# Supplementary material for: Natural Variation of a PPR Coding Gene SST1 Confers Salt Tolerance During Soybean Domestication
Source: Plant Biotechnol J. 2025 Sep 25;24(2):831–55. doi: 10.1111/pbi.70382 (PMC12906803; doi:10.1111/pbi.70382)
Supplement: Supplementary file 2 — Table S1: Distribution of subgroups and sources of 559 soybean accessions. [file PBI-24-831-s002.xlsx]

## Sheet: Sheet1
Table S1. Distribution of subgroups and sources of 559 soybean accessions.
Accessions	Type	Location	SILS
GDC001	Landrace	Jiangsu, China	NA
GDC002	Landrace	Jiangsu, China	NA
GDC003	Landrace	Jiangsu, China	NA
GDC004	Cultivar	-	NA
GDC005	Landrace	Jiangsu, China	2
GDC006	Cultivar	Jiangsu, China	NA
GDC007	Cultivar	Beijing, China	2.75
GDC008	Landrace	Heilongjiang, China	NA
GDC009	Cultivar	Anhui, China	1
GDC010	Cultivar	Shanxi, China	NA
GDC011	Cultivar	Henan, China	1.75
GDC012	Cultivar	Beijing, China	2.4
GDC013	Cultivar	Jiangsu, China	5
GDC014	Cultivar	-	NA
GDC015	Landrace	Hubei, China	NA
GDC016	Landrace	Fujian, China	NA
GDC017	Landrace	-	NA
GDC018	Landrace	Jiangsu, China	NA
GDC019	Landrace	Hubei, China	NA
GDC020	Cultivar	Liaoning, China	NA
GDC021	Landrace	Hubei, China	NA
GDC022	Landrace	Sichuan, China	NA
GDC023	Landrace	Jiangsu, China	2
GDC024	Landrace	Jiangxi, China	NA
GDC025	Cultivar	Jiangsu, China	5
GDC026	Landrace	Hubei, China	2.6
GDC027	Cultivar	Henan, China	1
GDC028	Cultivar	Henan, China	2.28571
GDC029	Cultivar	Shanxi, China	2
GDC030	Landrace	-	NA
GDC031	Wild	-	NA
GDC032	Cultivar	-	NA
GDC033	Cultivar	-	NA
GDC034	Cultivar	-	1
GDC035	Cultivar	-	NA
GDC036	Landrace	-	2.33333
GDC037	Cultivar	-	3
GDC038	Cultivar	Anhui, China	3.33333
GDC039	Cultivar	Henan, China	1.4
GDC040	Landrace	Jiangsu, China	NA
GDC041	Landrace	Jiangsu, China	NA
GDC042	Cultivar	Hebei, China	NA
GDC043	Cultivar	Jiangsu, China	2.33333
GDC044	Landrace	Hubei, China	NA
GDC045	Landrace	Jiangsu, China	NA
GDC046	Landrace	Jiangsu, China	NA
GDC047	Landrace	Jiangsu, China	NA
GDC048	Cultivar	Beijing, China	NA
GDC049	Cultivar	Jiangsu, China	5
GDC050	Cultivar	Jiangsu, China	NA
GDC051	Cultivar	Henan, China	NA
GDC052	Cultivar	Jiangsu, China	5
GDC053	Cultivar	Beijing, China	NA
GDC054	Landrace	Jiangsu, China	2.25
GDC055	Landrace	Jiangsu, China	NA
GDC056	Landrace	Jiangsu, China	NA
GDC057	Cultivar	Henan, China	NA
GDC058	Landrace	Heilongjiang, China	5
GDC059	Cultivar	Shandong, China	NA
GDC060	Landrace	Shandong, China	NA
GDC061	Cultivar	Henan, China	NA
GDC062	Cultivar	Jiangsu, China	NA
GDC063	Cultivar	Hubei, China	NA
GDC064	Cultivar	Jiangsu, China	NA
GDC065	Cultivar	Jiangsu, China	NA
GDC066	Cultivar	Anhui, China	NA
GDC067	Cultivar	Anhui, China	NA
GDC068	Cultivar	Anhui, China	NA
GDC069	Cultivar	Anhui, China	NA
GDC070	Cultivar	Anhui, China	2.33333
GDC071	Cultivar	Anhui, China	NA
GDC072	Cultivar	Anhui, China	NA
GDC073	Cultivar	Beijing, China	NA
GDC074	Cultivar	Anhui, China	2.5
GDC075	Cultivar	Anhui, China	NA
GDC076	Cultivar	Anhui, China	NA
GDC077	Cultivar	Shandong, China	NA
GDC078	Cultivar	Shandong, China	NA
GDC079	Cultivar	Henan, China	NA
GDC080	Cultivar	Anhui, China	NA
GDC081	Cultivar	Anhui, China	NA
GDC082	Cultivar	Anhui, China	1
GDC083	Cultivar	Anhui, China	4
GDC084	Cultivar	Anhui, China	NA
GDC085	Cultivar	Anhui, China	NA
GDC086	Cultivar	Beijing, China	NA
GDC087	Cultivar	Anhui, China	NA
GDC088	Cultivar	Anhui, China	2.5
GDC089	Cultivar	Anhui, China	NA
GDC090	Cultivar	Shandong, China	NA
GDC091	Cultivar	Shandong, China	NA
GDC092	Cultivar	Shandong, China	4.8
GDC093	Cultivar	Shaanxi, China	NA
GDC094	Cultivar	Anhui, China	NA
GDC095	Cultivar	Anhui, China	NA
GDC096	Cultivar	Anhui, China	1.8
GDC097	Cultivar	Anhui, China	2
GDC098	Cultivar	Anhui, China	NA
GDC099	Cultivar	Anhui, China	NA
GDC100	Cultivar	Beijing, China	4.5
GDC101	Cultivar	Hubei, China	1.16667
GDC102	Cultivar	Anhui, China	NA
GDC103	Cultivar	Anhui, China	1
GDC104	Cultivar	Anhui, China	NA
GDC105	Cultivar	Shandong, China	NA
GDC106	Cultivar	Shandong, China	NA
GDC107	Cultivar	Shandong, China	1
GDC108	Cultivar	Anhui, China	5
GDC109	Cultivar	Anhui, China	NA
GDC110	Cultivar	Anhui, China	NA
GDC111	Cultivar	Anhui, China	NA
GDC112	Cultivar	Anhui, China	3.6
GDC113	Cultivar	Anhui, China	1
GDC114	Cultivar	Anhui, China	NA
GDC115	Landrace	Anhui, China	2.4
GDC116	Cultivar	Anhui, China	5
GDC117	Cultivar	Shandong, China	NA
GDC118	Cultivar	Shandong, China	NA
GDC119	Cultivar	Shandong, China	NA
GDC120	Cultivar	Shandong, China	3
GDC121	Cultivar	Shandong, China	2
GDC122	Cultivar	Anhui, China	NA
GDC123	Cultivar	Anhui, China	NA
GDC124	Cultivar	Anhui, China	4.5
GDC125	Cultivar	Anhui, China	NA
GDC126	Cultivar	Anhui, China	NA
GDC127	Cultivar	Beijing, China	NA
GDC128	Cultivar	Anhui, China	2.33333
GDC129	Cultivar	Anhui, China	1.25
GDC130	Cultivar	Anhui, China	NA
GDC131	Cultivar	Anhui, China	2.2
GDC132	Cultivar	Anhui, China	NA
GDC133	Cultivar	Anhui, China	NA
GDC134	Cultivar	Shandong, China	NA
GDC135	Cultivar	Henan, China	1.33333
GDC136	Cultivar	Anhui, China	NA
GDC137	Landrace	Anhui, China	NA
GDC138	Cultivar	Anhui, China	4.5
GDC139	Cultivar	Anhui, China	NA
GDC140	Cultivar	Beijing, China	NA
GDC141	Cultivar	Anhui, China	NA
GDC142	Cultivar	Anhui, China	NA
GDC143	Cultivar	Anhui, China	NA
GDC144	Cultivar	Anhui, China	3
GDC145	Cultivar	Anhui, China	NA
GDC146	Cultivar	Shandong, China	NA
GDC147	Cultivar	Shandong, China	1
GDC148	Cultivar	Shandong, China	NA
GDC149	Cultivar	Anhui, China	NA
GDC150	Cultivar	Anhui, China	3
GDC151	Cultivar	Anhui, China	NA
GDC152	Cultivar	Anhui, China	NA
GDC153	Cultivar	Beijing, China	2
GDC154	Cultivar	Beijing, China	NA
GDC155	Cultivar	Anhui, China	NA
GDC156	Cultivar	Shandong, China	NA
GDC157	Cultivar	Anhui, China	3.5
GDC158	Cultivar	Anhui, China	NA
GDC159	Cultivar	Shandong, China	NA
GDC160	Cultivar	Shandong, China	4.5
GDC161	Cultivar	Shandong, China	NA
GDC162	Landrace	Jiangsu, China	2
GDC163	Cultivar	Henan, China	4.5
GDC164	Cultivar	Hebei, China	NA
GDC165	Cultivar	Hebei, China	NA
GDC166	Cultivar	Henan, China	NA
GDC167	Cultivar	Henan, China	4
GDC168	Cultivar	Henan, China	1.25
GDC169	Cultivar	Hebei, China	2.33333
GDC170	Cultivar	Beijing, China	NA
GDC171	Cultivar	Shandong, China	NA
GDC172	Cultivar	Beijing, China	NA
GDC173	Cultivar	Hubei, China	NA
GDC174	Cultivar	Hubei, China	2.8
GDC175	Cultivar	Henan, China	3
GDC176	Cultivar	Henan, China	2.2
GDC177	Cultivar	Beijing, China	NA
GDC178	Cultivar	Beijing, China	NA
GDC179	Cultivar	Jiangsu, China	NA
GDC180	Cultivar	Henan, China	NA
GDC181	Cultivar	Shandong, China	NA
GDC182	Cultivar	Shandong, China	NA
GDC183	Cultivar	Shandong, China	5
GDC184	Cultivar	Shandong, China	NA
GDC185	Cultivar	Shandong, China	3.66667
GDC186	Cultivar	Henan, China	2
GDC187	Cultivar	Henan, China	1
GDC188	Cultivar	Henan, China	3.5
GDC189	Cultivar	Henan, China	NA
GDC190	Cultivar	Henan, China	NA
GDC191	Cultivar	Shanxi, China	NA
GDC192	Cultivar	Shanxi, China	NA
GDC193	Cultivar	Shanxi, China	NA
GDC194	Cultivar	Shanxi, China	NA
GDC195	Cultivar	Beijing, China	NA
GDC196	Cultivar	Shanxi, China	NA
GDC197	Cultivar	Shanxi, China	NA
GDC198	Cultivar	Shanxi, China	NA
GDC199	Cultivar	Hebei, China	NA
GDC200	Cultivar	Hebei, China	NA
GDC201	Cultivar	Hebei, China	5
GDC202	Cultivar	Hebei, China	5
GDC203	Cultivar	Shaanxi, China	5
GDC204	Cultivar	Shanxi, China	NA
GDC205	Cultivar	Shanxi, China	NA
GDC206	Cultivar	Gansu, China	3
GDC207	Cultivar	Gansu, China	NA
GDC208	Cultivar	Beijing, China	NA
GDC209	Cultivar	Beijing, China	3
GDC210	Cultivar	Shanxi, China	NA
GDC211	Cultivar	Shanxi, China	NA
GDC212	Cultivar	Shanxi, China	NA
GDC213	Cultivar	Shanxi, China	2
GDC214	Cultivar	Shandong, China	3
GDC215	Cultivar	Henan, China	NA
GDC216	Cultivar	Hubei, China	1
GDC217	Cultivar	Shandong, China	4
GDC218	Cultivar	Hubei, China	NA
GDC219	Cultivar	Hubei, China	NA
GDC220	Landrace	Hubei, China	NA
GDC221	Cultivar	Henan, China	2
GDC222	Cultivar	Henan, China	2
GDC223	Cultivar	Henan, China	NA
GDC224	Cultivar	Henan, China	NA
GDC225	Cultivar	Beijing, China	5
GDC226	Landrace	Sichuan, China	2.75
GDC227	Landrace	Hubei, China	4.5
GDC228	Cultivar	Hubei, China	1
GDC229	Cultivar	Hubei, China	2.4
GDC230	Cultivar	Hubei, China	2
GDC231	Cultivar	Sichuan, China	5
GDL001	Landrace	Hubei, China	2.2
GDL002	Landrace	Shaanxi, China	1.66667
GDL003	Landrace	Jiangxi, China	NA
GDL004	Landrace	Jiangsu, China	NA
GDL005	Cultivar	Jiangsu, China	1.2
GDL006	Cultivar	Henan, China	NA
GDL007	Landrace	Henan, China	1
GDL008	Landrace	Sichuan, China	1
GDL009	Landrace	Jiangxi, China	2.5
GDL010	Landrace	Hubei, China	3
GDL011	Landrace	Guangdong, China	1.16667
GDL012	Landrace	Jiangsu, China	1
GDL013	Landrace	Jiangsu, China	2
GDL014	Landrace	Zhejiang, China	2.6
GDL015	Wild	Henan, China	NA
GDL016	Landrace	Guizhou, China	NA
GDL017	Landrace	Zhejiang, China	NA
GDL018	Landrace	Zhejiang, China	NA
GDL019	Landrace	Shaanxi, China	1.33333
GDL020	Landrace	Fujian, China	2.33333
GDL021	Landrace	Jiangsu, China	NA
GDL022	Landrace	Shanghai, China	NA
GDL023	Landrace	Jiangxi, China	NA
GDL024	Landrace	Jiangxi, China	NA
GDL025	Landrace	Shaanxi, China	NA
GDL026	Landrace	Fujian, China	NA
GDL027	Landrace	Jilin, China	NA
GDL028	Landrace	Jiangsu, China	NA
GDL029	Landrace	Jiangxi, China	NA
GDL030	Landrace	Guangxi, China	NA
GDL031	Landrace	Hebei, China	NA
GDL032	Landrace	Hubei, China	NA
GDL033	Landrace	Neimeng, China	NA
GDL034	Landrace	Jiangxi, China	NA
GDL035	Landrace	Guangxi, China	NA
GDL036	Landrace	Sichuan, China	1
GDL037	Landrace	Jiangsu, China	2.8
GDL038	Landrace	Sichuan, China	NA
GDL039	Landrace	Hubei, China	NA
GDL040	Landrace	Jiangxi, China	1.28571
GDL041	Landrace	Hunan, China	NA
GDL042	Landrace	Jiangxi, China	2.8
GDL043	Wild	Jiangsu, China	NA
GDL044	Landrace	Yunnan, China	NA
GDL045	Landrace	Shanghai, China	NA
GDL046	Landrace	Yunnan, China	1.2
GDL047	Landrace	Liaoning, China	1.16667
GDL048	Landrace	Hubei, China	NA
GDL049	Landrace	Jiangxi, China	1.5
GDL050	Landrace	Jiangxi, China	NA
GDL051	Landrace	Guangdong, China	NA
GDL052	Landrace	Guangxi, China	NA
GDL053	Landrace	-	NA
GDL054	Landrace	-	1.83333
GDL055	Landrace	Jiangsu, China	2.2
GDL056	Landrace	Jilin, China	NA
GDL057	Landrace	Guizhou, China	3.75
GDL058	Wild	Shanxi, China	NA
GDL059	Landrace	Heilongjiang, China	2.8
GDL060	Landrace	Shanxi, China	NA
GDL061	Landrace	Shaanxi, China	NA
GDL062	Landrace	Hebei, China	NA
GDL063	Landrace	Jiangxi, China	NA
GDL064	Wild	Shanxi, China	NA
GDL065	Landrace	Guangdong, China	NA
GDL066	Landrace	Guangdong, China	NA
GDL067	Landrace	Guangxi, China	NA
GDL068	Landrace	Jiangsu, China	NA
GDL069	Landrace	Yunnan, China	NA
GDL070	Landrace	Zhejiang, China	NA
GDL071	Landrace	Anhui, China	NA
GDL072	Landrace	Jiangxi, China	NA
GDL073	Landrace	Sichuan, China	NA
GDL074	Landrace	Sichuan, China	NA
GDL075	Landrace	Jiangxi, China	NA
GDL076	Landrace	Liaoning, China	NA
GDL077	Landrace	Guangdong, China	NA
GDL078	Landrace	Hunan, China	NA
GDL079	Landrace	Shanghai, China	NA
GDL080	Landrace	Hunan, China	NA
GDL081	Landrace	Guangdong, China	NA
GDL082	Landrace	Hubei, China	NA
GDL083	Landrace	Jiangxi, China	NA
GDL084	Landrace	Hunan, China	NA
GDL085	Landrace	Anhui, China	NA
GDL086	Landrace	Hubei, China	NA
GDL087	Landrace	-	NA
GDL088	Landrace	Zhejiang, China	NA
GDL089	Landrace	Jiangxi, China	NA
GDL090	Landrace	Henan, China	NA
GDL091	Landrace	Zhejiang, China	NA
GDL092	Landrace	Jiangsu, China	NA
GDL093	Landrace	-	NA
GDL094	Landrace	-	NA
GDL095	Cultivar	Shandong, China	NA
GDL096	Landrace	Shanghai, China	NA
GDL097	Landrace	Henan, China	NA
GDL098	Landrace	Henan, China	NA
GDL099	Landrace	Hunan, China	2.16667
GDL100	Landrace	Zhejiang, China	2.5
GDL101	Landrace	Fujian, China	NA
GDL102	Landrace	Hubei, China	NA
GDL103	Wild	Shandong, China	NA
GDL104	Landrace	Liaoning, China	NA
GDL105	Cultivar	Jilin, China	NA
GDL106	Landrace	Guangdong, China	1.33333
GDL107	Wild	Liaoning, China	NA
GDL108	Landrace	Chongqing, China	NA
GDL109	Landrace	-	NA
GDL110	Cultivar	Henan, China	NA
GDL111	Cultivar	-	NA
GDL112	Wild	Shandong, China	NA
GDL113	Landrace	Guizhou, China	NA
GDL114	Landrace	Henan, China	NA
GDL115	Cultivar	Henan, China	NA
GDL116	Cultivar	Henan, China	NA
GDL117	Cultivar	Shandong, China	NA
GDL118	Cultivar	Hubei, China	NA
GDL119	Landrace	Liaoning, China	NA
GDL120	Landrace	Henan, China	2
GDL121	Landrace	Anhui, China	NA
GDL122	Wild	-	1
GDL123	Landrace	-	NA
GDL124	Wild	Hebei, China	1
GDL125	Cultivar	Guizhou, China	NA
GDL126	Wild	Shandong, China	NA
GDL127	Landrace	Jiangsu, China	2.8
GDL128	Wild	Jiangsu, China	NA
GDL129	Landrace	Jiangsu, China	2.8
GDL130	Cultivar	Shandong, China	NA
GDL131	Cultivar	Shandong, China	2.25
GDL132	Landrace	Guangdong, China	1
GDL133	Landrace	Shanxi, China	3
GDL134	Wild	Jilin, China	NA
GDL135	Wild	Hebei, China	NA
GDL136	Landrace	Jiangxi, China	2.33333
GDL137	Landrace	Shandong, China	NA
GDL138	Landrace	Liaoning, China	1
GDL139	Landrace	Jiangxi, China	2.33333
GDL140	Landrace	Fujian, China	2
GDL141	Landrace	Jiangsu, China	NA
GDL142	Landrace	Anhui, China	1.33333
GDL143	Cultivar	Liaoning, China	5
GDL144	Landrace	Guizhou, China	2
GDL145	Landrace	Jiangsu, China	NA
GDL146	Cultivar	Shandong, China	NA
GDL147	Landrace	Yunnan, China	1.57143
GDL148	Landrace	Henan, China	1.66667
GDL149	Cultivar	-	NA
GDL150	Wild	-	NA
GDL151	Landrace	Hubei, China	NA
GDL152	Landrace	Hunan, China	3
GDL153	Landrace	Guizhou, China	3.2
GDL154	Landrace	Guizhou, China	2
GDL155	Landrace	Jiangsu, China	3
GDL156	Landrace	Hubei, China	1
GDL157	Cultivar	Jiangxi, China	5
GDL158	Landrace	Guangxi, China	4.5
GDL159	Landrace	Guangxi, China	NA
GDL160	Cultivar	Hebei, China	NA
GDL161	Landrace	Sichuan, China	NA
GDL162	Landrace	Jiangxi, China	NA
GDL163	Cultivar	Guangdong, China	NA
GDL164	Wild	Shandong, China	NA
GDL165	Cultivar	Taiwan, China	NA
GDL166	Cultivar	Henan, China	NA
GDL167	Landrace	Henan, China	1.6
GDL168	Landrace	Sichuan, China	2
GDL169	Landrace	Hubei, China	2.16667
GDL170	Landrace	Hubei, China	1.14286
GDL171	Cultivar	-	NA
GDL172	Landrace	Anhui, China	NA
GDL173	Landrace	Anhui, China	2.4
GDL174	Landrace	Jiangsu, China	NA
GDL175	Landrace	Zhejiang, China	1
GDL176	Cultivar	Anhui, China	1.66667
GDL177	Landrace	Jiangsu, China	NA
GDL178	Cultivar	Shandong, China	2.6
GDL179	Landrace	-	1.5
GDL180	Cultivar	-	1.33333
GDL181	Landrace	Jiangsu, China	NA
GDL182	Cultivar	Jiangsu, China	NA
GDL183	Cultivar	Guangdong, China	1.16667
GDL184	Cultivar	Jiangsu, China	NA
GDL185	Landrace	Guangxi, China	NA
GDL186	Landrace	Jiangxi, China	2.33333
GDL187	Landrace	Anhui, China	5
GDL188	Landrace	-	1.66667
GDL189	Landrace	Jilin, China	1.16667
GDL190	Landrace	Guizhou, China	2.66667
GDL191	Landrace	Zhejiang, China	NA
GDL192	Landrace	Shanxi, China	3
GDL193	Landrace	-	5
GDL194	Landrace	Guangdong, China	5
GDL195	Landrace	Jilin, China	3.4
GDL196	Landrace	Jilin, China	1.4
GDL197	Landrace	Jiangsu, China	3.25
GDL198	Landrace	Shandong, China	NA
GDL199	Cultivar	Guangxi, China	NA
GDL200	Landrace	-	2.5
GDL201	Cultivar	Jiangsu, China	4
GDL202	Landrace	Guangxi, China	1.8
GDL203	Landrace	Guizhou, China	4.6
GDL204	Landrace	-	2
GDL205	Landrace	-	5
GDL206	Cultivar	-	2
GDL207	Cultivar	-	5
GDW001	Wild	Shanxi, China	NA
GDW002	Wild	Shandong, China	3
GDW003	Wild	Shanxi, China	1
GDW004	Wild	Henan, China	NA
GDW005	Wild	Shandong, China	1.5
GDW006	Wild	Henan, China	NA
GDW007	Wild	Zhejiang, China	1.5
GDW008	Wild	Jiangsu, China	1
GDW009	Wild	Anhui, China	NA
GDW010	Wild	Anhui, China	1.6
GDW011	Wild	Jiangsu, China	NA
GDW012	Wild	Anhui, China	1
GDW013	Wild	Henan, China	NA
GDW014	Wild	Gansu, China	2.66667
GDW015	Wild	Shandong, China	1.5
GDW016	Landrace	Yunnan, China	1.75
GDW017	Wild	Jiangsu, China	1
GDW018	Wild	Shaanxi, China	2.83333
GDW019	Wild	Liaoning, China	NA
GDW020	Wild	Liaoning, China	1.5
GDW021	Wild	Henan, China	NA
GDW022	Wild	Henan, China	NA
GDW023	Wild	Liaoning, China	2
GDW024	Wild	Anhui, China	1.33333
GDW025	Wild	Shaanxi, China	NA
GDW026	Landrace	Anhui, China	1
GDW027	Wild	-	NA
GDW028	Wild	Jiangxi, China	NA
GDW029	Wild	Anhui, China	NA
GDW030	Wild	Hebei, China	NA
GDW031	Wild	-	1
GDW032	Wild	Jilin, China	NA
GDW033	Wild	Jiangsu, China	2
GDW034	Wild	Shandong, China	NA
GDW035	Wild	Shandong, China	1
GDW036	Wild	Shanxi, China	NA
GDW037	Wild	Shaanxi, China	1.6
GDW038	Wild	Jiangsu, China	1
GDW039	Wild	Neimeng, China	NA
GDW040	Wild	-	1
GDW041	Wild	Shanxi, China	4.5
GDW042	Wild	Jiangsu, China	NA
GDW043	Wild	Shandong, China	NA
GDW044	Wild	Anhui, China	3
GDW045	Wild	Gansu, China	NA
GDW046	Wild	Shandong, China	NA
GDW047	Wild	Shaanxi, China	1.33333
GDW048	Wild	Anhui, China	1.2
GDW049	Wild	Liaoning, China	NA
GDW050	Wild	Jilin, China	1.5
GDW051	Wild	Shanxi, China	NA
GDW052	Wild	Shanxi, China	NA
GDW053	Wild	Liaoning, China	2.66667
GDW054	Wild	Liaoning, China	NA
GDW055	Landrace	Sichuan, China	1.83333
GDW056	Wild	Shanxi, China	1.33333
GDW057	Wild	Jilin, China	3
GDW058	Wild	Jiangsu, China	2
GDW059	Landrace	-	NA
GDW060	Wild	Zhejiang, China	NA
GDW061	Wild	Jiangxi, China	1
GDW062	Wild	Zhejiang, China	1
GDW063	Wild	Jiangxi, China	NA
GDW064	Wild	Zhejiang, China	1
GDW065	Wild	Zhejiang, China	NA
GDW066	Wild	Hebei, China	1
GDW067	Wild	Gansu, China	1.2
GDW068	Wild	Shaanxi, China	2.33333
GDW069	Wild	Shanxi, China	1
GDW070	Wild	Hunan, China	NA
GDW071	Wild	Hubei, China	NA
GDW072	Wild	Shanxi, China	1.8
GDW073	Wild	Jilin, China	1
GDW074	Wild	Henan, China	2
GDW075	Landrace	Hubei, China	NA
GDW076	Wild	Henan, China	4.75
GDW077	Wild	Hubei, China	3
GDW078	Landrace	Hubei, China	1.25
GDW079	Wild	Jilin, China	2
GDW080	Wild	Neimeng, China	2.75
GDW081	Wild	Neimeng, China	NA
GDW082	Wild	Jilin, China	NA
GDW083	Wild	Jilin, China	3
GDW084	Wild	Jilin, China	NA
GDW085	Wild	Fujian, China	1.4
GDW086	Wild	Jilin, China	1.33333
GDW087	Wild	Liaoning, China	2.33333
GDW088	Wild	Jilin, China	1
GDW089	Wild	Anhui, China	NA
GDW090	Wild	Liaoning, China	NA
GDW091	Wild	Anhui, China	NA
GDW092	Wild	Fujian, China	1.75
GDW093	Wild	Hubei, China	1
GDW094	Wild	Hubei, China	1
GDW095	Wild	Hubei, China	2.16667
GDW096	Wild	Jiangxi, China	NA
GDW097	Wild	Fujian, China	1.83333
GDW098	Wild	Fujian, China	5
GDW099	Wild	Fujian, China	NA
GDW100	Wild	Neimeng, China	NA
GDW101	Wild	Henan, China	4
GDW102	Wild	Zhejiang, China	2.33333
GDW103	Wild	Jiangsu, China	2.33333
GDW104	Wild	Jilin, China	1.4
GDW105	Wild	Jiangxi, China	2.16667
GDW106	Wild	Sichuan, China	1
GDW107	Wild	Hunan, China	1
GDW108	Wild	Guangxi, China	1
GDW109	Wild	Guangxi, China	1.16667
GDW110	Landrace	Fujian, China	NA
GDW111	Wild	Guizhou, China	1
GDW112	Wild	Hebei, China	5
GDW113	Wild	Liaoning, China	1.83333
GDW114	Landrace	-	NA
GDW115	Wild	-	5
GDW116	Wild	-	1.33333
GDW117	Wild	-	4.16667
GDW118	Wild	-	NA
GDW119	Wild	-	NA
GDW120	Wild	-	1
GDW121	Wild	-	1
