# Supplementary material for: Natural Variation of a PPR Coding Gene SST1 Confers Salt Tolerance During Soybean Domestication
Source: Plant Biotechnol J. 2025 Sep 25;24(2):831–55. doi: 10.1111/pbi.70382 (PMC12906803; doi:10.1111/pbi.70382)
Supplement: Supplementary file 3 — Table S2: The physical location and corresponding genes of potential candidate SNPs on soybean (Williams 82.a2) chromosome 9. [file PBI-24-831-s004.xlsx]

## Sheet: Williams 82.a2
Table S2. The physical location and corresponding genes of potential candidate SNPs on soybean (Williams 82.a2) chromosome 9.
Gene Model	Chr	Position	p-value	-log10(p)	Gene Annotation
Glyma.09G000200	9	10,917 start			Protein of unknown function (DUF 659)
		14,171 stop
SNP14605	9	14605	1.36e-07	6.86646	intergenic
Glyma.09G000300	9	20,735 stop			PROTEIN ARGININE N-METHYLTRANSFERASE 6-RELATED
		21,881 start
Glyma.09G000400	9	22,909 stop
SNP24932	9	24932	3.53e-08	7.45223	Exon 1
Glyma.09G000400	9	25,628 start			PPR repeat family
Glyma.09G000500	9	27,216 start			EMSY N TERMINUS (ENT) DOMAIN
		34,121 stop
SNP36358	9	36358	7.16e-08	7.14509	intergenic
Glyma.09G000600	9	42,878 start			MONOOXYGENASE
		46,756 stop
SNP48030	9	48030	1.11e-07	6.95468	intergenic
Glyma.09G000700	9	57,906 start			60S RIBOSOMAL PROTEIN L3-2
SNP59975	9	59975	6.95e-08	7.15802	intron 2
Glyma.09G000700	9	61,439 stop
SNP90566	9	90566	1.56e-06	5.80688	intergenic
Glyma.09G001200	9	90,789 stop
SNP90821	9	90821	7.59e-07	6.11976	Exon 1
Glyma.09G001200	9	91,685 start			ALCOHOL DEHYDROGENASE RELATED
Glyma.09G001300	9	92,354 stop			PROTEIN FAR1-RELATED SEQUENCE 1
		98,399 start
SNP98582	9	98582	6.49e-07	6.18776	intergenic
SNP99240	9	99240	1.17e-07	6.93181	intergenic
Glyma.09G001400	9	110,601 start			RHO/RAC/CDC GTPASE-ACTIVATING PROTEIN
		116,639 stop
Glyma.09G001500	9	118,035 stop			DUO POLLEN 1
		120,189 start
SNP98582	9	122723	1.63e-08	7.78781	intergenic
Glyma.09G001600	9	124,768 start			E3 UBIQUITIN-PROTEIN LIGASE ATL59-RELATED
		128,704 stop
Gene-related information is written in gray

## Sheet: ZH13
Table S2. The physical location and corresponding genes of potential candidate SNPs on soybean (ZH13) chromosome 9.
Gene Model	Chr	Position	p-value	-log10(p)	Gene Annotation
SoyZH13_09G000500	9	19,927 stop
SNP24932	9	24467	7.5128e-09	8.1242	Exon 1
SoyZH13_09G000500	9	25,239 start			PPR repeat family
Gene-related information is written in gray
