# Supplementary material for: Natural Variation of a PPR Coding Gene SST1 Confers Salt Tolerance During Soybean Domestication
Source: Plant Biotechnol J. 2025 Sep 25;24(2):831–55. doi: 10.1111/pbi.70382 (PMC12906803; doi:10.1111/pbi.70382)
Supplement: Supplementary file 4 — Table S3: Differentially transcribed genes derived from the RNA‐Seq experiment. [file PBI-24-831-s008.xlsx]

## Sheet: Sheet1
Table S3. Differentially transcribed genes derived from the RNA-Seq experiment.(nuclear genome, sst1-1_NaCl vs sst1-1_control)
id	sst1-1_NaCl	sst1-1_control	log2(fc)	PValue
Glyma.01G001500	9.43403	0.654445	2.60681	2.14197e-05
Glyma.01G002400	19.0513	4.56104	2.72178	0.00148807
Glyma.01G004200	5.31386	33.3674	2.71442	0.000165623
Glyma.01G006000	8.93113	22.0646	3.16675	0.00118753
Glyma.01G006500	42.4743	16.9378	2.51295	2.56281e-09
Glyma.01G007500	2.76662	18.828	-1.15111	0.000804098
Glyma.01G008500	199.973	144.434	-1.5182	1.04406e-08
Glyma.01G009700	26.0611	11.0035	1.90541	0.000426762
Glyma.01G010200	11.025	1.23404	1.5106	0.000137509
Glyma.01G010500	3.84011	25.9898	3.92246	2.068e-07
Glyma.01G010700	1.89221	17.4927	-3.48089	8.03798e-11
Glyma.01G012800	12.869	0.86041	2.63905	5.06359e-13
Glyma.01G015400	31.4139	9.98403	2.59388	1.90808e-07
Glyma.01G016600	3.62302	18.2057	3.58887	1.03095e-05
Glyma.01G017100	14.021	82.5242	1.61409	0.00118125
Glyma.01G018100	87.9813	40.8442	4.80148	4.08541e-09
Glyma.01G019200	81.8584	127.641	1.29176	8.11858e-05
Glyma.01G019400	45.3044	24.4512	3.23503	2.49496e-09
Glyma.01G019700	21.9996	7.57355	2.7881	1.202e-10
Glyma.01G019800	278.705	100.31	1.75034	0.000219377
Glyma.01G022400	9.72638	37.5717	3.1704	5.91441e-07
Glyma.01G024000	60.6845	32.3613	2.98571	7.15043e-18
Glyma.01G025100	200.372	115.124	-1.15445	0.00014922
Glyma.01G028500	9.27028	23.4956	1.90431	7.28593e-10
Glyma.01G028900	24.0372	70.6121	4.2842	7.31686e-24
Glyma.01G030300	1.23008	10.1044	3.34751	8.47349e-05
Glyma.01G031500	2.18967	11.9759	2.05272	9.66184e-14
Glyma.01G032300	2.41502	37.723	2.06294	0.00188767
Glyma.01G036300	63.7704	5.88624	-3.35986	0.00041343
Glyma.01G036600	21.1653	135.916	-3.39831	0.00141036
Glyma.01G036800	5.76861	21.4257	1.83447	1.69203e-08
Glyma.01G037200	8.88436	55.3049	-2.22346	1.71809e-07
Glyma.01G040400	5.05392	20.5041	-5.06038	0.000187
Glyma.01G044100	14.2395	36.3622	2.72444	8.09935e-14
Glyma.01G048400	2.10844	26.1435	2.49896	1.10201e-24
Glyma.01G048500	10.9087	27.689	2.91551	0.00118753
Glyma.01G051300	12.2298	38.5913	2.04896	1.38794e-06
Glyma.01G058600	509.067	319.457	3.7319	1.89405e-25
Glyma.01G061100	8.00464	0.53864	3.62086	0.000252789
Glyma.01G069000	1.31286	37.8249	4.95623	8.31848e-12
Glyma.01G070200	1.33998	12.7493	-1.2132	4.26556e-05
Glyma.01G071300	43.5156	109.829	-1.52429	6.01592e-06
Glyma.01G074500	3.68012	14.0493	-1.32765	0.000715667
Glyma.01G074600	6.30411	61.1964	-5.03342	0.000667207
Glyma.01G078700	1.84771	13.8297	1.8826	0.000426762
Glyma.01G080500	18.8259	42.3378	1.13439	0.00061266
Glyma.01G081050	24.4103	8.45878	1.96492	4.18597e-15
Glyma.01G083000	0.810845	12.2675	2.33611	2.69573e-10
Glyma.01G084000	11.8922	84.6762	3.03998	1.84384e-08
Glyma.01G086900	13.7926	47.8443	2.26316	0.000352577
Glyma.01G090400	4.18506	38.833	4.27555	1.05991e-09
Glyma.01G090900	0.767123	12.2119	14.2949	0.000352487
Glyma.01G091400	0.470735	7.26533	2.33151	0.000538084
Glyma.01G098700	23.007	187.9	3.97476	1.7453e-11
Glyma.01G101800	20.9076	7.19711	-1.14959	0.000485669
Glyma.01G103500	128.063	59.3131	3.27529	9.86968e-19
Glyma.01G106000	45.7409	176.512	1.66523	6.42825e-06
Glyma.01G106700	11.6303	1.44909	3.40736	0.00118753
Glyma.01G108200	8.09654	162.58	3.82625	0.000794618
Glyma.01G108300	2.12916	22.3126	2.23776	9.53291e-12
Glyma.01G108700	69.1524	295.785	-1.28248	1.17517e-05
Glyma.01G112700	10.8629	1.99482	-3.21061	1.42542e-21
Glyma.01G114400	5.77111	24.8466	5.20679	2.59951e-05
Glyma.01G114500	18.5002	1.85574	2.45578	1.35014e-11
Glyma.01G114550	13.5468	1.32222	-4.03211	1.1276e-11
Glyma.01G115500	38.8318	142.764	-2.08944	0.00040416
Glyma.01G115600	4.73585	21.3393	2.50035	0.000150641
Glyma.01G115900	70.2693	15.5101	2.26352	6.73552e-08
Glyma.01G118350	16.3416	6.1087	1.30939	8.90496e-09
Glyma.01G123100	0.458924	6.20266	2.45879	2.42884e-10
Glyma.01G123400	14.1494	0.436736	2.2397	7.3517e-11
Glyma.01G124700	13.8449	3.36029	5.25596	2.45624e-21
Glyma.01G126600	19.9018	135.619	1.58819	0.0011366
Glyma.01G126700	10.2429	0.120684	2.93794	2.38639e-07
Glyma.01G127200	151.714	884.141	-4.12044	0.000447975
Glyma.01G128100	2.15196	16.7306	2.45329	4.94043e-05
Glyma.01G129100	15.8057	67.4365	2.15854	7.45017e-13
Glyma.01G129700	23.1487	6.74532	5.2374	0.000142819
Glyma.01G131100	35.1132	73.743	4.30925	4.57911e-05
Glyma.01G133400	53.1787	107.564	-2.27656	8.39027e-05
Glyma.01G134600	16.67	228.31	2.27405	1.54072e-05
Glyma.01G134700	1.34247	17.0012	-1.21103	0.000103607
Glyma.01G135200	1.71041	54.6838	-3.65853	8.31841e-20
Glyma.01G139600	15.6764	36.6162	4.85045	2.5367e-25
Glyma.01G141100	14.7236	4.16015	-2.03564	1.57517e-17
Glyma.01G143000	217.057	339.046	-2.03428	0.000196752
Glyma.01G146500	2.14383	9.67353	14.5155	9.96168e-05
Glyma.01G148700	20.6917	7.28106	4.23145	2.70647e-07
Glyma.01G150700	17.3193	5.91532	1.584	8.54218e-05
Glyma.01G152100	19.316	6.56276	1.9471	3.0102e-09
Glyma.01G153300	63.4436	39.0473	1.5971	0.000210713
Glyma.01G154400	9.67446	2.31622	2.05041	6.81982e-05
Glyma.01G156500	5.09928	16.4329	-2.20908	3.23142e-20
Glyma.01G157500	42.0285	18.045	1.67527	5.68728e-12
Glyma.01G157700	0.483959	10.99	-4.84824	1.75007e-07
Glyma.01G161600	144.98	64.4681	-2.44594	4.94043e-05
Glyma.01G162500	103.367	37.0466	2.33184	9.82733e-05
Glyma.01G163000	40.8517	87.9281	3.09008	0.000700954
Glyma.01G165300	66.1127	27.1547	1.38671	4.16563e-05
Glyma.01G165600	11.4347	0.360348	4.59612	2.6821e-12
Glyma.01G166100	9.93175	37.7588	4.59915	0.000794618
Glyma.01G167800	20.1956	8.0689	-2.51457	0.00148807
Glyma.01G169200	0.66806	7.99175	3.75682	1.1563e-23
Glyma.01G171100	44.4215	100.535	4.19287	9.70402e-08
Glyma.01G172100	2.84595	13.8934	10.6059	4.79413e-11
Glyma.01G172600	127.656	513.779	2.30203	0.00182283
Glyma.01G172700	22.2165	115.659	-2.37964	0.000672116
Glyma.01G178500	6.18588	52.4535	-3.66146	1.366e-33
Glyma.01G179000	5.84334	28.9151	-6.75889	3.75178e-37
Glyma.01G179600	2.44655	48.8047	-7.48812	1.81008e-33
Glyma.01G179900	23.666	8.33616	-1.89019	4.25458e-09
Glyma.01G181600	0	12.9197	-2.33636	1.40778e-08
Glyma.01G182200	78.0572	43.6093	-2.17741	8.60242e-11
Glyma.01G182400	19.0064	37.5541	1.67045	1.70498e-05
Glyma.01G183300	6.22369	17.9151	4.48866	4.812e-06
Glyma.01G183400	5.42449	28.1501	2.52712	1.32245e-06
Glyma.01G183500	37.3007	19.6696	1.76197	0.000303319
Glyma.01G185800	3.7973	61.5525	1.32199	0.000403177
Glyma.01G185900	100.598	46.7481	2.12334	1.46878e-07
Glyma.01G186600	16.8196	39.8634	2.14912	0.00188767
Glyma.01G186800	18.4593	7.31942	2.49071	0.000421961
Glyma.01G187200	1.55052	10.9109	1.43502	0.000294643
Glyma.01G187700	17.0926	170.602	1.92505	0.000883481
Glyma.01G188400	18.4388	7.24706	2.47562	1.43018e-05
Glyma.01G190300	43.4861	22.6223	1.97684	3.62101e-06
Glyma.01G192500	13.4295	3.2809	5.24863	1.42755e-09
Glyma.01G199900	26.5228	86.7141	5.525	2.75402e-06
Glyma.01G200400	1.45552	8.15148	2.12143	5.14222e-08
Glyma.01G202000	1.61362	17.6685	4.05523	4.57911e-05
Glyma.01G202200	1.04794	15.3182	4.56388	7.38263e-16
Glyma.01G202500	268.681	142.907	2.79565	3.55231e-06
Glyma.01G203500	0.472679	13.1861	4.32328	0.00141036
Glyma.01G204300	33.3775	16.9499	-1.33561	1.05032e-06
Glyma.01G204800	33.8682	164.675	-1.07247	0.000999787
Glyma.01G208200	158.572	67.2078	-3.43885	3.65739e-16
Glyma.01G208800	0.30674	7.28498	-6.23395	1.96104e-18
Glyma.01G209700	0.260822	9.91624	-2.11306	0.00182283
Glyma.01G210200	14.5508	35.475	-2.03769	4.56294e-06
Glyma.01G210500	213.701	23.8003	-2.00932	3.81899e-05
Glyma.01G211800	0.551739	20.8906	-2.3974	1.11751e-06
Glyma.01G214600	1.71836	10.2351	-1.43216	1.4541e-06
Glyma.01G217600	22.4008	126.681	-1.82304	6.84996e-08
Glyma.01G217700	52.0436	97.0122	-1.50105	4.23111e-06
Glyma.01G219001	42.5881	21.1199	1.08301	0.000616536
Glyma.01G219100	60.9016	3.8355	-1.22344	0.00145512
Glyma.01G219400	0.293669	6.96128	-3.40828	1.7433e-05
Glyma.01G220600	32.9869	7.99073	-3.12665	5.91305e-07
Glyma.01G221650	13.8873	2.03912	2.16647	3.29957e-08
Glyma.01G224400	5.42121	31.6107	1.65279	0.000591283
Glyma.01G224800	0.933238	8.92914	1.75113	0.000610301
Glyma.01G225600	11.3829	3.18366	1.72978	2.46443e-09
Glyma.01G225800	16.1889	80.1344	1.79143	0.000612799
Glyma.01G228600	13.6804	31.4265	2.5015	0.000200837
Glyma.01G228700	317.041	810.06	1.89443	5.69274e-05
Glyma.01G230900	18.5793	39.6318	1.42699	0.00169143
Glyma.01G232400	17.8356	101.077	2.31827	0.00182283
Glyma.01G232600	45.0933	79.2234	-2.05927	0.00128011
Glyma.01G234500	53.1252	22.6071	-2.74058	2.16308e-31
Glyma.01G234900	28.2318	137.447	3.09474	7.4142e-10
Glyma.01G235000	2.87875	113.492	1.08326	0.00151905
Glyma.01G235600	13.0019	40.2983	2.74136	0.000556462
Glyma.01G238800	5.90438	46.6503	-3.58395	2.42046e-18
Glyma.01G239600	225.467	410.74	-1.29703	3.18217e-05
Glyma.01G240900	15.7268	0.933497	4.11422	2.72686e-09
Glyma.01G242200	182.329	97.7004	4.33296	2.70647e-07
Glyma.01G244000	6.41003	36.1907	1.93937	0.00059626
Glyma.02G000400	19.8946	48.4919	3.45715	3.36881e-07
Glyma.02G001100	46.8948	215.838	-3.48248	5.82975e-09
Glyma.02G001500	0.476881	18.4302	3.41667	1.39361e-15
Glyma.02G002100	1.00012	20.3928	2.4867	9.45135e-06
Glyma.02G003700	36.8883	7.84649	-1.26073	1.07775e-05
Glyma.02G004800	9.31955	46.4885	3.81046	0.000794618
Glyma.02G005500	123.313	54.911	3.67928	2.34787e-09
Glyma.02G005800	143.235	11.6931	1.38183	0.000464327
Glyma.02G008000	11.6175	32.9853	4.31327	1.5797e-06
Glyma.02G009500	5.16348	153.558	2.75576	1.42946e-16
Glyma.02G011900	9.18097	1.38759	-1.74343	0.000303319
Glyma.02G012300	4.67248	17.7662	-1.93603	0.000608709
Glyma.02G014000	52.0083	97.3282	3.03083	2.5283e-05
Glyma.02G017100	744.679	187.244	1.95641	0.000608709
Glyma.02G017200	36.118	9.09255	3.65035	8.47349e-05
Glyma.02G019100	18.8445	5.80423	2.1911	1.83358e-08
Glyma.02G020000	16.8075	3.88902	1.84914	7.68487e-10
Glyma.02G021300	0	15.055	2.19565	5.64529e-05
Glyma.02G021400	1.73331	33.5683	7.67948	1.54285e-05
Glyma.02G021600	21.7445	67.2035	6.49549	0.000352487
Glyma.02G022200	0.301673	10.092	5.33141	4.08541e-09
Glyma.02G023800	35.333	140.455	5.49099	0.00126829
Glyma.02G023900	17.9551	55.9933	14.3961	0.000187
Glyma.02G024200	7.68298	25.7867	10.4433	7.04324e-08
Glyma.02G024600	9.91008	42.3153	14.4422	0.000187
Glyma.02G024800	1.41898	7.63129	14.6291	5.32834e-05
Glyma.02G025200	4.72304	21.4131	8.40862	1.17118e-12
Glyma.02G028400	807.837	180.118	1.77518	0.00011585
Glyma.02G028600	190.237	360.483	-1.4706	0.00141482
Glyma.02G028700	164.875	542.856	3.19504	9.43926e-07
Glyma.02G028800	29.4586	1.05265	1.33494	1.59695e-09
Glyma.02G029200	35.5036	6.71971	3.55382	9.19797e-08
Glyma.02G029400	3.96808	20.1226	-2.49494	6.40444e-05
Glyma.02G033600	9.3827	25.7929	-2.12617	0.00182283
Glyma.02G033700	4.60976	18.7462	1.38223	5.47775e-06
Glyma.02G033800	4.58853	17.8408	-1.28381	3.94436e-05
Glyma.02G034000	6.14922	31.9106	-2.84177	3.96678e-09
Glyma.02G035200	2.01757	17.7363	2.43099	6.01881e-10
Glyma.02G036300	37.4484	100.945	1.80961	2.45696e-12
Glyma.02G039700	220.706	121.498	3.74621	4.19993e-11
Glyma.02G043500	2.47529	61.7282	2.96921	1.02564e-19
Glyma.02G043600	0.607085	15.1155	2.22124	7.29297e-06
Glyma.02G047000	18.9534	3.41719	2.61114	3.10626e-12
Glyma.02G047600	7.82212	0.811681	2.36651	0.000150641
Glyma.02G052300	5.32299	21.3178	2.40085	0.000352577
Glyma.02G052700	13.9848	194.923	5.50098	0.000667207
Glyma.02G053600	1.90242	35.8557	2.77901	9.51916e-12
Glyma.02G054200	0.0275322	40.0745	2.32624	1.65417e-07
Glyma.02G054900	4.55132	23.1438	2.07997	0.00124544
Glyma.02G055000	20.2855	51.5254	-1.77541	0.000425204
Glyma.02G056400	1.4267	7.78586	2.56917	2.72407e-06
Glyma.02G059500	11.1952	27.7328	3.20645	8.47349e-05
Glyma.02G061100	15.8071	1.80065	1.48872	4.0747e-10
Glyma.02G063600	22.4206	4.43974	1.08988	0.00182655
Glyma.02G063900	6.0426	17.7533	-2.30464	0.00023063
Glyma.02G064100	424.185	34.5628	2.54733	1.71346e-08
Glyma.02G064300	216.106	2.05843	-2.55625	0.000672116
Glyma.02G064400	175.767	1.01171	-1.43024	0.000899245
Glyma.02G068200	2.39438	13.643	4.6964	3.02271e-07
Glyma.02G070600	21.6429	41.5132	-2.58895	1.12556e-08
Glyma.02G072200	0.933758	11.5524	-1.36408	0.000442871
Glyma.02G072400	143.037	39.7806	-3.10979	0.00118753
Glyma.02G076800	35.7543	18.1976	-4.93432	1.16393e-52
Glyma.02G080200	3.18831	17.1224	-3.07852	7.67958e-05
Glyma.02G080900	83.2947	17.0016	4.16431	4.72798e-12
Glyma.02G081100	139.253	31.7409	1.17398	0.000295902
Glyma.02G081200	19.723	7.28914	-2.38792	1.16387e-14
Glyma.02G083500	23.5938	77.4312	4.36979	1.06055e-27
Glyma.02G085600	1.06909	24.6766	-2.36242	1.76646e-18
Glyma.02G086100	9.01233	22.7183	5.27967	5.31016e-31
Glyma.02G088700	2.83972	12.8841	1.64237	4.55372e-12
Glyma.02G089500	8.56528	50.9166	-4.64444	0.000447975
Glyma.02G090000	13.996	4.57132	1.45668	0.000329839
Glyma.02G091500	13.2293	46.265	3.11028	2.56916e-10
Glyma.02G091900	133.958	89.733	3.69506	4.84146e-12
Glyma.02G092300	20.2783	7.66492	1.83723	2.89578e-07
Glyma.02G092500	28.8756	74.4287	4.43903	5.82615e-08
Glyma.02G094500	17.8168	80.0232	1.90476	0.000205848
Glyma.02G095400	5.36617	16.0303	6.63752	2.7628e-13
Glyma.02G098600	5.46954	25.007	3.43875	5.49458e-07
Glyma.02G099500	50.2496	29.896	3.87056	4.99871e-05
Glyma.02G099900	14.016	3.23333	5.0341	4.57911e-05
Glyma.02G100100	12.7694	3.22351	3.76893	2.1476e-06
Glyma.02G100300	4.19056	24.2799	1.05897	0.00141697
Glyma.02G103500	24.5297	68.3835	2.11114	0.000819566
Glyma.02G104300	8.46906	33.1526	-1.28373	1.97206e-05
Glyma.02G104500	2.21219	11.7698	1.17182	0.000804098
Glyma.02G105600	5.69042	18.9412	2.79221	0.00148807
Glyma.02G108000	6.83192	39.1905	2.01635	2.56332e-08
Glyma.02G108100	1.67872	10.7677	5.28941	1.44149e-15
Glyma.02G109100	11.7259	3.13014	2.95599	6.16451e-06
Glyma.02G109800	15.8596	64.3515	2.26937	1.71074e-05
Glyma.02G111100	1.01023	39.597	-1.53782	4.30971e-07
Glyma.02G111200	0.541231	25.7554	-4.17883	2.70647e-07
Glyma.02G112400	20.2899	91.0238	-1.66976	2.04768e-06
Glyma.02G114100	9.02187	0.248867	-3.04252	0.000700954
Glyma.02G116400	9.2774	25.4911	2.60088	7.91452e-09
Glyma.02G118500	3.33744	17.0716	1.87678	0.00127928
Glyma.02G123700	36.0349	18.1205	2.57992	0.000313333
Glyma.02G124100	49.875	21.9559	14.7089	2.86152e-05
Glyma.02G124300	0.9418	8.84807	3.64511	0.000794618
Glyma.02G125600	1.60863	14.909	-3.54333	3.65739e-16
Glyma.02G125800	1.17991	20.1995	5.34922	4.08541e-09
Glyma.02G125900	3.51358	85.6065	2.18781	3.74408e-12
Glyma.02G128000	31.3911	61.6329	8.24508	8.35118e-06
Glyma.02G128800	5.18383	37.0959	-1.30757	0.000269375
Glyma.02G130400	2.09445	12.5272	3.80457	6.36423e-20
Glyma.02G131300	0.667458	13.7695	6.44553	1.54285e-05
Glyma.02G132100	214.457	87.6015	3.04583	3.96678e-09
Glyma.02G134300	20.2023	5.37863	4.1215	0.000794618
Glyma.02G134400	106.916	52.4117	4.31407	1.63327e-10
Glyma.02G135100	112.859	10.7271	-1.1104	0.000156559
Glyma.02G135200	80.7298	1.10501	1.17965	0.000828892
Glyma.02G136100	14.8842	4.00098	4.94078	1.47851e-05
Glyma.02G136300	22.3358	5.32393	3.16923	2.09056e-11
Glyma.02G139700	60.4501	15.1778	-4.45327	0.000142819
Glyma.02G141700	47.4474	12.1516	3.70927	0.000447975
Glyma.02G142200	8.67547	0.489539	-1.62209	0.000560744
Glyma.02G147900	0.539185	9.5983	3.38211	8.47349e-05
Glyma.02G148000	51.8724	10.1525	3.22134	0.000243751
Glyma.02G155600	159.787	61.0468	-1.78273	0.000430003
Glyma.02G157900	115.924	33.7736	1.52394	4.23111e-06
Glyma.02G160500	117.55	42.8145	1.67315	4.60686e-07
Glyma.02G160550	17.8378	6.44282	-1.62222	4.75246e-12
Glyma.02G161100	53.9579	117.842	1.53593	6.36043e-05
Glyma.02G163200	19.3727	6.79596	3.04256	9.25093e-07
Glyma.02G169200	63.062	27.8432	-2.53921	1.31681e-09
Glyma.02G171200	25.5525	7.62561	-2.93503	3.55231e-06
Glyma.02G171600	24.3617	2.36271	-3.43978	3.35548e-10
Glyma.02G183400	1.19193	11.9183	-1.71213	8.67712e-05
Glyma.02G186950	40.9572	4.83526	3.12516	9.25093e-07
Glyma.02G187100	65.5371	40.2088	4.4319	1.88309e-30
Glyma.02G187200	19.3859	89.7224	-1.75445	0.000844689
Glyma.02G190900	13.5555	34.3951	1.89682	0.000111871
Glyma.02G192600	25.2573	6.85507	-1.19172	0.00139656
Glyma.02G193200	23.9694	44.2635	1.7175	4.71338e-07
Glyma.02G194400	7.09929	19.1575	-2.976	7.67958e-05
Glyma.02G195300	13.1244	42.5498	3.80359	4.24013e-13
Glyma.02G196500	10.3131	28.695	-3.18638	3.7089e-07
Glyma.02G201100	11.1839	38.8204	5.51249	6.36247e-26
Glyma.02G204000	115.426	67.806	4.77144	0.00126829
Glyma.02G208200	3.73556	15.0898	1.68375	2.19602e-05
Glyma.02G208400	59.2545	202.605	2.73595	0.000421961
Glyma.02G210300	10.2285	36.4959	3.83533	2.97612e-08
Glyma.02G213700	1.18731	8.12938	-1.96155	4.49837e-12
Glyma.02G217400	4.77019	27.851	3.51662	6.31736e-12
Glyma.02G217600	12.8571	49.2849	-1.80597	2.62032e-05
Glyma.02G217700	23.8438	6.4924	-1.78259	6.25423e-05
Glyma.02G218100	76.7379	38.8198	-1.77109	9.38434e-06
Glyma.02G222400	635.506	439.869	1.42583	0.000213665
Glyma.02G222800	16.9534	47.0024	2.24502	8.39027e-05
Glyma.02G224800	4.43649	22.7949	-2.34193	0.000758987
Glyma.02G226000	27.8836	6.89972	5.85396	1.42636e-19
Glyma.02G227000	22.6021	48.2491	5.70466	9.96168e-05
Glyma.02G227500	1.41606	10.9447	-1.76946	0.000602715
Glyma.02G228100	1586.17	244.675	4.90305	8.46962e-10
Glyma.02G228200	33.7022	62.0433	6.34454	3.55541e-19
Glyma.02G231200	7.02735	20.0302	3.94512	0.00141036
Glyma.02G231600	7.25878	63.9284	-2.43859	0.000200837
Glyma.02G232600	41.4037	90.4415	-3.63757	1.01667e-10
Glyma.02G234300	3.02747	14.2179	1.58511	0.000152688
Glyma.02G234700	3.07072	21.1521	2.07138	0.00059626
Glyma.02G237300	132.579	11.4009	2.55069	2.71364e-05
Glyma.02G238700	127.711	53.5838	4.93047	2.15568e-11
Glyma.02G239100	2.62641	46.8682	2.35128	1.14762e-05
Glyma.02G239500	28.7007	59.7563	14.2378	0.000667207
Glyma.02G243300	1.58422	32.905	1.99804	0.00128011
Glyma.02G243600	0.710159	13.1277	2.09963	0.000819566
Glyma.02G245600	42.2681	17.8147	-4.24934	1.50229e-26
Glyma.02G245700	7.07211	24.732	4.68741	3.05515e-18
Glyma.02G247900	4.64711	16.5905	-1.35762	0.000693457
Glyma.02G249300	0.361021	7.631	1.35188	2.07701e-08
Glyma.02G250200	8.10734	32.051	2.90935	2.14197e-05
Glyma.02G253200	28.3541	11.2295	-1.80274	0.000878105
Glyma.02G254200	12.6504	2.65865	-1.71829	5.54956e-11
Glyma.02G254300	23.4326	7.08063	-2.50754	6.09387e-07
Glyma.02G260800	198.342	111.438	-1.8789	2.56071e-17
Glyma.02G261600	3.22371	36.5018	5.15169	9.08155e-17
Glyma.02G261900	47.602	4.39266	-1.5795	0.000543102
Glyma.02G268200	10.134	111.555	3.89135	7.82344e-08
Glyma.02G269600	7.04098	40.6827	-2.16566	0.000184687
Glyma.02G271300	30.8352	14.262	-2.48827	4.06195e-11
Glyma.02G273100	48.9302	21.985	-2.16322	5.63954e-14
Glyma.02G275900	176.43	75.9074	3.67912	2.59705e-11
Glyma.02G277300	19.7069	45.4093	-4.89633	4.74981e-30
Glyma.02G279600	5.74386	19.6392	-2.40128	1.80324e-21
Glyma.02G280100	2.83073	16.2112	-2.67377	1.36969e-09
Glyma.02G284500	6.92973	0.342764	-2.71764	7.82952e-19
Glyma.02G284800	2.39231	13.498	-3.61733	6.17482e-18
Glyma.02G288500	1.82313	13.5851	1.33725	0.00013009
Glyma.02G289300	13.9182	36.5372	2.39113	4.5294e-07
Glyma.02G290800	11.9172	2.64882	-1.69639	3.00424e-13
Glyma.02G292100	1.03709	14.9706	-2.05754	4.37342e-13
Glyma.02G294000	3.82218	50.4868	-2.3589	3.03351e-12
Glyma.02G296600	25.1824	67.6486	1.87306	1.77497e-05
Glyma.02G298500	1.30285	26.7096	-5.02542	1.47851e-05
Glyma.02G302400	0.360583	7.18782	-2.2204	7.45732e-05
Glyma.02G303800	0.952743	8.20912	15.8163	2.45934e-10
Glyma.02G307300	26.7244	186.097	1.33264	0.00062469
Glyma.02G308700	45.5561	14.0283	-4.1247	3.50432e-08
Glyma.02G309000	0.14998	6.6382	1.85927	2.04413e-11
Glyma.02G309300	33.0721	64.7184	1.20848	0.00149312
Glyma.02G309500	33.2872	8.96558	4.57006	1.05253e-09
Glyma.03G001500	3.57376	30.1063	-2.05389	3.36808e-08
Glyma.03G001800	8.64309	34.5809	-1.25763	5.11761e-08
Glyma.03G002900	2.21807	12.5819	-2.04098	2.47454e-05
Glyma.03G003000	1.71402	22.2	-7.04196	9.96168e-05
Glyma.03G004300	19.6821	92.6506	-5.7787	7.04324e-08
Glyma.03G005400	3.24958	11.7111	-4.62904	1.18072e-08
Glyma.03G006900	50.1352	186.218	4.02038	6.10434e-22
Glyma.03G007700	21.1298	7.97648	4.16257	5.15205e-18
Glyma.03G013400	19.64	6.18691	-3.7828	6.62422e-10
Glyma.03G015800	8.12324	38.3749	8.74728	1.24618e-08
Glyma.03G016000	0.0875241	18.4471	8.19897	8.24314e-11
Glyma.03G016200	0.137275	12.7634	6.40494	1.11374e-17
Glyma.03G016300	0.0345002	7.36801	2.31876	5.51616e-09
Glyma.03G016400	0.897323	37.2726	-3.76879	0.000794618
Glyma.03G017800	12.1933	3.22781	-4.80783	8.08043e-05
Glyma.03G024400	0.232531	10.6972	-1.87327	7.9848e-05
Glyma.03G024500	0	13.8585	-2.01447	0.00128011
Glyma.03G024566	0.0160079	26.8552	1.46318	5.94916e-05
Glyma.03G024900	0	14.3115	4.06333	2.1476e-06
Glyma.03G025000	0	16.2925	3.21179	0.00041343
Glyma.03G025200	0.13456	48.0609	2.56315	2.71364e-05
Glyma.03G027400	14.6578	51.7294	3.05499	0.000339552
Glyma.03G029100	9.12602	0.07387	-2.93962	6.16451e-06
Glyma.03G029400	239.275	129.635	1.73989	2.75569e-05
Glyma.03G032500	10.7079	1.27782	3.16517	4.04059e-12
Glyma.03G032800	42.2544	15.7173	-1.14317	0.000240462
Glyma.03G036000	4.0581	16.2772	-3.71842	0.000794618
Glyma.03G036500	78.7013	47.2295	1.92973	9.41362e-06
Glyma.03G038100	3.98534	37.6208	2.33495	0.00182283
Glyma.03G038200	2.13581	13.9104	4.05455	1.99436e-12
Glyma.03G041000	4.22164	14.8497	-3.0756	5.18131e-09
Glyma.03G042700	2.01223	11.0352	1.82605	0.000883481
Glyma.03G044300	4.48807	18.2268	3.37358	0.00141036
Glyma.03G044500	471.935	1227.37	2.76739	1.28544e-08
Glyma.03G044900	3.50295	42.4305	3.60556	2.87136e-13
Glyma.03G055100	32.4445	5.93092	5.64458	3.18385e-12
Glyma.03G060300	23.0838	5.45265	2.84641	0.000339552
Glyma.03G065400	8.21106	1.03801	5.64128	9.55811e-20
Glyma.03G066800	56.0155	150.53	-2.74386	0.000103608
Glyma.03G069400	0.253456	7.96095	2.45319	9.45135e-06
Glyma.03G070400	13.1801	28.9918	-1.10528	0.00186426
Glyma.03G070500	123.539	52.3067	1.69547	2.51695e-06
Glyma.03G073200	1.18689	9.6045	-2.81393	2.2948e-10
Glyma.03G073500	60.8446	8.74709	8.00625	9.96168e-05
Glyma.03G073702	17.5991	97.8302	1.66645	0.000418716
Glyma.03G073710	21.1741	46.7263	3.78649	0.000142819
Glyma.03G073722	0	5.92978	5.90634	3.4461e-08
Glyma.03G073776	105.279	380.463	1.88047	0.00190528
Glyma.03G073778	4.31349	59.6976	2.39387	1.62683e-06
Glyma.03G074000	27.5741	222.614	-2.04962	5.61516e-07
Glyma.03G078000	30.2449	9.77162	-2.15769	4.70792e-05
Glyma.03G080100	21.8038	41.4043	-1.64659	0.000299766
Glyma.03G082100	10.006	48.1125	-1.56775	4.82407e-06
Glyma.03G083200	19.4091	122.273	6.96823	1.5491e-22
Glyma.03G084200	5.95932	31.6902	-1.55604	0.000275399
Glyma.03G084600	5.4579	29.7047	5.26926	1.5797e-06
Glyma.03G088800	0.260739	12.227	-1.35842	0.00062469
Glyma.03G093600	4.00942	18.8543	-3.17517	2.5454e-11
Glyma.03G096500	5.69282	0.0236548	2.78406	4.8473e-06
Glyma.03G098300	19.6328	7.05965	-1.72095	0.000219377
Glyma.03G098600	14.012	99.1469	-4.55485	1.18072e-08
Glyma.03G099000	69.1279	36.8549	-3.74606	8.97212e-07
Glyma.03G099900	23.259	47.2486	-2.15764	0.00057344
Glyma.03G101000	12.925	66.8334	4.06798	1.13881e-08
Glyma.03G102800	6.01445	26.2296	3.58342	2.89761e-12
Glyma.03G105400	162.755	92.0868	2.71718	0.000672116
Glyma.03G107800	42.611	12.8318	5.47864	0.00126829
Glyma.03G107900	7.15892	43.8012	1.48797	0.00133912
Glyma.03G108000	2.34848	22.3726	-1.42582	3.51643e-09
Glyma.03G109900	199.703	577.79	7.86573	0.000667207
Glyma.03G110200	40.8374	89.6154	-4.9656	0.000667207
Glyma.03G113600	7.95198	0.0310942	4.11374	1.27658e-06
Glyma.03G114600	30.0078	6.25967	-3.90352	0.00141036
Glyma.03G116300	11.1819	67.3781	1.88103	0.000612799
Glyma.03G116600	119.489	76.2176	1.87487	0.00128926
Glyma.03G119500	22.3355	3.91511	1.93109	7.67142e-05
Glyma.03G120300	25.9223	10.8715	-1.85609	4.21529e-15
Glyma.03G122300	41.2906	17.5314	-1.63448	0.000418716
Glyma.03G122500	48.9716	18.73	-3.78493	7.59982e-07
Glyma.03G124400	83.2243	50.5434	-2.00619	1.358e-15
Glyma.03G125600	1.11634	29.8375	2.32422	4.94043e-05
Glyma.03G128200	70.1215	12.0127	2.28477	4.62188e-08
Glyma.03G128300	42.3763	19.9294	1.60682	1.75395e-09
Glyma.03G129300	3.4652	17.5477	2.53985	7.24031e-11
Glyma.03G129700	7.34388	20.7403	4.49452	0.00141036
Glyma.03G130000	68.2163	27.3229	-2.48652	0.00106861
Glyma.03G130600	16.8511	2.01044	7.16993	9.96168e-05
Glyma.03G131200	13.4088	4.53824	3.74309	2.20399e-15
Glyma.03G131300	8.91141	0.973134	2.20127	0.000184687
Glyma.03G132700	618.124	20.8427	1.58037	0.000282516
Glyma.03G132900	25.0752	3.05688	1.55397	1.2755e-06
Glyma.03G135800	3.47695	64.3193	2.36052	5.01418e-06
Glyma.03G137900	48.0438	111.761	2.06491	0.000819566
Glyma.03G140900	21.0465	7.70884	2.03012	0.00040416
Glyma.03G141700	203.332	40.0499	3.03761	9.86585e-06
Glyma.03G142400	89.6002	53.1434	1.91173	1.29304e-05
Glyma.03G143700	9.69903	206.673	6.92132	4.15962e-13
Glyma.03G144500	389.28	78.0456	1.89093	2.32146e-05
Glyma.03G147700	4.96473	198.777	-3.12468	1.50761e-06
Glyma.03G147900	198.973	640.372	4.51886	3.761e-20
Glyma.03G148300	44.9654	78.0103	3.79762	6.10365e-06
Glyma.03G149267	10.4463	1.4166	1.39991	6.62922e-05
Glyma.03G149333	12.2452	2.20668	1.57794	1.80646e-05
Glyma.03G153200	0.739388	8.99569	-3.65903	1.27111e-07
Glyma.03G153700	15.4402	0.633455	2.46029	0.000313333
Glyma.03G153800	36.1717	14.1857	1.3987	0.00100613
Glyma.03G156700	21.6933	61.39	-5.73228	7.04324e-08
Glyma.03G157700	7.80047	69.4457	2.84933	0.00148807
Glyma.03G157800	5.14927	68.7751	-4.48195	0.00126829
Glyma.03G160200	28.9915	106.793	4.92832	2.01468e-08
Glyma.03G160400	1.6175	36.1191	7.51339	6.1733e-33
Glyma.03G161400	9.24205	0.315444	4.1575	0.000794618
Glyma.03G162800	10.124	39.0955	3.32342	5.79084e-08
Glyma.03G163600	67.8279	35.584	4.14642	8.08043e-05
Glyma.03G165800	0.554044	56.9621	2.45877	0.00169524
Glyma.03G167200	16.1811	38.3014	-2.22769	1.06029e-05
Glyma.03G168000	3.18565	35.6182	-2.57429	8.1461e-13
Glyma.03G168900	1.80733	13.3039	-2.10409	0.000857787
Glyma.03G171100	203.628	332.2	2.68946	5.25415e-05
Glyma.03G171500	1.20874	11.7347	3.48406	0.000447975
Glyma.03G173300	1.56832	23.6937	2.7724	3.35545e-05
Glyma.03G175300	1.12239	12.1975	-1.72317	0.0018476
Glyma.03G176300	23.4362	8.60483	3.81601	0.000447975
Glyma.03G177500	16.7898	2.84976	1.34102	0.00123242
Glyma.03G181600	0.610805	20.6454	8.34817	2.86152e-05
Glyma.03G181700	2.09942	29.5331	5.63178	0.00126829
Glyma.03G182800	45.2083	97.1062	3.77751	3.61809e-06
Glyma.03G184500	10.744	1.28858	-3.02512	6.38531e-11
Glyma.03G185900	447.104	278.446	1.44348	0.000561363
Glyma.03G187700	6.23247	27.7442	7.62051	4.1078e-07
Glyma.03G189600	147.949	62.6496	-1.96068	1.21319e-05
Glyma.03G191500	38.9702	90.5243	1.92567	0.000883481
Glyma.03G194700	2.64301	18.8806	4.11413	2.1476e-06
Glyma.03G196500	14.0967	37.1157	2.95402	7.25549e-13
Glyma.03G197200	0.456966	7.56212	2.20465	2.91206e-05
Glyma.03G197900	0.247094	6.93896	-1.48363	0.000177466
Glyma.03G200000	18.3112	6.95113	1.76284	0.000425204
Glyma.03G201000	25.4508	106.139	5.82248	1.07531e-10
Glyma.03G201100	1.84037	74.167	-7.56179	4.53786e-06
Glyma.03G201200	4.20183	33.6196	-3.9298	7.06058e-09
Glyma.03G201500	8.26013	41.0676	1.90979	8.59476e-10
Glyma.03G201550	1.29637	8.41169	-2.33679	8.29579e-08
Glyma.03G201600	149.985	53.2561	-3.41216	2.0416e-16
Glyma.03G201700	17.9922	3.79773	-5.24165	2.53531e-16
Glyma.03G202400	17.921	6.08076	-7.00364	5.41924e-14
Glyma.03G203000	10.193	2.19953	-1.56368	3.79053e-06
Glyma.03G204300	29.9071	13.5819	2.4131	1.35718e-11
Glyma.03G205500	22.5704	8.74621	2.06823	1.03435e-08
Glyma.03G205900	32.4153	1.84738	2.60228	0.000128569
Glyma.03G208200	95.3686	30.8998	-2.60246	2.46256e-08
Glyma.03G209800	40.1996	20.486	-2.00377	0.000205848
Glyma.03G212400	18.034	2.25431	2.29825	8.0124e-12
Glyma.03G215000	0.555378	8.09512	-1.55488	3.78276e-05
Glyma.03G215500	17.247	6.58424	-1.40754	0.00169143
Glyma.03G215800	11.7136	73.2394	-1.89838	0.00059626
Glyma.03G216000	135.187	72.6672	-6.15206	7.42892e-10
Glyma.03G217300	3.82431	15.3218	2.89257	5.63142e-07
Glyma.03G218600	18.7883	7.19099	2.97601	8.72276e-06
Glyma.03G219000	8.47597	32.0868	2.70573	0.000264517
Glyma.03G219033	3.02975	17.2952	6.68281	0.000667207
Glyma.03G219066	4.46778	27.5181	15.4209	3.94049e-08
Glyma.03G219300	48.2781	94.2873	5.5973	5.40883e-15
Glyma.03G220751	0	17.2134	-1.46953	0.000674911
Glyma.03G221350	7.74065	1.23169	1.00627	0.00137134
Glyma.03G222400	1.14891	14.7955	3.24804	3.51926e-18
Glyma.03G223000	45.3628	75.7939	1.53169	3.75212e-05
Glyma.03G223600	5.7431	0.179656	7.57238	0.00126829
Glyma.03G223700	112.247	9.92597	14.3697	0.000352487
Glyma.03G225300	0.896714	37.7391	7.07805	3.33429e-12
Glyma.03G227400	38.9866	183.119	5.85094	3.19141e-19
Glyma.03G229800	0.0598215	19.5051	3.61872	6.36067e-14
Glyma.03G231200	7.44341	0.487696	3.2756	4.67603e-05
Glyma.03G231700	80.7059	33.613	3.9025	1.37283e-20
Glyma.03G232400	9.91578	142.822	3.50618	1.32604e-13
Glyma.03G232500	0.198812	17.9265	4.26688	4.99272e-18
Glyma.03G235500	65.8944	31.0538	-2.49602	1.76491e-05
Glyma.03G236300	7.41479	63.1234	-1.06498	0.00125636
Glyma.03G241500	29.8268	52.9955	1.28621	0.0005191
Glyma.03G242100	0.860483	15.4424	2.22887	4.30821e-08
Glyma.03G242200	2.58105	52.9385	-3.0277	0.00041343
Glyma.03G242900	54.0236	99.3013	-3.15311	0.000143701
Glyma.03G244800	148.888	71.0943	3.81543	1.23253e-41
Glyma.03G244901	20.3767	7.29851	6.46372	2.41434e-32
Glyma.03G246700	35.6459	83.2398	4.9048	0.000352487
Glyma.03G247500	1.3997	13.4354	1.96442	1.25466e-06
Glyma.03G248000	4.81517	22.2805	4.02024	6.10365e-06
Glyma.03G248900	9.3652	31.1747	1.09007	1.18245e-05
Glyma.03G249100	0.72006	22.7069	-1.93987	1.80331e-15
Glyma.03G249500	7.60378	21.1397	6.66241	0.00126829
Glyma.03G250800	6.50729	21.1063	3.47662	0.000447975
Glyma.03G253200	8.57814	79.5764	-5.33336	0.00126829
Glyma.03G254300	17.4842	0.825965	2.98783	2.5283e-05
Glyma.03G255400	237.747	143.966	3.10045	0.000126105
Glyma.03G260300	1.17498	15.8067	4.15298	0.000142819
Glyma.03G261400	0.359341	6.15387	-1.95658	1.05316e-08
Glyma.03G262300	45.1681	15.1259	4.00139	2.70647e-07
Glyma.03G263000	2.06712	22.1847	-2.30271	1.35258e-06
Glyma.03G264300	2.14057	20.5678	-2.31377	0.00023063
Glyma.04G004500	38.9397	11.6676	-1.33516	0.0004225
Glyma.04G007700	40.7518	120.812	2.09397	0.000273436
Glyma.04G009400	37.4239	123.053	3.67508	5.49458e-07
Glyma.04G012700	686.006	229.732	7.46761	0.000187
Glyma.04G013000	24.6293	73.6324	-2.5623	2.14197e-05
Glyma.04G016250	0.579604	9.27721	6.40271	9.96168e-05
Glyma.04G016800	179.538	110.573	-3.29875	4.20033e-10
Glyma.04G017200	4.76439	40.4676	2.50397	0.000128569
Glyma.04G020100	82.0589	14.5552	2.57927	4.17025e-05
Glyma.04G020300	36.9568	4.98295	-1.80114	3.33746e-05
Glyma.04G022300	56.8412	5.40152	-2.90689	4.3586e-08
Glyma.04G023500	57.3482	18.0441	2.7083	0.000672116
Glyma.04G023800	2.00062	11.1914	-10.0451	0.000352487
Glyma.04G034101	4.55966	40.9986	-2.20193	2.27883e-06
Glyma.04G035600	10.0859	0.00691528	-1.4415	7.08166e-09
Glyma.04G040000	26.3761	53.6759	-1.40465	3.57521e-08
Glyma.04G040400	10.7503	239.215	2.42608	7.6953e-06
Glyma.04G042100	5.89104	0.492176	1.72824	2.91392e-08
Glyma.04G042500	22.6181	44.2413	4.31426	8.08043e-05
Glyma.04G044600	38.482	11.7554	3.76561	1.56622e-36
Glyma.04G044900	17.2641	42.0394	3.36017	4.27396e-34
Glyma.04G045000	33.9089	61.7357	2.71392	5.68249e-26
Glyma.04G045600	12.3117	47.2598	4.20699	1.01152e-16
Glyma.04G050300	69.7551	31.4784	-1.74474	0.000864433
Glyma.04G050400	33.6357	114.034	1.10534	0.00162899
Glyma.04G051000	13.9774	2.31835	1.65857	8.68484e-05
Glyma.04G052100	24.5286	3.21363	2.06159	9.4444e-10
Glyma.04G052600	5.47663	78.8168	-1.19392	0.000544969
Glyma.04G054600	22.9428	7.51917	4.82075	1.48255e-10
Glyma.04G055300	38.4882	4.35635	1.60173	5.49226e-08
Glyma.04G058100	3.05015	143.5	-5.48256	0.000352487
Glyma.04G058900	26.7874	11.4062	-2.79021	2.05151e-16
Glyma.04G059000	18.5492	38.9278	1.90498	0.000148835
Glyma.04G060300	37.3322	15.1657	-3.84536	8.63252e-15
Glyma.04G060400	25.3581	10.6254	-2.01452	0.00057344
Glyma.04G061400	0.380281	10.7128	-5.00068	0.000352487
Glyma.04G061500	21.2351	47.0074	1.69085	0.000864433
Glyma.04G061900	22.8147	47.8368	-1.10631	0.000281742
Glyma.04G063200	22.2299	73.6259	2.37567	5.15833e-06
Glyma.04G064100	3.54167	24.324	2.49574	0.000313333
Glyma.04G067900	73.065	42.7417	2.125	3.24684e-11
Glyma.04G075800	2.84326	41.8433	5.02852	9.96168e-05
Glyma.04G076300	57.0355	26.6408	6.11156	4.1078e-07
Glyma.04G078300	64.9857	35.0534	2.56299	5.5675e-09
Glyma.04G079200	21.7352	7.99823	3.11857	6.16451e-06
Glyma.04G079300	10.4806	30.1	2.97342	0.000206996
Glyma.04G080300	12.3985	31.6539	-1.8801	0.000108551
Glyma.04G082900	16.6293	37.5243	3.00465	9.86585e-06
Glyma.04G083200	248.674	65.8226	-2.00602	0.00041851
Glyma.04G085500	9.38653	24.72	-2.28674	4.98665e-12
Glyma.04G085600	3.34219	15.8	3.42789	0.000700954
Glyma.04G086300	6.43608	75.9293	5.09117	2.02376e-12
Glyma.04G086900	42.1188	21.9585	1.53675	0.00052461
Glyma.04G088000	32.0032	11.3885	2.39204	1.13494e-08
Glyma.04G088500	61.5947	18.1613	2.7408	8.72276e-06
Glyma.04G090000	20.819	6.68171	-5.80896	2.86152e-05
Glyma.04G091700	39.0257	17.4727	-3.5424	2.4559e-15
Glyma.04G091800	54.5535	16.3495	14.6388	5.32834e-05
Glyma.04G092600	64.3467	38.4578	10.9155	5.55015e-29
Glyma.04G098000	1.68509	13.6785	8.35039	2.27269e-09
Glyma.04G098400	16.8051	3.26944	-4.82032	0.000447975
Glyma.04G099200	2.94013	16.4194	-1.72072	7.37915e-06
Glyma.04G100400	73.0039	22.0482	-4.88092	0.000352487
Glyma.04G101900	2.54724	12.3245	-6.85505	0.000667207
Glyma.04G102600	39.7524	21.2358	1.75585	0.000218654
Glyma.04G102700	41.5321	18.1818	-3.56638	2.068e-07
Glyma.04G104800	12.7809	3.29556	-1.2098	0.00171283
Glyma.04G104900	26.4711	73.3157	3.31929	4.53328e-09
Glyma.04G105900	7.6645	37.4529	-2.31543	1.35258e-06
Glyma.04G112800	24.9114	5.0646	2.11227	0.000538084
Glyma.04G118700	230.766	144.183	-1.00938	0.000612433
Glyma.04G118900	0.723867	8.87395	-1.5575	3.77047e-05
Glyma.04G119700	1.46497	13.3953	3.55151	1.05674e-05
Glyma.04G121700	1.62381	96.6761	2.1237	5.30842e-07
Glyma.04G129200	2.13839	11.1767	2.69611	4.07372e-08
Glyma.04G134200	0.28412	15.4239	5.19208	3.4461e-08
Glyma.04G136000	39.0094	11.7966	2.4712	2.16324e-05
Glyma.04G136700	15.9615	3.2237	1.55235	0.00157061
Glyma.04G137100	1.32621	40.9706	2.81822	4.67049e-14
Glyma.04G137200	1.04202	87.2428	5.61426	4.80044e-34
Glyma.04G140900	0.899638	14.2597	2.41933	3.04251e-11
Glyma.04G151650	279.425	170.27	3.0242	9.72341e-20
Glyma.04G152800	0.889165	9.26559	3.7532	3.6972e-09
Glyma.04G158600	20.7901	6.6994	-2.247	0.000112452
Glyma.04G160100	27.8543	5.29964	-2.15823	0.00124544
Glyma.04G164500	31.5045	15.7201	-4.19581	2.17878e-20
Glyma.04G165300	83.5173	53.0601	1.22928	0.00112146
Glyma.04G167900	56.4202	4.67513	6.29657	5.32834e-05
Glyma.04G168500	0.58305	11.8028	3.93249	4.82185e-08
Glyma.04G171800	6.97539	0.39209	2.29394	8.90927e-08
Glyma.04G173500	17.5731	4.61276	-7.1918	7.44748e-07
Glyma.04G177700	19.753	61.1063	4.90584	1.05253e-09
Glyma.04G178100	222.376	132.334	2.40746	3.27027e-05
Glyma.04G178500	7.37912	31.9628	1.58586	0.00149235
Glyma.04G179800	24.0334	10.5671	-2.76752	4.09275e-09
Glyma.04G183100	88.236	49.6253	2.11112	0.000196752
Glyma.04G184000	61.3417	29.4782	2.72167	4.8473e-06
Glyma.04G186300	10.4232	1.02538	4.54752	7.71158e-09
Glyma.04G188100	9.78082	2.02043	-3.37232	3.93054e-06
Glyma.04G190400	5.84484	35.2938	-3.66864	0.000243751
Glyma.04G194800	1.67788	52.7325	1.82396	0.000429203
Glyma.04G195567	44.7239	25.1844	1.97533	0.00190528
Glyma.04G196400	8.13391	42.7742	2.72208	2.09998e-07
Glyma.04G198600	0	12.4219	2.06723	0.00190528
Glyma.04G203100	6.27147	23.2039	-2.27009	0.00169524
Glyma.04G205100	6.90411	28.4284	3.13882	0.000700954
Glyma.04G208300	6.23379	27.5529	-3.50322	1.7433e-05
Glyma.04G213900	191.645	10.3918	1.80648	0.000111871
Glyma.04G215900	75.9795	38.8427	-1.43316	0.000811266
Glyma.04G218700	0.0817623	5.68322	-1.87703	4.59997e-17
Glyma.04G219200	11.8524	2.86773	-2.27144	8.47135e-16
Glyma.04G220600	30.5613	56.676	3.23051	0.000243751
Glyma.04G220800	2.37648	13.6574	1.70541	0.000116767
Glyma.04G223300	3.76245	99.8841	1.70686	0.00179023
Glyma.04G223700	15.0281	33.7286	4.43863	2.75402e-06
Glyma.04G225900	48.5714	81.8426	2.39188	3.9359e-11
Glyma.04G227200	28.9889	66.36	-3.22116	4.09254e-08
Glyma.04G228300	58.8228	23.6645	1.353	0.000233414
Glyma.04G229900	181.241	476.918	1.31343	0.000192717
Glyma.04G230400	4.37469	33.9022	-4.35321	0.000252789
Glyma.04G235900	20.407	6.65819	-1.14864	0.000213827
Glyma.04G236100	5.58904	16.867	-2.7317	2.64594e-13
Glyma.04G236200	35.0286	10.3503	2.60171	7.24031e-11
Glyma.04G236900	324.516	101.673	2.84846	5.56613e-06
Glyma.04G238100	7.26796	0.155778	1.53595	4.96587e-06
Glyma.04G239900	51.2414	9.29055	3.76598	1.0245e-20
Glyma.04G240800	1822.77	510.925	-2.02397	5.61516e-07
Glyma.04G242800	10.6128	1.92451	2.24617	0.00124544
Glyma.04G243500	2.9987	13.0683	-1.90011	0.000608709
Glyma.04G245000	2.34437	85.923	1.10145	0.000889021
Glyma.04G247900	109.719	184.503	2.36077	5.64529e-05
Glyma.04G248700	4.40894	16.9307	-2.62768	0.000672116
Glyma.04G250900	8.79919	1.38733	3.93731	4.82185e-08
Glyma.04G251000	50.9471	23.2843	-6.02123	5.62244e-21
Glyma.04G251700	47.7074	16.4558	-3.59028	3.93054e-06
Glyma.04G253900	4.8773	16.5772	6.39489	0.00126829
Glyma.04G256100	21.751	43.7981	3.3023	0.00141036
Glyma.05G002200	1.66727	12.3747	3.95637	1.28508e-50
Glyma.05G003900	2.60296	39.7827	4.3447	0.00141036
Glyma.05G006000	115.288	78.2074	-1.45579	0.000236571
Glyma.05G009100	5.71664	22.2354	-2.01036	5.45923e-14
Glyma.05G011600	24.793	8.20479	5.21097	0.000142819
Glyma.05G013200	23.3395	7.66216	2.00336	0.00188767
Glyma.05G018800	43.1952	24.4005	4.50496	0.000447975
Glyma.05G022100	5.92939	20.3003	4.73697	0.000142819
Glyma.05G022900	19.8511	7.16207	-1.00107	0.00176957
Glyma.05G025000	24.43	9.80066	1.23201	2.94889e-06
Glyma.05G026200	34.7227	7.97949	1.65746	4.12517e-06
Glyma.05G026300	32.8236	14.6175	-2.52631	3.45695e-06
Glyma.05G029800	110.283	20.2638	-3.90872	0.000794618
Glyma.05G032200	245.651	56.5422	1.92701	1.32693e-08
Glyma.05G033000	12.8725	2.15485	-1.4583	0.000221149
Glyma.05G033600	4.93948	65.2179	-2.48223	2.38444e-20
Glyma.05G034500	193.508	6.69618	2.77732	0.000206996
Glyma.05G037500	31.0413	70.2795	2.01783	7.30057e-11
Glyma.05G041300	26.1798	11.654	-2.6144	2.25221e-18
Glyma.05G041600	29.785	53.0537	6.73141	3.09483e-39
Glyma.05G042200	599.237	116.942	-1.36843	6.81629e-07
Glyma.05G043100	12.7765	1.98102	-2.95407	3.55231e-06
Glyma.05G043200	32.283	16.0591	-1.67434	1.82343e-08
Glyma.05G043800	76.0409	12.285	-1.10456	5.53745e-06
Glyma.05G043900	243.647	38.1878	1.28789	6.05789e-05
Glyma.05G044000	129.562	10.8851	-5.80339	1.54285e-05
Glyma.05G045700	5.18456	16.98	4.43278	1.63327e-10
Glyma.05G045900	53.5555	24.2323	2.12151	2.03202e-20
Glyma.05G047100	0.469949	5.7862	-1.20632	0.000387717
Glyma.05G048700	32.0742	14.5927	2.15327	0.00188767
Glyma.05G048800	11.5622	29.9778	-4.70476	3.48054e-11
Glyma.05G051300	7.84517	0.826462	1.886	0.00188854
Glyma.05G052800	7.93039	20.2132	-2.87524	8.72276e-06
Glyma.05G055100	34.5853	90.0862	3.48719	3.36881e-07
Glyma.05G056100	43.3575	21.7836	1.306	1.24645e-08
Glyma.05G057100	96.3067	159.833	3.04488	2.42031e-07
Glyma.05G057400	10.7848	58.3421	3.98921	1.47851e-05
Glyma.05G057500	783.147	249.122	2.57248	0.000128569
Glyma.05G057800	248.183	61.4636	8.16419	1.26331e-07
Glyma.05G058100	74.2479	117.611	-1.24869	8.2308e-07
Glyma.05G062400	143.945	28.9312	-1.81632	8.25474e-06
Glyma.05G063500	14.1806	31.6174	4.31206	7.02959e-13
Glyma.05G064700	15.7162	59.3408	1.4919	4.69346e-05
Glyma.05G065300	22.137	0.703273	-1.6689	0.000156954
Glyma.05G065700	34.554	7.64084	1.67872	2.19602e-05
Glyma.05G065800	0	37.0954	3.44193	1.03095e-05
Glyma.05G067800	6.7924	22.4105	2.9719	2.74751e-11
Glyma.05G068600	24.9375	64.7482	1.06465	0.000407449
Glyma.05G070400	36.2231	2.14318	1.22615	0.000237637
Glyma.05G074900	559.802	333.809	-1.0321	7.1687e-07
Glyma.05G077300	16.2297	2.93914	-5.2509	0.000667207
Glyma.05G079700	72.4801	271.101	-1.46287	0.00158739
Glyma.05G080500	3.79662	14.7076	1.48585	0.000187747
Glyma.05G082200	29.3385	69.8994	5.50271	0.000187
Glyma.05G082400	1.81924	44.5868	2.12105	0.000134587
Glyma.05G090600	11.9786	1.85611	-3.76443	7.36057e-16
Glyma.05G099300	2.74229	18.3531	3.02788	2.73624e-29
Glyma.05G103200	37.9096	13.6834	-1.73613	4.68616e-05
Glyma.05G103300	98.132	24.3635	1.91406	0.000302407
Glyma.05G103600	658.95	284.121	1.88642	1.41751e-06
Glyma.05G109500	6.19503	20.8298	3.81414	2.20422e-19
Glyma.05G111500	25.816	9.40275	2.6501	2.72407e-06
Glyma.05G112200	46.7526	11.7158	5.05861	5.909e-08
Glyma.05G113700	52.7003	89.9416	3.04239	3.78178e-07
Glyma.05G119200	4.95978	20.2339	-2.31171	0.000352577
Glyma.05G119500	1.32784	11.4304	4.2645	2.75402e-06
Glyma.05G120100	59.0853	31.3086	-1.41602	0.00119594
Glyma.05G123700	14.7888	0.11482	-2.68713	9.65857e-10
Glyma.05G123900	27.0442	0.505939	-5.20283	6.28089e-43
Glyma.05G124000	35.0269	1.46158	5.3528	3.4461e-08
Glyma.05G124800	9.12191	152.622	-4.15692	0.000142819
Glyma.05G124900	5.93289	109.485	1.93684	8.28141e-09
Glyma.05G128000	48.3183	3.61614	3.44554	1.5666e-11
Glyma.05G130900	0.0685171	30.3853	2.47052	4.94043e-05
Glyma.05G131000	0.12912	39.6721	-5.59932	2.41201e-09
Glyma.05G133000	0.901854	78.9873	-6.17502	7.44748e-07
Glyma.05G133700	17.0409	87.6512	-4.86305	4.64633e-32
Glyma.05G135000	29.4966	13.9503	2.3025	5.01418e-06
Glyma.05G136100	2.59836	14.0737	-1.668	0.00122165
Glyma.05G137500	14.5749	2.31112	4.56233	2.75402e-06
Glyma.05G138100	14.957	1.13093	1.30441	0.00096388
Glyma.05G139000	19.6601	8.21672	2.29544	4.62188e-08
Glyma.05G143400	2.67284	11.9472	2.84507	1.36697e-05
Glyma.05G144602	19.0368	0.700069	1.62507	0.000389741
Glyma.05G147100	15.0054	2.75621	2.80976	0.00148807
Glyma.05G150100	1.35794	8.446	3.07143	1.69591e-13
Glyma.05G150400	47.6094	13.4003	2.77096	0.000103608
Glyma.05G151100	27.4848	7.01152	5.68826	1.07531e-10
Glyma.05G152000	83.5623	136.215	2.19869	1.86355e-10
Glyma.05G152100	29.4278	83.6453	3.1869	2.82933e-12
Glyma.05G153200	2.46894	18.242	-1.95396	8.36573e-07
Glyma.05G157000	103.949	66.8186	2.15013	7.95389e-08
Glyma.05G157300	126.983	74.5634	1.71121	0.000577021
Glyma.05G158700	29.2187	13.5253	5.81678	2.33915e-24
Glyma.05G159200	2.91275	13.5641	-4.33445	6.42891e-10
Glyma.05G160700	7.46019	1.22385	1.06822	0.000946542
Glyma.05G161300	0.576885	13.4191	2.99779	7.20319e-11
Glyma.05G161400	1.70101	29.3395	1.43808	0.000213665
Glyma.05G161600	1.97766	18.8831	-2.21294	0.000352577
Glyma.05G162100	2.33651	11.1036	1.65051	5.27826e-06
Glyma.05G162600	0.180648	8.61378	2.05943	0.000273436
Glyma.05G166600	151.448	93.9497	2.76958	2.09998e-07
Glyma.05G167600	42.9239	22.5106	2.54991	2.56281e-09
Glyma.05G169100	19.6221	7.13431	3.25395	1.53696e-13
Glyma.05G172300	12.4755	2.3951	-3.43643	1.42268e-10
Glyma.05G173500	5.88696	35.8644	1.55189	0.000505667
Glyma.05G175800	2.58549	22.1722	1.54699	0.000505667
Glyma.05G179800	32.3888	4.35137	2.79988	6.44506e-23
Glyma.05G179900	10.8868	1.31012	-6.65696	2.3304e-19
Glyma.05G180100	19.3629	66.6705	2.95573	1.48373e-13
Glyma.05G182100	232.958	123.064	-3.47398	0.000143701
Glyma.05G184500	9.47517	87.655	-3.32446	4.36277e-33
Glyma.05G187300	118.347	55.2386	4.00657	0.00141036
Glyma.05G188500	15.1003	1.18153	3.6123	1.7433e-05
Glyma.05G188800	37.1893	19.1835	3.85147	2.74897e-15
Glyma.05G191100	12.3342	1.28667	-2.31431	1.35258e-06
Glyma.05G191700	47.2102	23.6202	-1.08653	0.000194082
Glyma.05G194101	11.1932	32.0528	-2.52111	1.32946e-25
Glyma.05G194350	18.2781	44.2968	-1.31112	2.75995e-05
Glyma.05G195000	15.7092	61.6959	1.44172	8.03682e-07
Glyma.05G197000	5.51921	18.3998	1.7141	7.11352e-07
Glyma.05G199800	25.563	8.74739	-2.90303	1.66172e-12
Glyma.05G200101	4.54001	23.6144	4.79464	4.93894e-20
Glyma.05G200200	4.77397	17.9335	3.40927	0.00041343
Glyma.05G204600	3.90335	66.8717	-1.8824	3.20772e-05
Glyma.05G205400	9.03985	23.4879	-2.446	2.31642e-06
Glyma.05G207500	53.9909	6.60178	-1.93164	5.76807e-06
Glyma.05G209000	9.22318	33.7131	5.07905	4.57911e-05
Glyma.05G209100	19.9011	40.6756	2.79554	1.36697e-05
Glyma.05G209900	141.337	80.5153	-5.01272	2.41201e-09
Glyma.05G210300	26.1757	11.6491	-1.48414	0.000341983
Glyma.05G212600	1.33606	14.2589	-2.95789	4.83188e-16
Glyma.05G214851	57.8494	29.022	2.12782	1.91122e-15
Glyma.05G215900	8.99794	63.1628	-3.0666	0.000339552
Glyma.05G217000	16.7496	40.344	4.86781	1.47851e-05
Glyma.05G217100	2.36812	10.5143	-2.54256	1.14745e-05
Glyma.05G218500	6.72431	84.3564	2.04547	0.000857787
Glyma.05G222400	170.655	96.913	-2.20829	4.14484e-10
Glyma.05G234600	0.992379	51.1335	-3.67955	2.97612e-08
Glyma.05G237100	2.988	22.1437	-8.4606	6.41661e-16
Glyma.05G237200	1.88864	97.2209	-3.83408	5.82615e-08
Glyma.05G238200	1.58511	10.1453	-3.62072	6.06227e-10
Glyma.05G239400	36.4626	14.1641	-3.38925	4.37442e-18
Glyma.05G240100	40.7119	73.7849	3.8638	4.71029e-18
Glyma.05G240600	13.3357	3.26927	7.28588	7.35991e-15
Glyma.05G240700	32.0293	15.4056	-1.35948	1.69659e-08
Glyma.05G241600	34.1795	14.4862	5.12394	8.08043e-05
Glyma.05G241650	26.608	4.09658	4.16252	0.000252789
Glyma.05G244200	11.7397	3.05756	2.24564	1.07904e-12
Glyma.05G245600	7.09607	40.0618	1.44144	1.16339e-05
Glyma.05G247300	32.2601	13.6081	2.34243	0.00016937
Glyma.05G248600	77.0841	36.9412	2.69859	6.34742e-08
Glyma.06G002000	32.3383	15.8512	-3.28994	4.33104e-18
Glyma.06G003100	0.58326	9.65713	-3.55944	3.65739e-16
Glyma.06G007500	28.5904	95.4656	-6.29478	2.21553e-34
Glyma.06G008950	0	5.73068	6.67104	2.455e-15
Glyma.06G009000	13.0881	29.6676	2.44151	2.71364e-05
Glyma.06G012600	355.397	204.156	1.89333	0.000426762
Glyma.06G017100	105.548	61.703	4.2103	6.10365e-06
Glyma.06G019500	0.416205	6.78495	-1.23639	0.00119501
Glyma.06G020400	78.1385	11.4582	1.52231	0.000704966
Glyma.06G020700	85.4302	54.1656	-2.48143	0.000264517
Glyma.06G021000	28.0092	12.5203	-2.44476	2.16324e-05
Glyma.06G021200	0.0562925	14.8742	1.38655	4.09534e-05
Glyma.06G023900	10.4655	2.22848	-1.54296	0.00157061
Glyma.06G024000	13.987	45.7742	1.49504	0.00191784
Glyma.06G025200	1.27273	18.094	6.75063	9.96168e-05
Glyma.06G032451	15.3465	4.50536	4.18626	3.2161e-41
Glyma.06G032500	15.9445	3.70333	-3.08621	7.90326e-09
Glyma.06G034300	1.63956	10.4035	4.39944	9.08175e-07
Glyma.06G034700	0.543851	33.5414	-3.59727	3.36881e-07
Glyma.06G036100	30.9332	62.3793	5.46972	9.96168e-05
Glyma.06G036300	13.1982	31.4931	2.01298	5.08771e-05
Glyma.06G036400	10.8535	26.0861	-3.27302	0.00141036
Glyma.06G037000	9.63504	30.5636	-1.41086	0.000616405
Glyma.06G040400	7.07754	26.8681	2.09538	1.38794e-06
Glyma.06G045400	9.65805	52.3355	-2.05464	0.00124544
Glyma.06G048300	35.7189	11.7583	1.36453	0.000442871
Glyma.06G050100	14.9694	38.7497	-1.18122	0.001226
Glyma.06G050300	30.7512	13.9182	-4.3567	2.59951e-05
Glyma.06G050900	76.3642	19.0139	4.479	8.96362e-26
Glyma.06G051500	8.32718	1.20742	2.72889	4.85494e-11
Glyma.06G051900	12.4912	3.0505	3.99283	2.10719e-12
Glyma.06G052000	42.458	9.81212	-2.23233	5.64529e-05
Glyma.06G053000	5.64278	24.5611	3.09396	1.44805e-06
Glyma.06G055500	46.9724	15.4692	-1.2804	1.21138e-06
Glyma.06G056000	34.9431	17.8486	2.4003	0.000758987
Glyma.06G059600	104.957	36.5036	5.71499	2.53516e-14
Glyma.06G059700	0.389224	7.48214	3.17885	3.78178e-07
Glyma.06G061900	0.822519	106.251	2.04764	0.00124544
Glyma.06G062100	58.6849	34.5677	3.91926	2.1476e-06
Glyma.06G062367	27.0965	8.69333	4.49848	0.000447975
Glyma.06G062433	55.7402	19.5412	5.30595	6.93678e-09
Glyma.06G063500	33.2293	15.7191	1.89752	8.15832e-07
Glyma.06G065600	0.663106	26.2789	1.74332	3.67393e-05
Glyma.06G067400	12.0568	3.56649	1.56528	0.000275399
Glyma.06G069100	17.4039	3.39396	1.74911	2.13364e-07
Glyma.06G069600	57.4456	29.6985	6.50714	1.47899e-39
Glyma.06G079800	146.195	84.9738	2.92302	0.000910749
Glyma.06G082000	63.41	25.4933	2.91368	2.26763e-06
Glyma.06G082400	96.5887	55.6655	-2.20974	4.03453e-06
Glyma.06G082700	7.81153	0.279205	-1.24823	0.000237637
Glyma.06G084600	55.7191	30.4089	1.78487	0.00127928
Glyma.06G085700	73.9015	8.43262	2.47849	1.5521e-06
Glyma.06G086600	19.5522	7.1531	-1.65348	0.000117005
Glyma.06G087800	5.5615	39.495	-2.32763	0.00106861
Glyma.06G089600	25.5379	11.0351	1.33357	0.00062469
Glyma.06G089700	46.7231	14.6095	3.26185	4.99871e-05
Glyma.06G092900	34.8852	1.52932	2.75545	4.26743e-23
Glyma.06G094400	64.3145	38.6154	1.35883	0.000134283
Glyma.06G099501	34.0517	2.6153	1.8498	1.86144e-05
Glyma.06G099700	3.30619	12.8877	2.16723	5.76549e-12
Glyma.06G100000	29.1596	6.73528	2.27932	4.66057e-07
Glyma.06G100900	2.48529	43.0193	1.67826	1.91058e-12
Glyma.06G102100	32.1285	11.3003	1.90874	6.99506e-08
Glyma.06G102300	6.30632	77.9112	1.46797	5.33314e-06
Glyma.06G103100	3.40814	23.1211	3.63954	0.000252789
Glyma.06G105900	37.1075	76.8137	-1.13291	1.20664e-05
Glyma.06G106700	0.246058	11.1819	-2.44925	1.10009e-12
Glyma.06G106800	4.21528	14.2666	-3.9602	0.00141036
Glyma.06G108100	15.8884	45.9465	2.08046	5.14222e-08
Glyma.06G109200	477.169	183.099	6.87254	0.000352487
Glyma.06G111600	0.0475952	11.9973	2.11146	0.000819566
Glyma.06G111900	11.8854	0.395236	-1.32301	0.000800376
Glyma.06G112100	5.45033	0.0811482	-2.04344	0.000184687
Glyma.06G113100	5.42303	23.9719	4.88278	3.05515e-18
Glyma.06G114000	67.3777	125.22	3.00075	1.42734e-12
Glyma.06G114300	1.69343	30.2746	-2.6425	6.41269e-15
Glyma.06G115800	13.3461	0.91636	7.1027	5.32834e-05
Glyma.06G116300	9.57011	36.3502	4.63365	9.12761e-11
Glyma.06G116400	12.121	0.801085	4.20447	3.70816e-24
Glyma.06G117200	5.16316	21.7478	4.7651	2.41281e-10
Glyma.06G119300	8.08548	30.582	-5.27904	3.4461e-08
Glyma.06G119700	14.944	32.1787	5.27004	0.00126829
Glyma.06G121000	76.9636	47.1578	3.08216	1.97095e-18
Glyma.06G121100	11.8005	46.3819	3.38844	6.93741e-34
Glyma.06G121300	97.1918	53.3958	1.84026	1.93841e-05
Glyma.06G122600	728.938	207.579	1.27363	0.00029373
Glyma.06G122800	13.3355	3.42576	4.54683	0.000142819
Glyma.06G123700	20.4023	7.93305	2.39642	7.45732e-05
Glyma.06G124000	43.9894	14.6043	-2.17768	0.000819566
Glyma.06G124600	25.1507	57.1173	1.8333	0.000610301
Glyma.06G125600	1.47999	14.0208	3.96997	7.29609e-12
Glyma.06G125800	30.2572	2.26131	3.48987	4.99871e-05
Glyma.06G127400	497.843	127.76	3.6832	3.64988e-08
Glyma.06G127900	20.4468	8.6129	-2.79025	8.51151e-11
Glyma.06G128500	30.8427	14.1133	-2.07943	0.00128011
Glyma.06G133300	300.03	498.909	-2.94189	4.42109e-18
Glyma.06G137000	7.07079	36.507	-2.93965	4.04722e-05
Glyma.06G139200	40.5996	69.6558	-1.20831	1.56434e-05
Glyma.06G142000	15.0599	75.6523	2.29688	4.08201e-08
Glyma.06G142900	32.4628	13.6981	-1.31231	8.79896e-06
Glyma.06G143000	93.1304	292.433	-1.20309	0.000254269
Glyma.06G144000	7.85672	20.3264	1.66094	8.0918e-06
Glyma.06G145300	17.0468	102.206	2.94094	5.01087e-11
Glyma.06G147100	0.291965	7.13238	-1.18938	0.00108111
Glyma.06G148000	11.8265	2.73336	3.36773	5.55489e-12
Glyma.06G149200	41.9778	19.9658	2.72554	0.000206996
Glyma.06G149600	0.60046	13.914	4.10822	0.000794618
Glyma.06G150100	59.1297	29.3423	4.06432	1.25818e-18
Glyma.06G150300	21.4547	3.94523	-2.47775	8.2223e-05
Glyma.06G154400	17.9257	5.08541	2.17799	2.02472e-14
Glyma.06G154700	0.0985828	14.8114	-1.74524	0.00011585
Glyma.06G157400	7.03229	97.0997	5.50423	1.70595e-13
Glyma.06G160100	7.44482	35.2993	1.20524	0.000161595
Glyma.06G160500	17.6489	54.4059	-2.06535	0.00057344
Glyma.06G162200	2.31148	13.062	-6.63899	3.89954e-15
Glyma.06G162400	42.537	128.769	1.47999	0.000467602
Glyma.06G164900	21.1747	47.4918	-1.38008	4.47677e-10
Glyma.06G171150	0.121219	5.58327	4.9614	0.00126829
Glyma.06G175100	9.38442	49.6864	1.90806	5.92257e-05
Glyma.06G175400	19.8692	7.1608	-1.3304	0.00062469
Glyma.06G184150	6.26895	27.035	-1.60555	1.59521e-08
Glyma.06G184200	7.90936	33.2922	-3.96621	6.10434e-22
Glyma.06G184800	24.7253	9.60834	1.59041	6.41915e-05
Glyma.06G186200	3.86713	32.728	6.68738	1.66437e-34
Glyma.06G186300	127.551	189.57	-2.33372	0.000672116
Glyma.06G187200	15.6047	60.5215	2.29715	1.06029e-05
Glyma.06G187300	0.395532	49.0922	4.24142	7.61353e-26
Glyma.06G187400	14.9194	57.0526	2.28821	0.000112452
Glyma.06G189100	11.1421	1.96099	5.66816	1.54878e-15
Glyma.06G189251	18.1743	4.22382	-2.02193	1.25466e-06
Glyma.06G189300	35.6228	4.21009	3.05237	2.4095e-06
Glyma.06G191300	5.24151	123.943	-2.43025	6.81441e-27
Glyma.06G191400	1.91793	27.5308	-1.4965	2.88833e-09
Glyma.06G192400	50.5114	26.3975	2.13884	1.19985e-05
Glyma.06G193500	35.0479	95.3538	-5.4579	1.75007e-07
Glyma.06G194600	29.1114	89.6096	-3.75367	2.068e-07
Glyma.06G194900	37.2555	3.03887	1.86096	1.3663e-05
Glyma.06G195500	11.7015	2.31404	2.55469	0.00106861
Glyma.06G197600	4.77211	27.0657	3.30507	9.43926e-07
Glyma.06G205400	41.8186	18.0604	-2.48509	9.37918e-08
Glyma.06G213000	29.8809	12.3281	3.001	0.000700954
Glyma.06G220700	20.5575	55.8869	-1.86064	2.53424e-05
Glyma.06G220800	1.08802	11.8129	-1.19804	0.000713538
Glyma.06G221700	26.8496	0.519059	2.06707	2.71226e-07
Glyma.06G221900	46.9975	26.7698	-5.76307	1.70595e-13
Glyma.06G226700	2.62426	19.5046	4.581	3.50432e-08
Glyma.06G229000	408.134	241.522	-3.33047	8.47353e-13
Glyma.06G231100	18.8254	5.74463	1.89009	5.69274e-05
Glyma.06G231750	10.8676	0.499717	-2.26612	8.47135e-16
Glyma.06G237900	0.129762	7.39776	4.1893	9.70402e-08
Glyma.06G239500	1.09948	34.4534	5.11634	2.75402e-06
Glyma.06G239900	0.93373	176.181	4.76267	1.01568e-07
Glyma.06G241300	10.2578	1.52698	2.36686	0.000150641
Glyma.06G248900	0.710915	10.2829	-1.96702	4.33417e-08
Glyma.06G254900	1.72803	14.726	-1.48685	8.1049e-05
Glyma.06G256400	0.848504	15.6022	3.9084	6.62422e-10
Glyma.06G259400	4.21207	43.438	5.88462	0.000187
Glyma.06G260100	12.9659	37.044	-1.20795	0.000156131
Glyma.06G260200	1.02956	18.7856	1.03294	0.00123791
Glyma.06G262100	1.35075	8.01388	4.10588	8.426e-06
Glyma.06G263100	3.7257	21.0971	-2.30939	0.000313333
Glyma.06G265600	46.4666	10.2266	3.24065	1.10734e-12
Glyma.06G265700	126.865	21.961	-2.77435	0.000339552
Glyma.06G266700	28.8438	6.91498	2.51276	1.15021e-14
Glyma.06G276500	4.7483	31.5595	-5.75882	2.47519e-06
Glyma.06G276800	28.3491	11.2653	2.49643	8.53506e-10
Glyma.06G287000	1.41717	16.3306	-4.09098	2.03587e-42
Glyma.06G290000	4.53891	31.9743	4.2712	3.92111e-24
Glyma.06G292200	9.52712	23.9522	2.4596	4.79874e-12
Glyma.06G292400	48.6113	25.3365	3.6698	1.45508e-08
Glyma.06G293450	30.5123	9.52928	5.08722	3.35442e-29
Glyma.06G294100	2.30768	11.7977	-1.84115	7.9848e-05
Glyma.06G294400	1.11181	16.117	1.65491	2.93152e-09
Glyma.06G295400	10.941	33.3547	2.52634	4.13724e-07
Glyma.06G297100	22.6416	7.61032	-2.40595	0.00106861
Glyma.06G297600	21.6294	56.4959	2.43983	1.26395e-13
Glyma.06G297800	46.1921	80.2026	-2.25781	8.90927e-08
Glyma.06G298700	107.148	165.38	1.73723	0.000303319
Glyma.06G299900	0.0474797	16.7582	-2.1532	1.72509e-07
Glyma.06G300400	0.225928	11.4725	-1.6965	2.93656e-08
Glyma.06G303100	2.00012	28.3018	-2.08125	6.13824e-13
Glyma.06G303502	21.8502	8.90779	-1.72972	3.52945e-07
Glyma.06G305700	65.0539	38.0489	1.21548	9.74358e-05
Glyma.06G307700	2.60151	14.6722	3.74448	2.97612e-08
Glyma.06G308500	75.1287	9.51658	2.07331	0.00124544
Glyma.06G308600	28.6116	13.7406	2.08839	6.81982e-05
Glyma.06G308800	21.4913	60.2657	2.41517	2.86969e-06
Glyma.06G310100	0.11836	24.0345	6.83522	3.94049e-08
Glyma.06G310700	57.3295	15.1816	4.05513	2.60031e-10
Glyma.06G315100	8.50406	33.3117	2.35766	3.91932e-10
Glyma.06G317800	1.67029	29.834	3.76557	9.20433e-09
Glyma.06G319460	13.4438	107.405	-7.13324	0.000667207
Glyma.06G321600	8.92658	42.4377	-2.11117	4.27694e-10
Glyma.07G004200	67.8679	25.0196	-3.0748	3.46443e-22
Glyma.07G004300	8.34344	28.4198	1.76048	0.00011585
Glyma.07G006750	28.8347	10.8031	-3.64642	6.10365e-06
Glyma.07G010400	12.4048	43.3945	8.44472	5.32834e-05
Glyma.07G014500	0.763043	44.3811	2.15572	5.64529e-05
Glyma.07G017000	22.0806	9.64331	2.61491	0.000200837
Glyma.07G017200	20.0284	0.109023	-2.43849	2.86969e-06
Glyma.07G017300	43.1447	2.91708	-4.6387	1.26833e-12
Glyma.07G019100	44.0824	170.755	-1.19597	0.000448026
Glyma.07G019700	11.7814	1.91812	-1.54203	0.000192791
Glyma.07G021300	21.948	41.4252	-1.88204	4.25457e-06
Glyma.07G021800	26.5205	60.4733	3.68245	2.18352e-10
Glyma.07G023300	4.92056	18.8204	-2.30744	0.000150641
Glyma.07G023500	67.5394	13.7857	-2.03098	1.47484e-16
Glyma.07G031000	0.374942	6.02018	-1.63306	0.000820646
Glyma.07G031900	47.4085	23.1722	5.20986	8.426e-06
Glyma.07G034800	4.68653	18.4714	-2.25002	2.54877e-05
Glyma.07G035800	118.892	11.5139	1.86599	2.16716e-06
Glyma.07G037000	7.9833	27.9507	3.04054	2.67664e-09
Glyma.07G038700	75.7324	2.06366	2.15921	1.11177e-11
Glyma.07G039050	52.0097	0.415602	2.24369	0.000382556
Glyma.07G039600	103.205	35.9932	-1.00159	3.5813e-05
Glyma.07G039700	23.5528	129.326	1.90343	5.8956e-09
Glyma.07G039800	25.9748	112.316	-3.46369	1.42268e-10
Glyma.07G041400	4.73265	29.628	2.2312	0.000112452
Glyma.07G043100	65.176	11.063	-1.95089	5.87257e-16
Glyma.07G044300	151.975	83.2395	7.23554	6.97018e-13
Glyma.07G045500	38.2108	9.82125	3.50315	2.95077e-05
Glyma.07G047200	21.3817	9.14833	-1.23015	1.40918e-08
Glyma.07G047600	9.84051	1.00028	6.42174	0.000187
Glyma.07G048000	2.1818	12.6261	4.86155	1.01568e-07
Glyma.07G048900	30.1828	153.04	3.61218	0.00041343
Glyma.07G051800	7.43306	1.42859	3.08331	0.000126105
Glyma.07G052100	0.535371	9.32058	-2.95362	8.72276e-06
Glyma.07G052700	3.24153	14.394	1.64889	1.04781e-05
Glyma.07G053300	3.09887	13.7703	-1.64644	0.00118125
Glyma.07G058800	75.7549	26.5795	-1.92038	1.40966e-12
Glyma.07G060700	19.766	6.50688	2.2285	6.27333e-05
Glyma.07G065500	45.4567	17.6683	-1.14142	0.00111193
Glyma.07G065600	31.3583	8.67017	3.37993	5.91441e-07
Glyma.07G066800	19.8771	50.2235	2.38684	3.88107e-12
Glyma.07G067700	35.0306	0.505607	1.7419	9.38434e-06
Glyma.07G067800	5.77106	44.1602	-1.82143	2.33119e-09
Glyma.07G067900	4.39863	35.6566	5.62295	1.54285e-05
Glyma.07G068300	8.76944	1.4689	5.41467	2.86152e-05
Glyma.07G069500	0.308251	7.06619	-3.82698	2.59042e-17
Glyma.07G069700	3.7845	25.4563	2.84176	2.8254e-09
Glyma.07G073100	115.051	67.9166	-1.78638	6.10845e-05
Glyma.07G074900	9.79867	0.815089	2.03243	5.69638e-09
Glyma.07G076300	0.118436	12.5496	3.22146	3.7089e-07
Glyma.07G076400	0	28.2049	1.68407	1.49857e-07
Glyma.07G076500	0.150013	7.4888	1.16979	0.000699532
Glyma.07G076600	1.42419	70.9565	2.42292	0.000150641
Glyma.07G077400	50.5284	18.8069	3.77057	2.10719e-12
Glyma.07G080400	16.4351	38.1498	-1.88814	0.000883481
Glyma.07G081100	33.1955	16.1009	2.03181	0.00040416
Glyma.07G083000	54.4408	112.742	-1.85436	3.5642e-11
Glyma.07G083900	16.4131	160.754	-2.12637	4.52997e-09
Glyma.07G087200	5.51959	24.6485	9.40446	4.26067e-41
Glyma.07G087400	0.571574	9.68477	-1.58825	3.51149e-10
Glyma.07G087500	7.35409	22.4606	2.31293	4.90577e-11
Glyma.07G089800	3.21091	17.3652	1.63835	0.000560744
Glyma.07G091600	27.6924	82.5443	6.01854	0.000667207
Glyma.07G093700	7.0525	23.1785	1.61179	0.00118125
Glyma.07G093900	0.0590689	11.0106	-1.88824	0.000877812
Glyma.07G095000	1.0473	7.7915	2.42555	0.00117769
Glyma.07G095900	54.0853	32.1713	1.85787	5.54582e-07
Glyma.07G098500	5.54097	0.42184	1.75205	7.25415e-10
Glyma.07G098600	0	13.6074	-2.68783	1.23682e-12
Glyma.07G098700	0.321268	45.1655	-2.44862	1.43018e-05
Glyma.07G098802	0	8.38151	-1.42124	0.000221149
Glyma.07G098900	1.58834	94.6186	3.59444	0.000447975
Glyma.07G098951	7.30543	92.5559	-3.09196	0.000206996
Glyma.07G099000	2.64428	26.3957	1.79517	3.72955e-09
Glyma.07G099900	9.83109	0.860315	-2.39331	2.86969e-06
Glyma.07G101400	25.9397	8.31152	-1.59605	0.000793692
Glyma.07G103700	9.56903	147.571	4.8511	0.00126829
Glyma.07G103800	7.67317	89.9191	3.36127	8.47349e-05
Glyma.07G103900	5.23681	103.958	2.72661	1.98772e-16
Glyma.07G104300	1.16878	13.0822	-1.58857	0.000115065
Glyma.07G105400	30.9651	15.433	2.63127	1.19273e-08
Glyma.07G105700	29.8944	11.2566	-5.33568	3.18385e-12
Glyma.07G106000	0.873493	12.175	2.91953	1.36697e-05
Glyma.07G108400	0.928158	10.6723	-1.66401	0.000560744
Glyma.07G110900	57.4369	25.8046	-2.59026	3.98994e-16
Glyma.07G112000	35.1056	6.41803	-6.21488	4.79413e-11
Glyma.07G117300	98.6803	48.6245	1.26679	0.000807467
Glyma.07G120900	4.10987	15.5826	-2.31074	6.41654e-08
Glyma.07G121900	15.5461	39.6215	6.73051	0.000187
Glyma.07G122400	9.58828	32.283	3.29747	4.95679e-10
Glyma.07G125600	7.08954	20.2889	1.45478	1.37426e-06
Glyma.07G129300	32.0271	80.5234	-2.12591	0.00057344
Glyma.07G129900	39.0718	19.5216	-1.5174	0.00149235
Glyma.07G131900	24.0231	7.66556	3.8586	1.27658e-06
Glyma.07G132000	334.695	558.221	-2.70359	3.15035e-06
Glyma.07G133500	17.4101	84.1368	-2.27366	3.61428e-11
Glyma.07G134500	19.0183	2.4011	-3.36157	1.22677e-09
Glyma.07G134800	20.3913	7.09323	-2.33885	4.94043e-05
Glyma.07G135300	20.7488	2.40398	4.65257	0.00126829
Glyma.07G136600	48.8259	23.8441	4.62543	2.83788e-09
Glyma.07G136650	30.3656	14.5848	2.14904	0.000124562
Glyma.07G138100	0.483003	8.06311	4.56664	1.01568e-07
Glyma.07G139200	158.723	287.958	-1.11025	7.71817e-05
Glyma.07G139400	48.384	702.234	-1.12581	6.56628e-06
Glyma.07G139700	2.00124	182.138	2.25675	1.53339e-08
Glyma.07G139800	0.432118	13.2899	1.42164	3.46671e-05
Glyma.07G140000	18.0448	72.6058	-1.7093	0.00122165
Glyma.07G140100	1.63014	27.2243	9.49945	7.44748e-07
Glyma.07G140200	41.5213	20.5091	-2.01551	0.000877812
Glyma.07G140400	157.242	345.098	3.13109	7.67958e-05
Glyma.07G140800	64.7979	29.6703	-2.87888	0.00118753
Glyma.07G141500	593.281	159.418	-1.69188	0.000303319
Glyma.07G142000	32.1351	66.3087	-2.05778	6.93854e-11
Glyma.07G143900	0.0802465	6.40352	3.20463	3.18244e-17
Glyma.07G143951	0.104329	11.0704	4.93057	8.78616e-24
Glyma.07G144000	0.121879	8.92191	5.10391	3.12414e-16
Glyma.07G146800	1.37449	15.746	-3.6623	1.45508e-08
Glyma.07G150400	11.0633	0.283264	-2.71366	8.2223e-05
Glyma.07G151100	2.22955	13.9038	-1.19071	0.000517672
Glyma.07G151300	3.70735	30.3445	-1.00713	0.00117044
Glyma.07G153100	125.666	68.3485	1.79442	0.000305088
Glyma.07G153800	2.80189	24.7585	1.84347	0.000111871
Glyma.07G154300	0.978082	17.9543	2.06423	1.7096e-06
Glyma.07G155500	118.984	31.6011	-2.55836	4.17025e-05
Glyma.07G156901	7.97392	0	3.14463	0.000700954
Glyma.07G161900	2.02226	33.3559	-1.54318	0.000267908
Glyma.07G162900	54.3961	11.3674	3.68594	7.19818e-15
Glyma.07G163200	8.73466	24.0335	3.11846	2.19725e-20
Glyma.07G163400	29.6988	6.15793	-1.91457	2.508e-06
Glyma.07G165900	70.3239	28.7383	2.23057	0.00169524
Glyma.07G168500	7.71445	33.952	6.15758	8.81447e-22
Glyma.07G169400	2.72217	35.8831	2.56983	0.000672116
Glyma.07G170900	0.0777799	13.6568	-3.97397	9.24379e-37
Glyma.07G173950	32.2995	5.63512	-2.60991	1.78452e-20
Glyma.07G174000	10.0793	2.259	1.48698	0.00180168
Glyma.07G181300	0.176231	15.2282	4.5435	1.75007e-07
Glyma.07G186600	54.4788	26.9939	-2.55548	3.44136e-10
Glyma.07G189000	60.4403	6.33046	1.8288	6.42425e-08
Glyma.07G189500	41.5024	72.5669	2.30562	8.39027e-05
Glyma.07G189900	5.02817	29.3893	-2.31969	1.04321e-09
Glyma.07G190100	5.54662	34.1554	5.94017	4.53786e-06
Glyma.07G191400	36.9827	17.2215	-3.80211	1.1563e-23
Glyma.07G193800	56.3726	16.6732	3.30695	2.84737e-05
Glyma.07G196500	51.9148	7.13429	-1.25511	2.57501e-05
Glyma.07G196600	9.26345	1.0148	3.99894	7.98101e-14
Glyma.07G199800	3.42066	23.0668	-1.73377	0.000305231
Glyma.07G201300	17.235	3.43139	3.43974	1.73427e-05
Glyma.07G202300	563.709	332.521	-1.44637	0.000561363
Glyma.07G204600	13.1752	0.0144049	1.57349	1.13653e-07
Glyma.07G205200	54.998	12.3225	5.22254	4.57911e-05
Glyma.07G209900	11.2353	1.91378	1.43279	0.000120611
Glyma.07G210800	96.399	52.9814	1.71368	9.70011e-06
Glyma.07G211000	1.76496	10.0633	-1.99273	0.00188767
Glyma.07G212800	390.181	148.104	2.43272	7.67613e-07
Glyma.07G215900	324.224	126.251	-2.34841	1.31629e-14
Glyma.07G216800	7.81638	43.2911	4.62419	5.6308e-11
Glyma.07G231500	9.77146	0.900964	4.17075	1.27468e-14
Glyma.07G233800	46.0274	157.215	2.8852	5.63082e-16
Glyma.07G233900	15.4994	33.2401	-2.72422	0.00118753
Glyma.07G234400	0.94273	19.3103	-2.26739	0.000488104
Glyma.07G243500	36.6033	513.235	4.39849	0.000794618
Glyma.07G243600	58.5891	620.257	1.46002	7.53536e-05
Glyma.07G243651	96.2859	651.277	-4.12775	1.69869e-09
Glyma.07G243900	5.0344	95.815	1.82371	0.000430003
Glyma.07G244600	36.7592	11.3074	-2.41373	2.3675e-10
Glyma.07G244867	32.4755	12.8249	4.28654	0.000447975
Glyma.07G246300	37.6222	83.4406	1.38364	2.54001e-05
Glyma.07G247500	34.4546	13.0089	5.20162	3.23523e-22
Glyma.07G248300	50.088	28.2807	-1.12227	0.000975317
Glyma.07G248600	18.6626	60.7453	-3.4894	2.89761e-12
Glyma.07G251300	30.8127	132.595	-1.15965	3.25558e-06
Glyma.07G253500	21.0636	46.8212	-3.56359	0.000243751
Glyma.07G253600	10.4266	28.4931	-2.86759	8.89818e-10
Glyma.07G256100	90.0884	40.5937	8.3733	0.00126829
Glyma.07G256300	1.67116	48.6921	9.84314	6.51984e-20
Glyma.07G257700	57.2375	179.097	-2.31627	6.53905e-11
Glyma.07G258100	12.5461	0.286591	2.02734	8.76189e-06
Glyma.07G260300	173.066	109.687	3.70103	0.000447975
Glyma.07G261100	21.895	7.79938	1.31949	1.06385e-05
Glyma.07G262500	173.143	25.8066	-1.3525	9.38377e-10
Glyma.07G262700	11.0061	42.4927	-6.54621	5.41924e-14
Glyma.07G263300	33.5261	17.4654	-2.83104	6.57743e-08
Glyma.07G263800	46.2993	24.1399	4.09694	1.34955e-22
Glyma.07G264200	75.1789	130.119	-3.85164	1.05991e-09
Glyma.07G265500	18.9136	6.27399	1.29371	0.000145525
Glyma.07G265800	22.6381	7.15995	1.7848	0.00179023
Glyma.07G265900	87.3024	6.26058	2.47589	2.16324e-05
Glyma.07G266000	26.1099	9.31724	1.90576	0.00128926
Glyma.07G268700	7.72552	28.7646	3.93006	2.068e-07
Glyma.08G004300	6.61166	22.5092	2.4968	0.000488104
Glyma.08G005200	29.2749	7.46894	1.1771	0.000595218
Glyma.08G005900	47.4854	21.132	-4.05318	3.61809e-06
Glyma.08G008100	45.4688	75.6473	-2.20237	3.11317e-12
Glyma.08G014200	13.1778	0.423784	2.05027	0.00040416
Glyma.08G015700	11.2166	37.3396	1.64025	0.00164801
Glyma.08G017800	130.709	62.591	-1.89173	0.00190528
Glyma.08G018000	8.27852	44.3031	4.69948	8.08043e-05
Glyma.08G019000	4.82978	21.2169	2.50222	0.00106861
Glyma.08G019900	4.78324	27.8101	2.98377	3.96678e-09
Glyma.08G020300	29.9595	53.4765	-3.73309	0.000252789
Glyma.08G021900	1.2937	9.18014	-2.1846	2.61601e-06
Glyma.08G024600	37.2399	167.468	1.64213	2.46198e-08
Glyma.08G025800	3.99194	14.5543	2.56832	8.2223e-05
Glyma.08G026000	94.8362	56.4021	-1.65898	0.000299766
Glyma.08G028100	19.5475	4.89317	2.30214	0.000758987
Glyma.08G029100	36.5884	14.1565	-4.63034	1.14557e-20
Glyma.08G036100	16.6227	6.47391	1.79634	2.42428e-10
Glyma.08G036400	23.1271	8.43127	3.56345	0.000447975
Glyma.08G039700	12.507	1.57347	5.57073	2.78833e-21
Glyma.08G042100	0.447854	15.1102	-2.03536	2.93546e-08
Glyma.08G044300	0.341924	24.4497	2.44439	0.000150641
Glyma.08G044400	12.1743	74.1537	-5.42858	5.909e-08
Glyma.08G045200	3.68827	32.9957	-4.40127	4.57911e-05
Glyma.08G045300	2.82119	22.8196	4.22306	5.51119e-23
Glyma.08G049000	44.2549	12.3923	1.69491	1.67344e-05
Glyma.08G053500	3.86373	31.9865	-1.70985	0.000159196
Glyma.08G055000	39.0947	21.5247	-1.16106	0.000627583
Glyma.08G055700	26.3684	11.3244	2.18085	4.66398e-09
Glyma.08G056100	34.4128	8.83454	-3.63922	6.34298e-27
Glyma.08G056600	0.075382	7.03132	-2.22289	1.98164e-05
Glyma.08G057900	35.6031	16.4391	5.16505	6.03474e-17
Glyma.08G058900	3.32179	12.9325	5.63732	1.44149e-15
Glyma.08G060300	154.329	32.605	3.82183	4.26996e-21
Glyma.08G063400	25.3324	7.54821	1.43231	0.00180168
Glyma.08G069100	1.67784	18.6123	2.56197	3.39299e-12
Glyma.08G069200	1.64117	57.6335	2.9937	1.29674e-08
Glyma.08G069600	25.9596	9.51549	-5.316	9.96168e-05
Glyma.08G069700	20.218	7.369	-1.49651	2.53541e-07
Glyma.08G070100	16.7371	36.9924	2.09543	0.000273436
Glyma.08G070300	19.9582	45.0693	-1.82196	0.00188854
Glyma.08G071300	17.0123	50.8802	-3.45907	2.34787e-09
Glyma.08G072200	15.3533	83.0762	2.12929	3.6756e-13
Glyma.08G074000	14.2644	2.41631	3.14923	6.8991e-12
Glyma.08G074200	5.15461	35.5349	1.5008	6.2129e-06
Glyma.08G074500	7.06621	21.1552	2.52899	0.00106861
Glyma.08G076000	16.7815	0.306673	-5.01834	1.41877e-11
Glyma.08G076100	9.2399	0	-4.92295	2.75402e-06
Glyma.08G078900	13.3866	2.07844	-1.49592	5.09355e-07
Glyma.08G080400	26.6712	9.86487	4.62613	1.09658e-12
Glyma.08G080500	13.4639	3.98378	-2.30865	0.000313333
Glyma.08G082900	98.5151	8.7156	-2.59787	1.19273e-08
Glyma.08G084900	0	16.4002	-1.87447	1.3663e-05
Glyma.08G085600	0	7.26705	-2.73602	0.00148807
Glyma.08G085700	0.068758	136.591	-1.48333	4.7982e-05
Glyma.08G085800	10.8227	26.9983	1.81545	3.54798e-08
Glyma.08G087400	0.100402	33.5719	-2.93605	2.41337e-26
Glyma.08G091500	4.52137	19.2727	3.31031	5.79084e-08
Glyma.08G091900	2.63674	13.0764	-1.72957	1.46192e-11
Glyma.08G092800	51.7509	97.2455	1.64964	8.58838e-08
Glyma.08G093200	16.0338	0.586143	-2.92829	2.22544e-14
Glyma.08G094600	75.612	23.6538	6.00868	1.54285e-05
Glyma.08G095200	29.37	58.9326	2.41053	0.00106861
Glyma.08G099700	7.76327	0.405566	-1.25915	0.00029373
Glyma.08G101000	13.045	0.456049	-1.66444	1.17711e-07
Glyma.08G102100	12.2725	0.106564	3.73355	1.26749e-24
Glyma.08G103300	4.28023	18.2384	2.53886	1.92623e-21
Glyma.08G103500	14.1996	49.4372	2.64152	2.93854e-12
Glyma.08G104100	36.5691	3.1795	2.02983	0.00041851
Glyma.08G107300	64.5032	28.749	3.566	3.58869e-25
Glyma.08G109500	5.12359	52.7495	1.3315	0.00030576
Glyma.08G110701	0.318484	8.57058	3.17719	2.84737e-05
Glyma.08G112300	53.8816	11.1632	-5.47503	5.909e-08
Glyma.08G113400	6.26153	27.9083	14.043	0.00126829
Glyma.08G113600	26.1271	55.328	2.88865	1.49193e-10
Glyma.08G115100	141.393	72.4093	-2.35095	0.00023063
Glyma.08G115300	78.2078	27.3954	4.2251	3.61333e-13
Glyma.08G118700	1.74378	16.5255	3.05196	9.86585e-06
Glyma.08G118900	2.42333	29.3186	6.71425	5.434e-19
Glyma.08G124600	161.409	103.445	6.89544	1.31483e-35
Glyma.08G126800	13.5134	1.64749	8.30073	1.54285e-05
Glyma.08G128100	15.6898	70.4926	9.66711	8.98453e-14
Glyma.08G129300	4.91518	16.7089	6.60873	3.88735e-11
Glyma.08G129400	29.3357	53.0833	6.14913	9.96168e-05
Glyma.08G130800	8.96826	59.9061	3.74631	0.000143701
Glyma.08G133100	0.875894	32.904	2.00147	0.000877812
Glyma.08G135200	3.4919	16.6449	1.35856	0.000464327
Glyma.08G137600	38.5613	16.0763	2.23465	8.08222e-10
Glyma.08G138800	32.4612	64.6265	1.47492	3.66813e-05
Glyma.08G138901	6.78745	38.7846	2.72569	0.000910749
Glyma.08G139800	242.859	146.363	3.25764	3.93054e-06
Glyma.08G141500	12.9253	39.087	2.11302	1.86747e-15
Glyma.08G142400	17.9114	130.219	-2.27075	0.00182283
Glyma.08G147700	2.50078	12.6065	2.65511	1.89918e-09
Glyma.08G151100	4.45053	224.84	4.22875	5.82615e-08
Glyma.08G153400	22.4977	124.072	5.29201	2.36819e-31
Glyma.08G153600	26.1303	219.133	-1.58414	2.54479e-06
Glyma.08G153700	6.40395	25.3831	-2.18816	6.73552e-08
Glyma.08G157400	15.2742	34.0124	2.90721	3.60798e-12
Glyma.08G157700	16.7913	45.7542	4.43333	1.75007e-07
Glyma.08G158100	3.55666	49.4127	4.6261	8.08043e-05
Glyma.08G161000	19.6029	40.9596	5.06491	0.000667207
Glyma.08G161600	20.2951	7.69095	8.2721	9.60067e-12
Glyma.08G162200	22.0485	43.7024	-9.04141	2.45934e-10
Glyma.08G164100	30.7514	14.1155	1.90627	2.28858e-07
Glyma.08G168300	33.8056	7.34102	1.86072	1.15469e-06
Glyma.08G169701	25.2731	5.8388	-2.22201	0.00117769
Glyma.08G169800	126.961	7.14147	5.61849	1.3552e-06
Glyma.08G170700	30.1765	72.9307	1.42912	5.59779e-07
Glyma.08G171400	0.205192	16.6743	-1.19646	3.16552e-06
Glyma.08G172300	2.60232	40.9298	1.31764	8.74314e-06
Glyma.08G173400	56.1204	26.2172	3.79981	8.08043e-05
Glyma.08G173700	46.5288	20.8856	3.09345	2.4095e-06
Glyma.08G174900	1.09025	10.8891	3.46826	0.00118753
Glyma.08G175200	14.6032	73.8353	3.63449	1.27111e-07
Glyma.08G175400	22.7891	0.161374	15.5719	7.04361e-09
Glyma.08G176300	1.43346	44.3229	2.73575	1.41447e-11
Glyma.08G177200	6.9203	37.8583	1.52899	1.10565e-07
Glyma.08G177300	13.3212	41.2193	-3.02702	1.05674e-05
Glyma.08G179700	182.408	121.88	-1.39644	6.46773e-09
Glyma.08G180000	20.5786	5.29919	-1.13028	0.000552917
Glyma.08G180400	67.0459	10.15	-2.14577	0.00188767
Glyma.08G180600	0.0225494	9.71227	3.54484	6.92676e-28
Glyma.08G182300	8.42762	37.5498	2.6236	1.18844e-06
Glyma.08G186400	19.6347	4.99322	-3.7645	4.99871e-05
Glyma.08G188000	5.82372	39.6043	2.37492	0.00117769
Glyma.08G189200	1.68091	40.5907	2.76007	5.25415e-05
Glyma.08G189500	9.24491	22.633	9.87703	1.54285e-05
Glyma.08G189600	30.1544	3.00176	2.81818	1.40873e-07
Glyma.08G192900	19.5888	1.58782	2.7206	5.25415e-05
Glyma.08G193500	11.4666	41.8596	1.96087	1.54883e-07
Glyma.08G197000	17.6491	3.40183	-1.59718	9.3465e-09
Glyma.08G200100	6.80239	27.5788	1.30387	2.9959e-06
Glyma.08G201300	140.126	85.678	2.1847	0.000819566
Glyma.08G203000	36.0405	13.0578	1.55662	5.09524e-08
Glyma.08G204300	7.6797	52.2558	1.22279	0.000368005
Glyma.08G204800	9.1257	0.92625	-2.43107	8.2223e-05
Glyma.08G207700	6.37235	27.5353	-2.4858	0.00148807
Glyma.08G208700	48.4796	23.2946	5.20044	3.00325e-10
Glyma.08G210700	20.9633	4.48142	3.15216	0.00041343
Glyma.08G211000	2.01465	18.2875	7.95337	0.00126829
Glyma.08G211700	46.2859	85.6701	-1.91576	3.22009e-14
Glyma.08G211800	0.199439	6.39937	-2.02805	5.91574e-17
Glyma.08G218400	25.0286	2.27353	2.25157	9.9919e-15
Glyma.08G220200	17.0938	38.5225	2.18455	5.85893e-12
Glyma.08G220500	13.1623	47.4678	2.28513	1.98164e-05
Glyma.08G222300	53.4455	20.4062	-5.53821	9.55811e-20
Glyma.08G224000	16.8451	6.53559	-4.78211	0.000667207
Glyma.08G230300	26.7453	9.74783	-3.42725	1.7433e-05
Glyma.08G230500	1547.49	434.332	-3.38088	2.84737e-05
Glyma.08G232400	286.645	61.2093	2.82478	6.57743e-08
Glyma.08G234500	2.05447	19.8506	3.03879	0.000700954
Glyma.08G235400	17.2364	57.9455	1.60127	0.000793692
Glyma.08G239900	136.558	72.7201	5.18504	3.00325e-10
Glyma.08G244700	9.78569	32.9251	5.30206	3.23544e-12
Glyma.08G244800	1.12901	25.2317	1.38084	2.60615e-05
Glyma.08G246300	55.6876	27.5941	1.94881	4.51806e-10
Glyma.08G246400	1.93915	10.9363	9.09677	1.57453e-19
Glyma.08G246700	23.2458	125.785	1.60417	1.37279e-08
Glyma.08G247700	2.24027	10.8737	-1.78589	0.00127928
Glyma.08G248700	46.1158	5.09709	-2.49395	0.000421961
Glyma.08G249600	3.8889	16.0217	1.74546	0.00125538
Glyma.08G249900	30.5372	80.4182	2.43881	4.94043e-05
Glyma.08G250300	235.547	134.475	6.29434	2.455e-15
Glyma.08G251200	3.08772	15.2069	3.37199	7.02447e-09
Glyma.08G254200	87.1981	53.0082	5.56153	6.45764e-11
Glyma.08G254500	35.0258	89.7462	4.73746	1.20737e-13
Glyma.08G254800	16.5666	0.838106	-2.95572	6.61183e-08
Glyma.08G259200	124.395	57.8423	2.57578	4.12442e-06
Glyma.08G268400	0	6.87114	-3.74522	2.59951e-05
Glyma.08G271600	121.153	18.8044	7.24591	3.99443e-09
Glyma.08G277000	16.3738	102.473	-6.0296	4.53786e-06
Glyma.08G277100	4.05396	19.1503	2.7525	0.000910749
Glyma.08G279700	4.86728	36.1597	-4.01106	1.05954e-17
Glyma.08G281600	37.4015	111.813	4.49217	3.02271e-07
Glyma.08G285400	19.4443	6.84336	2.67877	3.74537e-28
Glyma.08G285900	11.0109	154.446	2.92324	1.01207e-21
Glyma.08G286700	76.0569	19.2823	4.35459	0.00141036
Glyma.08G292000	1.83817	15.6146	-1.4608	0.00133912
Glyma.08G292300	6.83511	22.3211	-3.38512	0.000243751
Glyma.08G294800	5.38774	26.353	2.21946	0.00016937
Glyma.08G295500	21.2535	5.54576	1.34697	1.07953e-05
Glyma.08G297400	33.7489	9.32307	2.05851	9.76928e-20
Glyma.08G297900	11.965	28.0018	2.88232	0.000556462
Glyma.08G298900	14.4729	39.3896	6.59889	1.56392e-28
Glyma.08G299000	0.389933	9.00553	-2.17996	0.00182283
Glyma.08G306800	46.9479	103.853	3.11018	3.78887e-10
Glyma.08G307600	7.35689	38.9662	1.31704	0.00096388
Glyma.08G307800	17.2834	47.038	1.64236	0.000158383
Glyma.08G308000	23.0814	3.84892	4.23033	8.426e-06
Glyma.08G311200	19.136	41.1311	4.38634	3.02271e-07
Glyma.08G314400	31.0685	15.5493	3.35908	0.000794618
Glyma.08G316000	2.57591	40.6737	7.0455	1.05572e-13
Glyma.08G317475	21.0753	6.56865	-2.17793	0.000538084
Glyma.08G318400	0.0787189	9.95064	4.53654	2.58535e-11
Glyma.08G321200	95.1761	1.51312	15.2307	4.1078e-07
Glyma.08G321500	30.4928	2.61289	-1.3082	0.00139668
Glyma.08G325900	2.22576	9.63309	3.86507	0.00141036
Glyma.08G326400	14.1603	4.52616	-1.65007	2.39458e-07
Glyma.08G329300	29.2518	11.2497	-2.94561	2.89012e-08
Glyma.08G329900	24.5127	7.85366	2.96934	1.08239e-13
Glyma.08G332900	59.26	96.2853	2.79776	3.15035e-06
Glyma.08G334000	40.3212	18.837	-3.22106	0.000243751
Glyma.08G336800	20.4053	51.7584	3.21896	4.96159e-21
Glyma.08G338100	2.56512	13.6789	2.38426	0.000758987
Glyma.08G338200	2.7116	14.3235	1.52241	0.000267908
Glyma.08G338800	0.124022	10.8178	-3.73804	1.03095e-05
Glyma.08G338900	0.0682383	9.01281	8.09995	8.35118e-06
Glyma.08G339000	1.38548	14.0801	1.63069	0.000400542
Glyma.08G339400	5.03108	18.2722	1.71688	8.63371e-05
Glyma.08G339500	80.0369	1280.85	4.23537	1.27468e-14
Glyma.08G339600	0.686373	14.3665	-1.16731	0.000337683
Glyma.08G339700	64.7061	24.3192	3.6161	0.000794618
Glyma.08G341300	121.974	73.2062	-2.15913	9.14061e-09
Glyma.08G342000	0.921597	12.6315	-1.35838	3.49191e-08
Glyma.08G344300	333.85	85.432	-3.67419	0.000794618
Glyma.08G350600	16.5798	4.26977	2.68172	0.000339552
Glyma.08G351800	2.662	16.8964	2.36076	1.5595e-10
Glyma.08G351866	11.7742	33.2598	4.7376	4.812e-06
Glyma.08G352200	0.478477	18.3371	4.8015	5.55869e-21
Glyma.08G352300	6.0088	24.8464	2.98914	5.91459e-35
Glyma.08G352400	0.696752	16.3451	2.26822	1.92921e-25
Glyma.08G352451	0.675552	18.5158	3.10068	3.59015e-38
Glyma.08G352500	2.75369	13.0437	3.1425	1.3997e-20
Glyma.08G355000	0.708378	10.0239	2.85581	0.000910749
Glyma.08G360100	40.1666	71.52	1.91131	0.000302407
Glyma.08G360500	18.8471	7.19853	2.2058	1.01947e-08
Glyma.08G360700	12.499	0.782103	5.62478	2.47519e-06
Glyma.08G360800	10.222	2.42197	1.39549	0.000378996
Glyma.08G361500	37.3762	20.4795	5.98507	4.80099e-26
Glyma.08G362466	398.952	282.257	1.46719	0.000645307
Glyma.08G362532	109.827	56.571	-6.15987	0.000352487
Glyma.08G362900	107.167	259.519	4.71804	1.87074e-13
Glyma.08G365100	28.6766	93.2667	-2.6716	6.32571e-12
Glyma.08G366900	44.1839	7.90957	-1.23036	0.000161875
Glyma.08G367000	14.7942	1.01742	2.47408	1.94817e-06
Glyma.09G005700	32.2341	126.363	-1.29585	0.00159636
Glyma.09G008600	69.3094	26.0067	3.05398	5.62731e-09
Glyma.09G010500	418.981	77.3064	3.39119	5.39578e-16
Glyma.09G010700	3.24179	22.9211	1.93466	1.50364e-06
Glyma.09G011200	42.5109	177.476	1.86925	6.10845e-05
Glyma.09G014400	257.217	43.3057	6.59191	2.27396e-07
Glyma.09G014900	0.550532	8.466	-1.14462	4.07935e-05
Glyma.09G015500	8.52763	22.596	-2.16917	6.85723e-09
Glyma.09G016251	10.9883	1.58585	1.13106	0.000645736
Glyma.09G016400	2.30745	252.739	-2.06482	0.00182283
Glyma.09G017000	34.1346	12.292	-1.385	0.000206368
Glyma.09G017300	41.2993	19.364	-1.96418	2.42961e-07
Glyma.09G018400	7.14309	18.9553	-2.87732	0.000910749
Glyma.09G018500	211.745	84.5463	3.27593	0.000700954
Glyma.09G018800	36.2426	4.82344	3.36109	1.69207e-08
Glyma.09G018900	0.668978	11.157	-1.65818	0.000216832
Glyma.09G019800	105.94	63.1954	3.93983	2.49197e-20
Glyma.09G022400	378.782	278.875	3.66854	2.95077e-05
Glyma.09G022500	171.798	55.4944	2.12399	6.04382e-07
Glyma.09G023000	378.01	181.228	-1.33397	0.000800376
Glyma.09G024100	199.377	133.657	-2.01452	6.29387e-10
Glyma.09G027900	0.071335	7.86393	-1.30099	0.000200148
Glyma.09G028000	1.72637	11.1535	3.48488	5.56902e-27
Glyma.09G035600	47.125	118.622	-1.45212	9.52718e-06
Glyma.09G036400	18.1108	0.335731	-2.40261	2.89634e-19
Glyma.09G038200	9.11063	27.0922	-1.25391	0.000330333
Glyma.09G040400	15.7764	4.93019	-1.40555	6.89276e-09
Glyma.09G040500	2.3672	52.7612	-1.02268	6.79932e-05
Glyma.09G040600	301.397	1352.1	4.86347	1.63272e-18
Glyma.09G041900	97.0532	43.3608	-2.17619	1.06029e-05
Glyma.09G042400	5.4963	25.196	-5.23824	0.000187
Glyma.09G043400	50.0827	1.98012	-3.9216	7.29609e-12
Glyma.09G045700	7.63437	29.0845	-4.98884	9.96168e-05
Glyma.09G047200	34.8637	4.89594	-2.21538	7.45732e-05
Glyma.09G048700	6.18829	18.7158	5.57171	4.08541e-09
Glyma.09G048800	0.506664	10.8984	1.45132	0.000770035
Glyma.09G048900	3.17781	36.7623	8.28586	4.53786e-06
Glyma.09G049100	288.633	735.737	3.73733	0.000252789
Glyma.09G049200	5.0587	43.0287	6.77335	5.32834e-05
Glyma.09G049300	1.36202	22.2556	1.74264	0.000305231
Glyma.09G049700	35.0515	72.6492	1.90275	0.000216503
Glyma.09G051900	4.82914	29.5985	2.51465	8.97687e-07
Glyma.09G053100	0	10.5195	-2.07077	0.00128011
Glyma.09G053300	0.090354	25.8195	-2.70134	8.6025e-09
Glyma.09G053700	0.657175	9.13651	7.11201	2.47519e-06
Glyma.09G056300	318.518	138.192	3.59966	2.30315e-08
Glyma.09G057100	67.4185	19.7351	1.57468	0.00108952
Glyma.09G060700	3.47356	14.3037	2.91495	7.83346e-16
Glyma.09G063300	3.1565	64.6137	-1.55396	2.38213e-11
Glyma.09G065000	29.4152	85.291	-3.74726	1.05972e-15
Glyma.09G067900	7.57096	0.621743	4.56493	1.09658e-12
Glyma.09G069000	61.4665	32.127	1.66382	6.4902e-05
Glyma.09G069500	55.7129	18.065	2.67283	1.14745e-05
Glyma.09G069800	22.4113	73.9668	4.70239	2.11169e-08
Glyma.09G069900	2.35068	26.3358	-1.79825	0.000302407
Glyma.09G070300	10.1784	30.8494	1.49074	7.6738e-06
Glyma.09G071500	5.46487	20.5849	2.2587	2.54877e-05
Glyma.09G071600	10.7055	86.5998	1.51338	0.001266
Glyma.09G071800	35.2445	17.7863	1.73487	8.67712e-05
Glyma.09G073900	10.1462	1.63574	-2.41176	4.87212e-12
Glyma.09G075200	0.390694	6.91247	4.27535	5.52588e-13
Glyma.09G077700	0.341475	5.63496	-2.49483	0.000264517
Glyma.09G080100	63.0654	135.994	-3.54474	5.33141e-11
Glyma.09G081800	13.3163	3.28305	2.67066	0.000556462
Glyma.09G084500	17.6547	6.31619	-1.96631	0.00188767
Glyma.09G087400	0.49105	8.79418	3.53496	3.64988e-08
Glyma.09G087700	12.6783	0.658512	-4.07382	8.28388e-20
Glyma.09G089700	40.6199	97.9633	4.53605	1.33778e-11
Glyma.09G090100	367.99	235.546	1.71433	4.77692e-05
Glyma.09G092700	7768.95	3916.53	-1.36793	0.00123242
Glyma.09G093050	993.228	2021.2	-2.46161	0.000128569
Glyma.09G098300	27.8105	13.5107	-5.89914	0.00126829
Glyma.09G098400	17.9479	3.53765	-6.21764	4.6561e-18
Glyma.09G099200	3.3362	13.1973	-6.78772	4.1078e-07
Glyma.09G099500	21.3571	6.7535	-5.77376	4.6561e-18
Glyma.09G102800	12.1076	0.32741	-6.70697	7.42892e-10
Glyma.09G103000	47.8014	17.8761	-5.58081	4.48437e-13
Glyma.09G110500	22.6985	65.5413	-4.99821	1.8109e-31
Glyma.09G110700	0.312723	14.5761	2.78455	0.000165623
Glyma.09G115800	8.54621	38.3371	2.27555	3.79475e-05
Glyma.09G118300	97.4506	7.39268	-1.21523	1.19264e-07
Glyma.09G119900	89.8313	45.8228	3.09275	9.86585e-06
Glyma.09G122600	7.59614	0.432851	6.93664	0.000187
Glyma.09G126200	70.2322	590.549	5.10297	0.00126829
Glyma.09G126300	10.5305	29.0893	1.87599	0.000608709
Glyma.09G127000	28.6455	10.9684	1.45036	2.8165e-07
Glyma.09G127700	57.2967	17.7322	2.20738	0.00124544
Glyma.09G128300	10.5147	40.8477	-1.19125	6.80721e-05
Glyma.09G128400	22.1537	84.446	-2.49179	2.16324e-05
Glyma.09G130400	9.54337	138.349	4.27737	6.70597e-14
Glyma.09G131100	6.72615	43.5412	-7.57026	3.71245e-17
Glyma.09G131500	0.935526	32.1355	4.45199	5.6308e-11
Glyma.09G134500	5.04524	42.8442	1.52198	0.000735123
Glyma.09G137000	28.9433	6.00839	1.0943	0.000130827
Glyma.09G138100	1.27532	25.326	-3.85307	8.08043e-05
Glyma.09G140300	48.6875	18.8091	2.54904	6.40444e-05
Glyma.09G143200	5.89991	19.7463	-2.23334	5.64529e-05
Glyma.09G143600	77.3461	12.3796	-2.3669	2.16324e-05
Glyma.09G143900	9.38784	2.0527	1.97617	0.00188767
Glyma.09G146500	28.5165	12.2985	1.93565	0.00128926
Glyma.09G146700	75.5175	41.2875	5.01638	0.00126829
Glyma.09G148200	1.95089	16.4423	-1.74709	0.000591283
Glyma.09G150400	348.402	9.7511	-2.81024	6.47698e-05
Glyma.09G151251	20.7353	6.59785	-2.94344	2.5283e-05
Glyma.09G153700	0.785237	33.0992	-1.97424	9.23913e-07
Glyma.09G153900	81.3637	40.2546	-2.17932	3.20626e-09
Glyma.09G154700	17.908	1.03533	-1.50934	0.000366334
Glyma.09G155500	33.9523	134.02	2.02237	0.000205848
Glyma.09G161100	3.73251	18.0843	3.2285	0.000700954
Glyma.09G161400	6.21222	69.7564	1.71928	1.63682e-05
Glyma.09G162400	6.39302	36.5203	-2.43121	3.43082e-20
Glyma.09G163300	37.7914	0.801283	1.6943	2.15975e-05
Glyma.09G163600	22.9785	0.325086	1.6366	2.87327e-06
Glyma.09G163800	225.935	8.00634	3.08396	0.00118753
Glyma.09G163900	9.69494	49.3108	4.8879	2.01468e-08
Glyma.09G164000	35.7854	11.6081	2.21191	5.80443e-06
Glyma.09G164100	2.60271	14.0113	4.82044	2.69361e-21
Glyma.09G165900	9.09046	26.2165	-2.18487	0.000538084
Glyma.09G168300	0.973533	11.2716	2.03849	2.88502e-05
Glyma.09G168700	1.0351	25.2122	6.28021	0.000667207
Glyma.09G171600	60.7675	106.262	1.70411	1.67389e-06
Glyma.09G172100	0.978082	13.6051	2.5199	2.28727e-11
Glyma.09G172500	26.4004	9.82348	-1.85256	0.000302407
Glyma.09G173200	25.3081	64.4442	-1.81513	1.18166e-07
Glyma.09G173300	15.0848	76.3402	-2.55391	0.00148807
Glyma.09G173750	7.17211	0.269787	2.30639	8.90927e-08
Glyma.09G179400	29.8904	12.2716	3.15775	2.4115e-17
Glyma.09G179700	4.60904	34.133	3.01468	6.47698e-05
Glyma.09G181100	118.409	62.1785	2.28052	8.42479e-09
Glyma.09G181600	16.2932	51.8157	4.35661	2.22556e-16
Glyma.09G181700	1.85447	10.6866	-1.60943	6.49923e-05
Glyma.09G182200	2.66823	19.294	3.00972	3.55997e-19
Glyma.09G182250	3.01405	16.2683	3.22036	1.10734e-12
Glyma.09G182400	12.5172	108.46	4.58604	6.60497e-12
Glyma.09G185100	3.89773	27.425	-2.75711	8.65672e-07
Glyma.09G185200	12.5303	30.2993	-1.53511	0.00141482
Glyma.09G188600	56.4997	31.3912	2.78474	1.80755e-16
Glyma.09G189700	22.0737	50.2041	-1.69291	0.000602715
Glyma.09G191700	40.9052	79.3684	3.53883	0.00141036
Glyma.09G192800	26.9718	54.5103	-3.13037	0.000143701
Glyma.09G198900	0.840885	44.7521	5.29413	5.0847e-14
Glyma.09G202600	44.1344	18.6102	3.14401	0.000243751
Glyma.09G202700	32.0302	57.5225	3.67949	3.6972e-09
Glyma.09G203000	31.0153	12.4185	-1.38355	4.16563e-05
Glyma.09G203300	60.8719	28.3767	-3.09203	9.43926e-07
Glyma.09G203500	28.9705	137.108	2.95497	0.000556462
Glyma.09G205700	9.53957	89.5695	3.19509	2.32016e-18
Glyma.09G206200	3.02513	13.2255	1.739	0.00011673
Glyma.09G209400	77.1187	20.52	2.13737	3.47031e-09
Glyma.09G209501	8.2168	0.849281	2.43898	5.15833e-06
Glyma.09G210100	5.00414	18.4422	1.77234	1.46092e-06
Glyma.09G210600	17.9936	82.3526	-1.3108	2.67194e-05
Glyma.09G210900	11.2346	2.27809	-1.7137	1.14348e-07
Glyma.09G224400	33.6436	59.6216	2.39273	7.88481e-24
Glyma.09G232800	21.7629	9.46417	-1.82964	3.0661e-06
Glyma.09G235500	13.3205	44.9588	-2.60434	5.24496e-12
Glyma.09G236800	2.15839	125.375	1.67067	3.2228e-06
Glyma.09G238200	44.0287	2.25019	1.38755	3.13473e-05
Glyma.09G239900	44.9997	92.2746	-2.32794	5.64529e-05
Glyma.09G239950	51.7692	111.91	-1.21193	0.00112146
Glyma.09G240051	16.3014	4.98016	-1.21445	3.43476e-05
Glyma.09G242600	4.36499	14.3213	1.65482	9.79997e-07
Glyma.09G246600	18.421	37.7756	-1.72664	4.77692e-05
Glyma.09G248600	9.68032	79.6986	-1.19082	0.00112146
Glyma.09G250200	26.1965	73.1739	3.38177	1.08965e-08
Glyma.09G250800	29.083	6.47035	-1.46357	7.82934e-05
Glyma.09G251500	0.898894	13.4344	-1.2671	0.000762355
Glyma.09G254302	28.4862	92.1933	-1.07684	0.000382057
Glyma.09G256000	8.07981	34.7301	3.91142	1.71429e-18
Glyma.09G256800	18.6623	6.64416	2.7057	4.04722e-05
Glyma.09G262750	1.00316	7.78507	1.80787	0.000612799
Glyma.09G265500	17.1922	40.0739	-4.95068	2.59951e-05
Glyma.09G268100	1.26824	7.90647	-5.48997	1.18945e-12
Glyma.09G269500	7.44232	52.3393	3.49154	0.000794618
Glyma.09G269600	13.5494	81.8045	1.16465	0.000804098
Glyma.09G272101	5.89722	17.9723	4.39089	7.02959e-13
Glyma.09G274000	10.2676	101.007	2.61396	0.000910749
Glyma.09G274200	59.7439	5.6897	-2.51033	6.40444e-05
Glyma.09G275100	9.01641	28.7075	-1.88064	5.92257e-05
Glyma.09G277000	73.1402	35.1349	2.80134	0.000165623
Glyma.09G279000	17.3333	52.3991	5.10778	9.12761e-11
Glyma.09G280200	9.86603	29.712	-3.25149	0.00041343
Glyma.09G281800	17.5199	52.7839	-2.10641	0.00040416
Glyma.09G281900	52.9133	379.898	1.11894	3.86689e-05
Glyma.09G282600	7.18205	20.0127	-1.82638	2.17959e-08
Glyma.09G284700	86.2103	0.881107	4.07253	2.59951e-05
Glyma.09G285100	53.5591	27.407	1.38684	8.42962e-05
Glyma.10G001700	86.5015	49.3245	-2.62262	0.000421961
Glyma.10G001800	0.295955	5.77896	2.46096	8.53506e-10
Glyma.10G002100	23.1352	8.91163	4.7419	0.00126829
Glyma.10G002200	14.0082	112.02	-1.6652	2.19602e-05
Glyma.10G004800	21.1307	1.95899	2.0591	0.000287197
Glyma.10G006700	562.445	57.8848	-2.1939	0.00016937
Glyma.10G007000	0.856089	14.153	3.76404	6.06272e-11
Glyma.10G008600	1.98185	25.0011	4.47002	2.75402e-06
Glyma.10G009100	13.8798	32.5397	-1.20761	0.000194734
Glyma.10G010100	6.21198	92.4247	-1.74526	0.000305088
Glyma.10G013700	54.2162	11.2341	-1.1757	0.000195835
Glyma.10G016500	150.92	73.2645	8.23052	8.90188e-22
Glyma.10G017600	977.69	175.591	9.89785	6.97018e-13
Glyma.10G018700	125.626	52.1964	-1.781	0.000878105
Glyma.10G019000	62.9628	176.323	2.36633	1.71074e-05
Glyma.10G022500	32.4745	109.846	4.73365	9.12761e-11
Glyma.10G023900	98.8346	13.6221	5.03788	0.000794618
Glyma.10G024900	7.79631	1.01544	2.29815	0.00182283
Glyma.10G028100	3.91233	111.868	-2.56746	0.000200837
Glyma.10G028200	1.76028	19.2586	4.39129	9.08175e-07
Glyma.10G032200	53.8191	15.0518	3.86723	6.10365e-06
Glyma.10G042000	45.3257	8.57663	5.61422	8.35118e-06
Glyma.10G042100	66.4425	17.9559	-4.01739	4.38438e-09
Glyma.10G043200	81.2687	146.718	2.34443	8.50585e-11
Glyma.10G044800	9.83461	0.719697	1.45464	0.000102124
Glyma.10G046000	0.565762	19.777	3.13873	0.000143701
Glyma.10G051100	4.81078	34.4149	14.3961	0.000187
Glyma.10G051700	14.1432	3.41282	2.5739	3.35545e-05
Glyma.10G051800	37.6431	1.20491	-1.62619	5.57629e-09
Glyma.10G053000	43.1359	22.3447	4.94582	0.000794618
Glyma.10G058200	111.489	172.569	1.06088	0.00192004
Glyma.10G058500	36.1386	15.3413	7.57792	1.42164e-10
Glyma.10G059200	3.5552	13.9872	4.36931	1.10421e-15
Glyma.10G060000	58.4895	21.5582	3.07973	0.000143701
Glyma.10G062600	3.41034	14.3568	-2.41776	1.76173e-10
Glyma.10G066700	146.948	19.4964	2.06026	0.000877812
Glyma.10G067500	60.3209	110.073	1.314	0.000483906
Glyma.10G069500	23.6173	51.5195	3.94274	4.57911e-05
Glyma.10G070200	82.2687	370.679	1.52895	0.000147133
Glyma.10G070300	21.8359	2.68397	1.76314	0.000864433
Glyma.10G070900	19.4303	8.28765	2.00708	2.19364e-05
Glyma.10G071300	0.757574	22.7132	5.12673	8.46962e-10
Glyma.10G075400	2.14208	10.9839	-2.45858	0.000313333
Glyma.10G075600	5.5921	22.332	3.27197	4.67603e-05
Glyma.10G078900	258.4	176.304	1.68228	0.000425204
Glyma.10G079900	36.5868	6.47062	2.00506	1.54883e-07
Glyma.10G082500	9.86566	26.0901	-2.19285	0.000254748
Glyma.10G089500	13.8315	2.35911	-1.14613	0.00187015
Glyma.10G092100	1.85292	11.994	-2.36703	8.29579e-08
Glyma.10G092800	12.8699	1.50161	1.51608	3.05036e-07
Glyma.10G106600	6.86635	29.2153	3.09857	0.00041343
Glyma.10G111700	8.89701	23.1947	-1.55738	2.01922e-07
Glyma.10G112000	48.6422	22.2881	2.47692	6.24409e-06
Glyma.10G114600	1.48613	13.8491	-5.18557	2.75402e-06
Glyma.10G121524	116.191	25.9212	-5.14701	5.909e-08
Glyma.10G122200	27.1376	13.4837	2.89036	2.14197e-05
Glyma.10G122300	7.48679	0.292227	4.12591	0.000142819
Glyma.10G124700	37.4517	76.8813	3.76419	0.000447975
Glyma.10G127500	14.9928	37.087	5.61263	6.41484e-20
Glyma.10G128866	40.1914	3.23535	-2.3356	5.07652e-14
Glyma.10G128932	61.5082	0.180582	3.24432	1.73427e-05
Glyma.10G129500	2.36349	14.263	1.80707	1.43295e-05
Glyma.10G130200	12.5328	2.30727	-4.01092	1.03095e-05
Glyma.10G132200	0.388642	5.80842	-2.68859	1.36697e-05
Glyma.10G137200	36.0183	2.60661	1.66382	0.000577021
Glyma.10G137300	52.4642	4.39588	5.79201	2.68427e-17
Glyma.10G139400	28.0592	7.73093	-2.0402	0.000287197
Glyma.10G142500	138.97	13.6745	-2.44737	0.000128569
Glyma.10G142700	7.98205	119.796	4.24459	2.8797e-33
Glyma.10G143900	17.2641	35.9361	2.25463	0.00117769
Glyma.10G145300	0.359908	58.1861	-4.78877	1.2699e-31
Glyma.10G145900	0	7.76651	-2.62202	0.000421961
Glyma.10G147700	477.308	191.77	1.84608	0.00188854
Glyma.10G147900	0.529343	19.0569	-1.29746	7.31565e-06
Glyma.10G148700	0.950083	17.4995	-2.16507	0.000538084
Glyma.10G150400	6.75402	25.5429	2.08077	0.00182283
Glyma.10G151300	38.0605	186.096	2.88625	1.50047e-07
Glyma.10G152200	41.9934	117.571	2.36422	0.000150641
Glyma.10G153200	33.7226	16.7117	1.45824	9.52718e-06
Glyma.10G153900	6.44689	33.7118	6.52577	4.91475e-43
Glyma.10G156500	8.25453	55.2519	2.49983	6.40444e-05
Glyma.10G157200	22.3681	7.12334	4.81723	8.08043e-05
Glyma.10G157800	3.75372	14.6404	1.87588	2.28858e-07
Glyma.10G159100	18.7352	5.56019	-3.42706	0.00118753
Glyma.10G159600	152.414	16.0639	3.27951	1.46665e-06
Glyma.10G159700	5.87203	0.174214	3.32813	9.66514e-10
Glyma.10G161500	2.42564	13.2249	2.13879	4.27605e-05
Glyma.10G162400	96.9442	57.9647	5.50962	9.96168e-05
Glyma.10G164000	0.430399	5.74245	-4.17471	2.08081e-22
Glyma.10G167800	112.845	9.86956	2.53452	2.05496e-12
Glyma.10G168900	193.373	2.53759	6.45141	7.44748e-07
Glyma.10G169300	0.635577	66.8169	-1.14138	0.000171565
Glyma.10G172700	6.2924	35.2355	2.32409	5.64529e-05
Glyma.10G178400	9.73198	37.2798	4.11884	1.60445e-14
Glyma.10G179400	1.43073	27.2523	2.3084	2.45584e-13
Glyma.10G179500	9.47109	27.0379	1.47151	0.00180168
Glyma.10G180100	69.5205	30.4193	-2.7491	1.76395e-10
Glyma.10G180800	16.9267	50.1193	2.71219	2.81334e-09
Glyma.10G182900	24.7237	4.56157	-8.31942	1.54285e-05
Glyma.10G183000	15.8419	2.38296	-3.61398	6.17732e-13
Glyma.10G183300	37.8215	7.16262	4.91694	4.812e-06
Glyma.10G183900	52.3475	88.8606	-2.28096	1.26578e-08
Glyma.10G184900	32.1525	13.3958	1.93177	4.72317e-12
Glyma.10G186500	38.5496	103.906	1.72495	0.0018476
Glyma.10G186600	38.6289	13.6676	1.61561	0.000793692
Glyma.10G187300	14.5841	42.3862	-1.34716	0.000293035
Glyma.10G191000	0.139976	15.2289	5.79495	1.5797e-06
Glyma.10G192900	27.841	522.553	1.96035	1.35451e-14
Glyma.10G193500	53.7521	6.5244	-3.97773	1.7433e-05
Glyma.10G193600	1.26261	27.4052	-3.44796	4.99871e-05
Glyma.10G194200	35.2443	3.00183	3.65623	0.000143701
Glyma.10G198200	0.3364	15.3852	1.85657	0.00127928
Glyma.10G200700	18.4064	40.177	2.08638	3.64028e-14
Glyma.10G201200	11.0397	45.9242	4.59617	1.5797e-06
Glyma.10G201700	14.1029	1.50586	2.37888	0.000758987
Glyma.10G202000	4.26261	15.089	-1.35176	0.000949785
Glyma.10G207000	1758.26	1228.77	-1.73424	7.09985e-06
Glyma.10G208800	53.8185	20.8669	4.47934	1.27489e-08
Glyma.10G211300	14.7031	35.5402	1.96995	7.42744e-13
Glyma.10G212900	15.3974	67.8284	2.56595	9.44526e-10
Glyma.10G214500	25.6733	6.37219	3.90401	1.7433e-05
Glyma.10G217300	3.173	12.1698	-3.58119	0.00041343
Glyma.10G217500	39.9986	21.853	-2.72326	7.6902e-18
Glyma.10G217900	4.66318	19.809	-1.73282	0.000219377
Glyma.10G221000	2.49268	14.629
Glyma.10G222500	26.3009	69.8208
Glyma.10G224900	73.9544	33.6207
Glyma.10G229300	21.2064	1.06523
Glyma.10G229400	7.70112	177.053
Glyma.10G229500	6.47793	24.4874
Glyma.10G230000	13.8022	94.313
Glyma.10G230600	4.32325	70.9281
Glyma.10G231600	37.8539	8.30279
Glyma.10G236200	299.185	181.813
Glyma.10G237100	4.47053	39.3566
Glyma.10G237800	3.40596	14.4396
Glyma.10G239100	43.1995	23.2445
Glyma.10G242400	2.58477	13.8803
Glyma.10G242600	260.423	110.53
Glyma.10G243600	64.9402	29.5998
Glyma.10G244100	69.5159	110.922
Glyma.10G244800	4.60039	25.0478
Glyma.10G245300	1.83004	11.6481
Glyma.10G246800	1.14725	62.1345
Glyma.10G247200	27.1936	8.99873
Glyma.10G249000	22.0031	6.75723
Glyma.10G250200	3.90969	15.3106
Glyma.10G250300	4.57411	42.7308
Glyma.10G251500	11.2835	1.6643
Glyma.10G253000	6.13248	26.1252
Glyma.10G253100	1.88615	29.3723
Glyma.10G253700	0.689121	16.128
Glyma.10G253900	1.7744	10.0681
Glyma.10G255000	8.4841	1.31286
Glyma.10G255800	0.892971	36.3697
Glyma.10G256400	22.529	86.5373
Glyma.10G257200	19.2252	66.3536
Glyma.10G257900	18.5557	56.6151
Glyma.10G258800	35.0303	121.401
Glyma.10G261200	2.72643	255.533
Glyma.10G261400	38.5833	20.0103
Glyma.10G265100	3.13787	13.76
Glyma.10G265400	2.6267	20.5245
Glyma.10G266500	8.86207	1.03693
Glyma.10G267700	4.94074	38.3641
Glyma.10G268500	14.3023	33.0662
Glyma.10G269100	50.9716	11.3572
Glyma.10G269200	96.0203	41.6721
Glyma.10G275200	0.136508	9.57108
Glyma.10G276600	9.16223	32.5402
Glyma.10G278400	4.93693	16.5834
Glyma.10G278600	23.3117	6.5154
Glyma.10G281600	8.26653	47.507
Glyma.10G284400	54.1825	17.7566
Glyma.10G284500	22.1286	4.54742
Glyma.10G286300	3.79781	14.234
Glyma.10G290500	1.66631	10.2942
Glyma.10G291400	24.931	64.7745
Glyma.10G295200	2.3686	23.4343
Glyma.10G295300	60.3766	420.298
Glyma.11G001200	33.2093	87.8159
Glyma.11G004800	3.06674	11.6821
Glyma.11G007900	16.5865	61.6405
Glyma.11G008000	38.5598	178.561
Glyma.11G009300	18.6916	41.3093
Glyma.11G009400	0.241875	6.37576
Glyma.11G010500	12.7273	63.6956
Glyma.11G011500	196.224	647.433
Glyma.11G011800	12.0691	27.4079
Glyma.11G017100	3.77232	16.6632
Glyma.11G019000	11.961	1.4167
Glyma.11G021400	27.8247	107.703
Glyma.11G023200	57.7697	29.0941
Glyma.11G025600	44.6984	127.476
Glyma.11G027400	5.42345	24.3397
Glyma.11G029700	1.3366	17.1424
Glyma.11G031500	262.288	123.301
Glyma.11G031800	48.9041	81.1299
Glyma.11G034000	116.961	67.4336
Glyma.11G035300	145.282	27.4265
Glyma.11G035900	17.0795	5.39119
Glyma.11G036100	5.37713	16.1103
Glyma.11G036300	14.2674	0.947364
Glyma.11G038300	20.8998	91.1374
Glyma.11G040600	0.107837	12.8042
Glyma.11G042200	11.8621	2.03862
Glyma.11G048300	6.03587	26.8894
Glyma.11G049300	62.2935	25.6687
Glyma.11G049600	34.2651	8.57213
Glyma.11G050900	1.52683	15.7169
Glyma.11G051800	3.29666	100.328
Glyma.11G052100	41.7508	22.8796
Glyma.11G053700	41.3829	22.1909
Glyma.11G053800	9.45307	1.95785
Glyma.11G054500	8.15366	22.4559
Glyma.11G054900	11.9146	98.3336
Glyma.11G056200	3.77149	18.9592
Glyma.11G058100	165.711	27.3582
Glyma.11G058200	25.7727	9.89061
Glyma.11G058900	5.33499	17.5249
Glyma.11G059800	0.112262	15.9017
Glyma.11G060500	120.221	68.8633
Glyma.11G061300	18.7243	7.53513
Glyma.11G062300	25.7362	6.9403
Glyma.11G062500	1.94621	49.7866
Glyma.11G062600	9.27781	176.358
Glyma.11G062700	1.68691	47.3713
Glyma.11G063100	32.4456	0.859797
Glyma.11G063200	0.288295	11.4081
Glyma.11G070500	20.7058	180.806
Glyma.11G070600	53.9092	581.974
Glyma.11G071100	10.6409	26.0106
Glyma.11G071700	17.2222	63.5759
Glyma.11G072000	35.1908	87.7058
Glyma.11G074700	13.7907	1.84359
Glyma.11G075500	52.8295	31.8936
Glyma.11G077300	15.211	41.1841
Glyma.11G077800	13.045	3.50963
Glyma.11G077900	29.2171	14.1853
Glyma.11G078300	54.602	26.6451
Glyma.11G079500	19.5094	6.21462
Glyma.11G080800	84.5494	51.8884
Glyma.11G082300	3.61373	14.0754
Glyma.11G082700	33.6169	64.8344
Glyma.11G083800	0.151725	5.63825
Glyma.11G085900	0.767393	18.4813
Glyma.11G087300	6.47162	35.1298
Glyma.11G090200	26.7472	6.09207
Glyma.11G090800	10.4604	38.4144
Glyma.11G091400	3.93693	63.5658
Glyma.11G093600	7.19625	24.3563
Glyma.11G096400	41.5438	22.7791
Glyma.11G096600	2.02128	23.4018
Glyma.11G097000	3.3928	44.9256
Glyma.11G097500	29.8536	55.4035
Glyma.11G098051	17.0201	3.39509
Glyma.11G098100	83.6406	12.4659
Glyma.11G099100	8.34308	22.5204
Glyma.11G100100	1.76072	15.0135
Glyma.11G104300	27.9378	6.81538
Glyma.11G106300	23.2929	8.1502
Glyma.11G106900	0.287143	8.83856
Glyma.11G113100	16.4705	38.0796
Glyma.11G117300	340.353	244.284
Glyma.11G118200	21.9245	9.35298
Glyma.11G119000	184.48	24.7529
Glyma.11G119100	28.4658	3.82276
Glyma.11G119500	9.40846	29.1698
Glyma.11G119900	7.32153	23.0933
Glyma.11G120400	181.117	80.8071
Glyma.11G120900	15.6493	79.2899
Glyma.11G121700	34.4866	12.435
Glyma.11G121800	1274.05	710.75
Glyma.11G121900	1.51432	11.2194
Glyma.11G122700	17.3549	35.8408
Glyma.11G123000	0.629892	8.80297
Glyma.11G123300	155.243	64.4437
Glyma.11G123400	100.766	45.1253
Glyma.11G123900	37.3168	14.5758
Glyma.11G124500	25.7902	84.0817
Glyma.11G124700	10.2005	80.7605
Glyma.11G125400	4.33139	14.0509
Glyma.11G129100	78.3169	35.4004
Glyma.11G129300	7.5198	80.0295
Glyma.11G129500	3.36372	22.9175
Glyma.11G129600	0.862437	15.3005
Glyma.11G129700	0.520652	8.58219
Glyma.11G129900	6.84814	118.088
Glyma.11G130600	33.1472	16.0537
Glyma.11G131200	4.01089	16.4335
Glyma.11G132802	93.8603	143.657
Glyma.11G133600	43.459	24.8159
Glyma.11G137300	7.48417	23.9688
Glyma.11G139300	29.9077	5.53714
Glyma.11G140500	58.9711	275.115
Glyma.11G140800	50.1694	15.4264
Glyma.11G142900	30.3553	12.3264
Glyma.11G143100	20.7901	42.2161
Glyma.11G147600	5.78972	22.0425
Glyma.11G147700	5.2933	17.2112
Glyma.11G148989	1.2226	57.1915
Glyma.11G149407	2.05471	12.7384
Glyma.11G150452	26.3103	56.4636
Glyma.11G152400	49.886	118.582
Glyma.11G153000	1.07262	12.4754
Glyma.11G157000	29.5697	7.28309
Glyma.11G157976	6.28348	19.328
Glyma.11G163100	64.6327	0.670673
Glyma.11G163300	19.7876	56.9
Glyma.11G165600	115.038	72.2253
Glyma.11G168010	464.121	307.688
Glyma.11G168800	1.21025	8.18317
Glyma.11G170300	924.144	517.842
Glyma.11G171400	1216.28	481.748
Glyma.11G175900	3.1261	12.1098
Glyma.11G176302	26.8684	10.086
Glyma.11G178046	0.363374	11.6161
Glyma.11G178300	13.2791	51.3887
Glyma.11G179300	336.875	575.18
Glyma.11G181100	17.3692	3.53382
Glyma.11G181200	5.46611	17.4676
Glyma.11G183700	62.8184	25.7551
Glyma.11G185700	27.198	55.5581
Glyma.11G189600	206.799	70.0589
Glyma.11G189900	25.3577	9.40696
Glyma.11G192800	12.8345	1.94907
Glyma.11G194500	1.18856	8.51431
Glyma.11G195200	149.212	9.84354
Glyma.11G198300	23.08	71.645
Glyma.11G198500	1.87809	199.426
Glyma.11G200400	22.2271	4.54364
Glyma.11G201800	107.016	178.873
Glyma.11G207000	9.44557	47.8699
Glyma.11G207500	9.77311	190.536
Glyma.11G208300	6.80477	34.2569
Glyma.11G209681	1.28347	67.3368
Glyma.11G210989	71.1099	18.0497
[truncated: 1,593 more rows]
