# Supplementary material for: Natural Variation of a PPR Coding Gene SST1 Confers Salt Tolerance During Soybean Domestication
Source: Plant Biotechnol J. 2025 Sep 25;24(2):831–55. doi: 10.1111/pbi.70382 (PMC12906803; doi:10.1111/pbi.70382)
Supplement: Supplementary file 5 — Table S4: Differentially transcribed genes derived from the RNA‐Seq experiment. [file PBI-24-831-s001.xlsx]

## Sheet: Sheet1
Table S4. Differentially transcribed genes derived from the RNA-Seq experiment.(nuclear genome, sst1-1_control vs WT_control)
id	WT_control	sst1-1_control	log2(fc)	PValue
Glyma.01G036300	30.9175	63.7704	1.10608	0.00358445
Glyma.01G131100	76.1998	35.1132	-1.05628	0.00337854
Glyma.01G143000	330.065	217.057	-0.543123	0.0256907
Glyma.01G204800	15.9898	33.8682	1.14432	0.0229474
Glyma.02G005800	100.303	143.235	0.57551	0.0425307
Glyma.02G017100	486.543	744.679	0.675595	0.00233497
Glyma.02G109100	2.72914	11.7259	2.16571	0.0419754
Glyma.02G217700	56.9408	23.8438	-1.1942	0.00291919
Glyma.02G228100	1216.48	1586.17	0.444378	0.0363722
Glyma.02G291200	26.9418	10.4802	-1.30031	0.0324684
Glyma.03G029100	1.14143	9.12602	3.06449	0.0246349
Glyma.03G073776	67.4467	105.279	0.703851	0.0250602
Glyma.03G132900	6.45502	25.0752	2.01914	0.00124544
Glyma.03G141900	31.3554	14.1918	-1.08193	0.0443348
Glyma.03G171100	146.99	203.628	0.531747	0.0423887
Glyma.03G176300	10.149	23.4362	1.26842	0.0370978
Glyma.03G223700	63.5348	112.247	0.882681	0.00399917
Glyma.03G244800	88.8902	148.888	0.805664	0.0047747
Glyma.04G051000	30.8614	13.9774	-1.08071	0.0387935
Glyma.04G061500	41.846	21.2351	-0.917164	0.0464848
Glyma.04G105900	0.0301488	7.6645	7.94134	0.00894141
Glyma.04G183100	139.347	88.236	-0.597685	0.0357554
Glyma.04G213900	67.2774	191.645	1.57174	5.66235e-08
Glyma.04G222100	7.95991	20.5639	1.43117	0.0348449
Glyma.04G236900	208.92	324.516	0.696878	0.00412704
Glyma.04G240800	1402.98	1822.77	0.439179	0.0377067
Glyma.05G009000	170.221	101.374	-0.686191	0.0134503
Glyma.05G009100	20.716	5.71664	-1.79539	0.0143062
Glyma.05G042200	422.832	599.237	0.564577	0.012398
Glyma.05G065300	4.37082	22.137	2.40129	0.000672116
Glyma.05G076800	80.5666	45.2123	-0.771876	0.0237765
Glyma.05G103300	66.4118	98.132	0.624743	0.0490724
Glyma.05G114100	6.21927	0	-13.2228	0.0336166
Glyma.05G123700	0.841093	14.7888	4.20066	0.000794618
Glyma.05G123900	1.32005	27.0442	4.41715	9.08175e-07
Glyma.05G124000	3.45468	35.0269	3.40302	3.36881e-07
Glyma.05G124900	0.0445155	5.93289	7.08595	0.0336166
Glyma.05G151100	13.7002	27.4848	1.0663	0.0444493
Glyma.06G031000	64.2222	29.6219	-1.05498	0.00549808
Glyma.06G031100	46.7096	20.1037	-1.15473	0.0101916
Glyma.06G074300	128.29	78.5357	-0.646369	0.0268941
Glyma.06G082700	1.08991	7.81153	2.90747	0.0433314
Glyma.06G092900	4.35108	34.8852	3.0638	2.4095e-06
Glyma.06G100300	15.5763	30.4347	1.02775	0.0443348
Glyma.06G127400	345.435	497.843	0.588826	0.0105084
Glyma.06G139300	6.65496	16.2833	1.3518	0.0452806
Glyma.06G143300	10.5147	25.4379	1.33579	0.0195301
Glyma.06G172600	172.955	237.764	0.520656	0.0389399
Glyma.06G217900	186.247	258.545	0.534716	0.0320176
Glyma.06G231750	26.7526	10.8676	-1.23792	0.0324684
Glyma.06G249700	80.5832	42.108	-0.87476	0.0117378
Glyma.06G297600	67.8885	21.6294	-1.58842	6.49923e-05
Glyma.06G297800	106.503	46.1921	-1.14355	0.000462519
Glyma.06G297900	41.5028	13.2401	-1.587	0.00149235
Glyma.06G298600	384.531	196.146	-0.909649	0.000174602
Glyma.06G298700	297.623	107.148	-1.41235	6.69268e-08
Glyma.06G298900	37.6245	14.4235	-1.3218	0.00843262
Glyma.06G299000	114.641	55.6859	-0.980236	0.00194527
Glyma.07G007000	704.866	414.661	-0.703877	0.00173534
Glyma.07G038600	41.8792	19.584	-1.03494	0.0236259
Glyma.07G039050	19.5857	52.0097	1.47046	0.000645307
Glyma.07G039600	55.6358	103.205	0.952922	0.00273127
Glyma.07G091600	70.1644	27.6924	-1.27967	0.0006773
Glyma.07G129300	12.7264	32.0271	1.39274	0.00607118
Glyma.07G139400	96.3884	48.384	-0.932824	0.00575734
Glyma.07G140400	93.0827	157.242	0.817921	0.00387988
Glyma.07G141300	335.542	597.014	0.892801	8.98193e-05
Glyma.07G141500	946.861	593.281	-0.612889	0.00510326
Glyma.07G142600	25.0146	43.7206	0.867012	0.0365017
Glyma.07G150400	0.414599	11.0633	4.79279	0.00126829
Glyma.07G156901	0	7.97392	13.6427	0.00894141
Glyma.07G205200	15.8315	54.998	1.85804	2.32146e-05
Glyma.07G208750	68.6895	37.3789	-0.816472	0.025853
Glyma.07G209700	6.8293	0	-13.3567	0.0172979
Glyma.07G214700	102.034	183.278	0.906498	0.000975439
Glyma.07G256100	58.4729	90.0884	0.685019	0.0339873
Glyma.08G076000	5.11829	16.7815	1.77371	0.0231566
Glyma.08G076100	0.149569	9.2399	6.00977	0.00464266
Glyma.08G078900	2.95477	13.3866	2.24156	0.016576
Glyma.08G122167	9.81624	2.08546	-2.17472	0.0443061
Glyma.08G139800	358.767	242.859	-0.501378	0.0362411
Glyma.08G161700	2.05684	21.6141	3.45528	8.47349e-05
Glyma.08G175200	3.73078	14.6032	2.03113	0.0250426
Glyma.08G175400	5.78585	22.7891	2.03962	0.00429585
Glyma.08G230100	64.2068	31.2004	-0.97953	0.0104472
Glyma.08G235400	2.33879	17.2364	2.9447	0.000700954
Glyma.08G342400	14.0284	3.99217	-1.75221	0.0384743
Glyma.08G365100	78.7477	28.6766	-1.39573	0.000157241
Glyma.09G004400	19.6569	42.2196	1.16434	0.00971496
Glyma.09G022500	293.277	171.798	-0.709999	0.00460215
Glyma.09G056300	235.266	318.518	0.498643	0.0391808
Glyma.09G062900	158.484	90.8828	-0.740663	0.00907342
Glyma.09G073600	83.0634	153.782	0.950209	0.000861121
Glyma.09G127700	34.3979	57.2967	0.797574	0.0459677
Glyma.09G150400	164.503	348.402	1.14419	3.7212e-06
Glyma.09G155500	79.5292	33.9523	-1.16636	0.00132842
Glyma.09G163300	8.86299	37.7914	2.15359	0.000134587
Glyma.09G163600	5.17796	22.9785	2.21082	0.00182283
Glyma.09G163700	38.1071	88.0072	1.26904	0.000228579
Glyma.09G163800	89.2336	225.935	1.40172	2.84969e-07
Glyma.09G178100	49.1636	24.3103	-0.954328	0.0262662
Glyma.09G238300	158.092	99.7541	-0.602799	0.0310225
Glyma.09G257150	9.22554	1.20115	-2.87718	0.0246349
Glyma.09G277800	26.4935	50.3227	0.987185	0.018998
Glyma.09G286500	8.04875	0.924732	-3.06318	0.0433314
Glyma.10G006700	390.443	562.445	0.588157	0.00965217
Glyma.10G017600	743.319	977.69	0.456933	0.0347579
Glyma.10G023900	66.1842	98.8346	0.640021	0.0436363
Glyma.10G066700	91.7076	146.948	0.741728	0.00964276
Glyma.10G070200	42.3066	82.2687	1.02104	0.00282469
Glyma.10G070300	6.1117	21.8359	1.89898	0.00644454
Glyma.10G121524	77.0994	116.191	0.653216	0.0269527
Glyma.10G130400	0.279618	6.56475	4.61402	0.0172979
Glyma.10G137200	7.77409	36.0183	2.27306	8.39027e-05
Glyma.10G137300	11.6936	52.4642	2.2272	2.8034e-06
Glyma.10G142500	98.5489	138.97	0.557391	0.0477918
Glyma.10G160300	151.958	94.2628	-0.627312	0.0251041
Glyma.10G167800	76.7476	112.845	0.617697	0.0417915
Glyma.10G184600	3.12344	15.1173	2.33628	0.0103193
Glyma.10G231600	16.5364	37.8539	1.25654	0.00764597
Glyma.11G000500	52.0995	85.661	0.778913	0.021004
Glyma.11G070200	61.4413	94.6401	0.684722	0.0305573
Glyma.11G077400	42.6365	21.4204	-0.931625	0.0372707
Glyma.11G132802	57.836	93.8603	0.760024	0.019887
Glyma.11G140500	28.9757	58.9711	1.0866	0.00526908
Glyma.11G156901	0.0357862	18.8488	9.23984	8.35118e-06
Glyma.11G170300	557.301	924.144	0.791191	0.000314628
Glyma.11G179300	250.01	336.875	0.49178	0.0412164
Glyma.11G195200	75.5415	149.212	1.04364	0.00035865
Glyma.11G215500	1625.46	2194.8	0.494782	0.018681
Glyma.11G224900	0.951776	8.42655	3.20999	0.0246349
Glyma.11G225000	2.5114	29.3257	3.60691	1.27658e-06
Glyma.11G228000	50.9205	27.1426	-0.846081	0.0423944
Glyma.12G134700	14.9112	3.1098	-2.19887	0.0103193
Glyma.12G135650	0	9.87266	13.9504	0.00242129
Glyma.12G142100	0.598831	7.38458	3.68589	0.0433314
Glyma.12G156532	17.4116	0	-14.7078	2.86152e-05
Glyma.12G200400	61.3482	21.3535	-1.46112	0.000430601
Glyma.12G200500	190.113	64.9719	-1.48749	3.30909e-07
Glyma.12G200600	42.0399	9.56777	-2.07424	9.86843e-05
Glyma.12G217300	404.169	206.623	-0.906403	0.000155669
Glyma.12G217400	1297.08	689.688	-0.84971	8.92765e-05
Glyma.12G218300	266.184	160.761	-0.665934	0.0079251
Glyma.12G222400	380.52	587.282	0.687616	0.00237179
Glyma.12G232600	223.833	147.324	-0.541865	0.0382355
Glyma.12G234700	11.2861	37.3563	1.78869	0.000610301
Glyma.13G001800	596.376	384.791	-0.570599	0.0116429
Glyma.13G004400	31.3271	59.2358	0.98054	0.0140226
Glyma.13G028200	1136.49	1644.94	0.594992	0.00512985
Glyma.13G095300	9.89639	26.6392	1.48989	0.0140563
Glyma.13G149700	108.191	61.3028	-0.758031	0.0165861
Glyma.13G152814	12.4119	26.5522	1.15887	0.0383018
Glyma.13G257500	1.56758	16.0493	3.41691	0.000447975
Glyma.13G301400	105.661	63.7231	-0.668031	0.0304565
Glyma.13G301700	126.077	46.1383	-1.38872	1.14674e-05
Glyma.13G301800	26.1383	7.07453	-1.82343	0.00282728
Glyma.13G301900	112.133	40.4549	-1.40924	2.60615e-05
Glyma.13G338300	124.385	189.886	0.67186	0.0122654
Glyma.13G347700	505.036	302.781	-0.676574	0.003491
Glyma.14G050500	22865.3	16108.6	-0.443787	0.0306031
Glyma.14G056100	1.52046	8.1475	2.48168	0.0433314
Glyma.14G121200	27.2407	48.8235	0.90344	0.0318622
Glyma.14G195000	227.627	404.854	0.892244	0.000194154
Glyma.15G019300	74.7959	108.694	0.600774	0.0480321
Glyma.15G055251	13.5457	42.3836	1.70693	0.000425204
Glyma.15G057500	1.38366	11.1312	3.067	0.00788025
Glyma.15G062300	10.3212	31.5366	1.67289	0.00254585
Glyma.15G062400	6.9188	21.1705	1.67527	0.0131976
Glyma.15G082200	26.9314	47.8951	0.892012	0.029006
Glyma.15G108700	36.6184	78.7668	1.16665	0.00124604
Glyma.15G145600	11.1219	31.8976	1.58158	0.00474403
Glyma.15G182600	38.9654	72.7226	0.961669	0.00744149
Glyma.15G187301	0.916525	17.947	4.3513	0.000142819
Glyma.15G217100	219.821	109.915	-0.938382	0.000417318
Glyma.15G218900	363.095	224.165	-0.634236	0.00805019
Glyma.15G247500	7.84054	0.351317	-4.42746	0.00894141
Glyma.15G251300	6.60098	36.1431	2.515	1.14745e-05
Glyma.16G118000	9.52291	0	-13.8366	0.00464266
Glyma.16G164400	80.5865	37.6728	-1.03562	0.00393896
Glyma.16G170100	176.111	364.794	1.11214	5.72025e-06
Glyma.16G174500	62.6913	7.78779	-2.94736	3.96678e-09
Glyma.16G211700	98.1217	55.0322	-0.772777	0.0162901
Glyma.16G211800	14.3475	3.99557	-1.78238	0.0384743
Glyma.16G212200	2.80652	20.2368	2.91246	0.000556462
Glyma.17G016300	578.019	397.545	-0.478456	0.0343397
Glyma.17G019300	171.698	67.7408	-1.2803	9.82782e-06
Glyma.17G049800	0.390846	9.79847	4.71058	0.00242129
Glyma.17G061400	71.1558	106.776	0.646982	0.0381264
Glyma.17G117200	110.99	67.8372	-0.648733	0.0325384
Glyma.17G121900	36.5425	61.889	0.821781	0.0314496
Glyma.17G124900	102.755	143.862	0.547069	0.049333
Glyma.17G147400	78.5457	175.442	1.22094	1.84469e-05
Glyma.17G147500	106.968	217.731	1.08689	4.48646e-05
Glyma.17G187300	123.169	72.7622	-0.697765	0.0182846
Glyma.18G011600	38.5763	79.366	1.10239	0.00197887
Glyma.18G030700	7.61389	28.9882	1.99041	0.00057344
Glyma.18G032300	1.82136	12.9195	2.88753	0.00961124
Glyma.18G032400	0.927138	10.4204	3.55675	0.00788025
Glyma.18G032500	12.392	79.3533	2.74067	3.39816e-10
Glyma.18G032700	2.62307	24.1146	3.26236	1.7433e-05
Glyma.18G032800	13.4692	79.1497	2.61633	9.60649e-10
Glyma.18G032900	3.74749	34.5241	3.26496	2.4095e-06
Glyma.18G033100	9.85783	54.0224	2.51555	5.27277e-07
Glyma.18G033200	62.4263	205.475	1.78027	7.03608e-10
Glyma.18G041100	500.66	685.978	0.515878	0.0203329
Glyma.18G061100	409.667	551.043	0.489242	0.0308162
Glyma.18G063500	102.344	59.0536	-0.731807	0.0206892
Glyma.18G126500	11.2522	28.0822	1.38095	0.0126641
Glyma.18G205800	9.23891	22.6257	1.35328	0.0306351
Glyma.18G290300	9.5804	27.309	1.57282	0.00546398
Glyma.18G290400	4.84839	20.1749	2.11845	0.00432709
Glyma.18G297100	317.986	162.994	-0.902598	0.000285886
Glyma.19G006200	35.0261	58.7319	0.807432	0.0322731
Glyma.19G016400	76.3241	129.245	0.821431	0.00587438
Glyma.19G046300	67.0362	35.0745	-0.872859	0.0184736
Glyma.19G117800	90.4444	133.503	0.623304	0.0301419
Glyma.20G022500	10.8119	24.2823	1.2292	0.0439575
Glyma.20G098300	155.669	222.179	0.574754	0.0247002
Glyma.20G142000	71.4229	146.852	1.10137	0.000180595
Glyma.20G151500	93.8201	136.14	0.598673	0.0383235
Glyma.20G160400	251.858	170.533	-0.50101	0.0455778
Glyma.20G192700	0.131629	5.61183	5.49185	0.0336166
Glyma.20G196900	52.7002	85.5215	0.760117	0.021004
Glyma.U041300	15.0071	0.012272	-10.1712	9.96168e-05
