# Supplementary material for: Natural Variation of a PPR Coding Gene SST1 Confers Salt Tolerance During Soybean Domestication
Source: Plant Biotechnol J. 2025 Sep 25;24(2):831–55. doi: 10.1111/pbi.70382 (PMC12906803; doi:10.1111/pbi.70382)
Supplement: Supplementary file 6 — Table S5: GO enrichment of DEGs derived from the RNA‐Seq experiment. [file PBI-24-831-s010.xlsx]

## Sheet: Sheet1
Table S5. GO enrichment of DEGs derived from the RNA-Seq experiment.(nuclear genome, sst1-1_control vs WT_control)
GO ID	Description	out (83)	All (22049)	pvalue	p.adjust	Genes
GO:0010035	response to inorganic substance	28	1941	1.96184e-10	1.47334e-07	Glyma.01G131100;Glyma.02G017100;Glyma.03G073776;Glyma.03G176300;Glyma.04G236900;Glyma.05G042200;Glyma.06G127400;Glyma.06G172600;Glyma.07G140400;Glyma.07G142600;Glyma.07G214700;Glyma.08G076000;Glyma.08G076100;Glyma.08G230100;Glyma.09G022500;Glyma.09G073600;Glyma.10G017600;Glyma.11G195200;Glyma.14G056100;Glyma.15G182600;Glyma.15G217100;Glyma.17G019300;Glyma.17G124900;Glyma.18G205800;Glyma.20G022500…
GO:0010038	response to metal ion	20	998	5.86848e-10	2.20361e-07	Glyma.01G131100;Glyma.03G073776;Glyma.03G176300;Glyma.04G236900;Glyma.06G127400;Glyma.06G172600;Glyma.07G140400;Glyma.07G142600;Glyma.07G214700;Glyma.08G076000;Glyma.08G076100;Glyma.08G230100;Glyma.09G022500;Glyma.09G073600;Glyma.14G056100;Glyma.15G182600;Glyma.15G217100;Glyma.18G205800;Glyma.20G022500;Glyma.20G151500
GO:1990267	response to transition metal nanoparticle	10	304	2.1423e-07	5.36289e-05	Glyma.03G073776;Glyma.07G142600;Glyma.08G076000;Glyma.08G076100;Glyma.08G230100;Glyma.09G022500;Glyma.14G056100;Glyma.15G217100;Glyma.18G205800;Glyma.20G022500
GO:0010951	negative regulation of endopeptidase activity	5	52	1.51333e-06	0.000274965	Glyma.08G235400;Glyma.09G155500;Glyma.12G234700;Glyma.16G211800;Glyma.16G212200
GO:0010466	negative regulation of peptidase activity	5	54	1.83066e-06	0.000274965	Glyma.08G235400;Glyma.09G155500;Glyma.12G234700;Glyma.16G211800;Glyma.16G212200
GO:0052548	regulation of endopeptidase activity	5	67	5.38045e-06	0.000673453	Glyma.08G235400;Glyma.09G155500;Glyma.12G234700;Glyma.16G211800;Glyma.16G212200
GO:0052547	regulation of peptidase activity	5	71	7.16871e-06	0.0007691	Glyma.08G235400;Glyma.09G155500;Glyma.12G234700;Glyma.16G211800;Glyma.16G212200
GO:0045861	negative regulation of proteolysis	5	89	2.1675e-05	0.00190507	Glyma.08G235400;Glyma.09G155500;Glyma.12G234700;Glyma.16G211800;Glyma.16G212200
GO:0000041	transition metal ion transport	6	151	2.28304e-05	0.00190507	Glyma.08G076000;Glyma.08G076100;Glyma.13G004400;Glyma.13G338300;Glyma.18G205800;Glyma.20G022500
GO:0009915	phloem sucrose loading	3	16	2.78025e-05	0.00208797	Glyma.10G070200;Glyma.10G070300;Glyma.13G152814
GO:0019379	sulfate assimilation, phosphoadenylyl sulfate reduction by phosphoadenylyl-sulfate reductase (thioredoxin)	2	3	4.18977e-05	0.0026221	Glyma.09G004400;Glyma.15G108700
GO:0080184	response to phenylpropanoid	2	3	4.18977e-05	0.0026221	Glyma.08G230100;Glyma.15G217100
GO:0034220	ion transmembrane transport	15	1237	5.23801e-05	0.00281271	Glyma.02G005800;Glyma.05G042200;Glyma.08G076000;Glyma.08G076100;Glyma.10G006700;Glyma.10G167800;Glyma.11G195200;Glyma.11G228000;Glyma.13G004400;Glyma.13G338300;Glyma.17G124900;Glyma.18G126500;Glyma.20G022500;Glyma.20G098300;Glyma.U041300
GO:0006811	ion transport	17	1545	5.2434e-05	0.00281271	Glyma.02G005800;Glyma.04G061500;Glyma.05G042200;Glyma.08G076000;Glyma.08G076100;Glyma.10G006700;Glyma.10G167800;Glyma.11G195200;Glyma.11G228000;Glyma.13G004400;Glyma.13G338300;Glyma.17G124900;Glyma.18G126500;Glyma.18G205800;Glyma.20G022500;Glyma.20G098300;Glyma.U041300
GO:0000103	sulfate assimilation	3	21	6.51393e-05	0.00318428	Glyma.09G004400;Glyma.15G108700;Glyma.20G151500
GO:0006826	iron ion transport	4	58	6.78409e-05	0.00318428	Glyma.08G076000;Glyma.08G076100;Glyma.18G205800;Glyma.20G022500
GO:0051346	negative regulation of hydrolase activity	5	122	9.82406e-05	0.00433992	Glyma.08G235400;Glyma.09G155500;Glyma.12G234700;Glyma.16G211800;Glyma.16G212200
GO:0000302	response to reactive oxygen species	8	390	0.000110668	0.0044225	Glyma.02G017100;Glyma.06G172600;Glyma.08G076000;Glyma.08G076100;Glyma.10G017600;Glyma.18G205800;Glyma.20G022500;Glyma.20G196900
GO:0046686	response to cadmium ion	10	621	0.000111887	0.0044225	Glyma.01G131100;Glyma.03G176300;Glyma.04G236900;Glyma.06G127400;Glyma.06G172600;Glyma.07G140400;Glyma.07G214700;Glyma.09G073600;Glyma.15G182600;Glyma.20G151500
GO:0019419	sulfate reduction	2	5	0.000138976	0.00497004	Glyma.09G004400;Glyma.15G108700
GO:0072708	response to sorbitol	2	5	0.000138976	0.00497004	Glyma.09G073600;Glyma.15G182600
GO:1902170	cellular response to reactive nitrogen species	4	72	0.000158056	0.00539544	Glyma.08G076000;Glyma.08G076100;Glyma.11G195200;Glyma.20G022500
GO:0009413	response to flooding	2	6	0.000207954	0.00679014	Glyma.09G073600;Glyma.15G182600
GO:0006880	intracellular sequestering of iron ion	3	33	0.00025865	0.00756184	Glyma.08G076000;Glyma.08G076100;Glyma.18G205800
GO:0097577	sequestering of iron ion	3	33	0.00025865	0.00756184	Glyma.08G076000;Glyma.08G076100;Glyma.18G205800
GO:0030162	regulation of proteolysis	6	235	0.000261795	0.00756184	Glyma.06G074300;Glyma.08G235400;Glyma.09G155500;Glyma.12G234700;Glyma.16G211800;Glyma.16G212200
GO:0006949	syncytium formation	3	36	0.000335739	0.00840466	Glyma.02G109100;Glyma.04G222100;Glyma.06G143300
GO:0010189	vitamin E biosynthetic process	3	36	0.000335739	0.00840466	Glyma.10G070200;Glyma.10G070300;Glyma.13G152814
GO:0042360	vitamin E metabolic process	3	36	0.000335739	0.00840466	Glyma.10G070200;Glyma.10G070300;Glyma.13G152814
GO:0071577	zinc II ion transmembrane transport	3	36	0.000335739	0.00840466	Glyma.13G004400;Glyma.13G338300;Glyma.20G022500
GO:0006636	unsaturated fatty acid biosynthetic process	3	39	0.000426255	0.00986102	Glyma.10G070200;Glyma.10G070300;Glyma.13G152814
GO:0034755	iron ion transmembrane transport	3	39	0.000426255	0.00986102	Glyma.08G076000;Glyma.08G076100;Glyma.20G022500
GO:0055114	oxidation-reduction process	17	1846	0.000446284	0.00986102	Glyma.03G073776;Glyma.04G236900;Glyma.05G151100;Glyma.06G127400;Glyma.06G172600;Glyma.07G142600;Glyma.09G004400;Glyma.09G022500;Glyma.10G121524;Glyma.10G231600;Glyma.14G056100;Glyma.15G019300;Glyma.15G108700;Glyma.17G019300;Glyma.17G187300;Glyma.18G011600;Glyma.20G196900
GO:0010043	response to zinc ion	4	95	0.000458048	0.00986102	Glyma.08G230100;Glyma.09G022500;Glyma.15G217100;Glyma.18G205800
GO:0042362	fat-soluble vitamin biosynthetic process	3	40	0.000459568	0.00986102	Glyma.10G070200;Glyma.10G070300;Glyma.13G152814
GO:0006537	glutamate biosynthetic process	2	9	0.000495436	0.0103353	Glyma.04G236900;Glyma.06G127400
GO:0006829	zinc II ion transport	3	42	0.000531106	0.01078	Glyma.13G004400;Glyma.13G338300;Glyma.20G022500
GO:0046688	response to copper ion	3	43	0.000569394	0.0111625	Glyma.03G073776;Glyma.07G142600;Glyma.14G056100
GO:0009735	response to cytokinin	8	500	0.0005884	0.0111625	Glyma.04G236900;Glyma.06G127400;Glyma.07G140400;Glyma.08G230100;Glyma.09G022500;Glyma.15G217100;Glyma.18G205800;Glyma.20G151500
GO:0006775	fat-soluble vitamin metabolic process	3	44	0.000609404	0.0111625	Glyma.10G070200;Glyma.10G070300;Glyma.13G152814
GO:0015770	sucrose transport	3	44	0.000609404	0.0111625	Glyma.10G070200;Glyma.10G070300;Glyma.13G152814
GO:0015766	disaccharide transport	3	46	0.000694713	0.0121332	Glyma.10G070200;Glyma.10G070300;Glyma.13G152814
GO:0015772	oligosaccharide transport	3	46	0.000694713	0.0121332	Glyma.10G070200;Glyma.10G070300;Glyma.13G152814
GO:0006633	fatty acid biosynthetic process	5	191	0.000777986	0.0128531	Glyma.10G070200;Glyma.10G070300;Glyma.13G152814;Glyma.15G019300;Glyma.18G011600
GO:0010232	vascular transport	3	48	0.000787276	0.0128531	Glyma.10G070200;Glyma.10G070300;Glyma.13G152814
GO:0010233	phloem transport	3	48	0.000787276	0.0128531	Glyma.10G070200;Glyma.10G070300;Glyma.13G152814
GO:0060359	response to ammonium ion	2	13	0.00106299	0.0169852	Glyma.04G236900;Glyma.06G127400
GO:0072330	monocarboxylic acid biosynthetic process	7	430	0.00118661	0.0183413	Glyma.06G082700;Glyma.06G172600;Glyma.10G070200;Glyma.10G070300;Glyma.13G152814;Glyma.15G019300;Glyma.18G011600
GO:0019676	ammonia assimilation cycle	2	14	0.00123713	0.0183413	Glyma.04G236900;Glyma.06G127400
GO:0016053	organic acid biosynthetic process	10	844	0.00124555	0.0183413	Glyma.04G236900;Glyma.05G151100;Glyma.06G082700;Glyma.06G127400;Glyma.06G172600;Glyma.10G070200;Glyma.10G070300;Glyma.13G152814;Glyma.15G019300;Glyma.18G011600
GO:0046394	carboxylic acid biosynthetic process	10	844	0.00124555	0.0183413	Glyma.04G236900;Glyma.05G151100;Glyma.06G082700;Glyma.06G127400;Glyma.06G172600;Glyma.10G070200;Glyma.10G070300;Glyma.13G152814;Glyma.15G019300;Glyma.18G011600
GO:0006536	glutamate metabolic process	3	57	0.00129982	0.0187723	Glyma.01G131100;Glyma.04G236900;Glyma.06G127400
GO:0071732	cellular response to nitric oxide	3	58	0.00136701	0.0193703	Glyma.08G076000;Glyma.08G076100;Glyma.20G022500
GO:0043086	negative regulation of catalytic activity	6	325	0.00142684	0.0198437	Glyma.03G029100;Glyma.08G235400;Glyma.09G155500;Glyma.12G234700;Glyma.16G211800;Glyma.16G212200
GO:0034614	cellular response to reactive oxygen species	4	130	0.00147947	0.0202015	Glyma.08G076000;Glyma.08G076100;Glyma.20G022500;Glyma.20G196900
GO:0010167	response to nitrate	3	60	0.00150788	0.0202217	Glyma.05G042200;Glyma.11G195200;Glyma.17G124900
GO:0006879	cellular iron ion homeostasis	3	61	0.00158159	0.0207467	Glyma.08G076000;Glyma.08G076100;Glyma.18G205800
GO:0015706	nitrate transport	3	62	0.00165753	0.0207467	Glyma.05G042200;Glyma.11G195200;Glyma.17G124900
GO:0071731	response to nitric oxide	3	62	0.00165753	0.0207467	Glyma.08G076000;Glyma.08G076100;Glyma.20G022500
GO:0097366	response to bronchodilator	3	62	0.00165753	0.0207467	Glyma.08G076000;Glyma.08G076100;Glyma.20G022500
GO:0015698	inorganic anion transport	5	229	0.00174021	0.0214245	Glyma.02G005800;Glyma.05G042200;Glyma.10G006700;Glyma.11G195200;Glyma.17G124900
GO:0071241	cellular response to inorganic substance	5	234	0.0019124	0.0231354	Glyma.08G076000;Glyma.08G076100;Glyma.11G195200;Glyma.17G019300;Glyma.20G022500
GO:0043648	dicarboxylic acid metabolic process	4	140	0.00194079	0.0231354	Glyma.01G131100;Glyma.04G236900;Glyma.06G127400;Glyma.15G019300
GO:0006541	glutamine metabolic process	2	18	0.00205978	0.0241702	Glyma.04G236900;Glyma.06G127400
GO:0051262	protein tetramerization	3	68	0.00216112	0.0249693	Glyma.09G073600;Glyma.15G019300;Glyma.15G182600
GO:0042221	response to chemical	34	5755	0.00220641	0.0251063	Glyma.01G131100;Glyma.02G017100;Glyma.03G073776;Glyma.03G176300;Glyma.04G236900;Glyma.05G042200;Glyma.06G127400;Glyma.06G172600;Glyma.07G039600;Glyma.07G140400;Glyma.07G142600;Glyma.07G214700;Glyma.08G076000;Glyma.08G076100;Glyma.08G175200;Glyma.08G230100;Glyma.08G365100;Glyma.09G022500;Glyma.09G073600;Glyma.09G238300;Glyma.10G017600;Glyma.11G195200;Glyma.14G056100;Glyma.15G182600;Glyma.15G217100…
GO:0044092	negative regulation of molecular function	6	372	0.00280763	0.0314706	Glyma.03G029100;Glyma.08G235400;Glyma.09G155500;Glyma.12G234700;Glyma.16G211800;Glyma.16G212200
GO:0051238	sequestering of metal ion	3	75	0.00285738	0.0315572	Glyma.08G076000;Glyma.08G076100;Glyma.18G205800
GO:0042542	response to hydrogen peroxide	4	157	0.00293892	0.0319874	Glyma.02G017100;Glyma.06G172600;Glyma.10G017600;Glyma.18G205800
GO:0010039	response to iron ion	4	158	0.00300673	0.0322579	Glyma.08G076000;Glyma.08G076100;Glyma.18G205800;Glyma.20G022500
GO:1901684	arsenate ion transmembrane transport	2	22	0.00307965	0.0325748	Glyma.02G005800;Glyma.10G006700
GO:0051651	maintenance of location in cell	3	79	0.00331041	0.0345295	Glyma.08G076000;Glyma.08G076100;Glyma.18G205800
GO:0030001	metal ion transport	7	522	0.00352931	0.0363084	Glyma.04G061500;Glyma.08G076000;Glyma.08G076100;Glyma.13G004400;Glyma.13G338300;Glyma.18G205800;Glyma.20G022500
GO:0010555	response to mannitol	2	24	0.00366168	0.0371611	Glyma.09G073600;Glyma.15G182600
GO:0033559	unsaturated fatty acid metabolic process	3	83	0.00380512	0.0381019	Glyma.10G070200;Glyma.10G070300;Glyma.13G152814
GO:0006749	glutathione metabolic process	3	84	0.00393544	0.0387242	Glyma.03G176300;Glyma.07G140400;Glyma.08G175200
GO:0019740	nitrogen utilization	2	25	0.00397039	0.0387242	Glyma.04G236900;Glyma.06G127400
GO:0055072	iron ion homeostasis	3	88	0.00448381	0.0428635	Glyma.08G076000;Glyma.08G076100;Glyma.18G205800
GO:1901699	cellular response to nitrogen compound	5	287	0.00458509	0.0428635	Glyma.08G076000;Glyma.08G076100;Glyma.11G195200;Glyma.17G019300;Glyma.20G022500
GO:0034059	response to anoxia	2	27	0.00462278	0.0428635	Glyma.09G073600;Glyma.15G182600
GO:0098660	inorganic ion transmembrane transport	8	695	0.00462309	0.0428635	Glyma.02G005800;Glyma.08G076000;Glyma.08G076100;Glyma.10G006700;Glyma.10G167800;Glyma.13G004400;Glyma.13G338300;Glyma.20G022500
GO:0055085	transmembrane transport	15	1916	0.00491519	0.0449357	Glyma.02G005800;Glyma.05G042200;Glyma.08G076000;Glyma.08G076100;Glyma.10G006700;Glyma.10G167800;Glyma.11G195200;Glyma.11G228000;Glyma.13G004400;Glyma.13G338300;Glyma.17G124900;Glyma.18G126500;Glyma.20G022500;Glyma.20G098300;Glyma.U041300
GO:0035435	phosphate ion transmembrane transport	2	28	0.00496627	0.0449357	Glyma.02G005800;Glyma.10G006700
GO:0051259	protein oligomerization	4	183	0.00506816	0.0453118	Glyma.09G073600;Glyma.15G019300;Glyma.15G182600;Glyma.20G151500
GO:0006812	cation transport	9	866	0.00522259	0.0461431	Glyma.04G061500;Glyma.08G076000;Glyma.08G076100;Glyma.10G167800;Glyma.13G004400;Glyma.13G338300;Glyma.18G205800;Glyma.20G022500;Glyma.U041300
GO:0010228	vegetative to reproductive phase transition of meristem	6	430	0.00567177	0.0495291	Glyma.02G017100;Glyma.03G073776;Glyma.07G142600;Glyma.08G230100;Glyma.10G017600;Glyma.15G217100
GO:0010037	response to carbon dioxide	2	31	0.00606485	0.051758	Glyma.09G073600;Glyma.15G182600
GO:0072347	response to anesthetic	2	31	0.00606485	0.051758	Glyma.09G073600;Glyma.15G182600
GO:0051336	regulation of hydrolase activity	5	308	0.00615517	0.0519386	Glyma.08G235400;Glyma.09G155500;Glyma.12G234700;Glyma.16G211800;Glyma.16G212200
GO:0044283	small molecule biosynthetic process	11	1230	0.00628221	0.0524216	Glyma.04G236900;Glyma.05G151100;Glyma.06G082700;Glyma.06G127400;Glyma.06G172600;Glyma.07G039600;Glyma.10G070200;Glyma.10G070300;Glyma.13G152814;Glyma.15G019300;Glyma.18G011600
GO:0030026	cellular manganese ion homeostasis	2	32	0.00645345	0.0532587	Glyma.08G076000;Glyma.08G076100
GO:0009064	glutamine family amino acid metabolic process	3	103	0.00694066	0.0566569	Glyma.01G131100;Glyma.04G236900;Glyma.06G127400
GO:1901698	response to nitrogen compound	9	911	0.00720436	0.0581771	Glyma.04G236900;Glyma.05G042200;Glyma.06G127400;Glyma.08G076000;Glyma.08G076100;Glyma.11G195200;Glyma.17G019300;Glyma.17G124900;Glyma.20G022500
GO:0010248	establishment or maintenance of transmembrane electrochemical gradient	1	2	0.00751469	0.0586979	Glyma.20G098300
GO:0015970	guanosine tetraphosphate biosynthetic process	1	2	0.00751469	0.0586979	Glyma.07G039600
GO:0034036	purine ribonucleoside bisphosphate biosynthetic process	1	2	0.00751469	0.0586979	Glyma.07G039600
GO:0009739	response to gibberellin	5	324	0.00758148	0.0586979	Glyma.07G140400;Glyma.08G365100;Glyma.09G238300;Glyma.18G297100;Glyma.19G046300
GO:0009266	response to temperature stimulus	10	1096	0.00799363	0.0612573	Glyma.02G017100;Glyma.06G172600;Glyma.07G140400;Glyma.09G073600;Glyma.10G017600;Glyma.10G070200;Glyma.10G070300;Glyma.13G152814;Glyma.15G182600;Glyma.18G205800
GO:0006979	response to oxidative stress	8	771	0.00846799	0.0642369	Glyma.02G017100;Glyma.06G172600;Glyma.08G076000;Glyma.08G076100;Glyma.10G017600;Glyma.18G205800;Glyma.20G022500;Glyma.20G196900
GO:0055071	manganese ion homeostasis	2	37	0.00856065	0.0642905	Glyma.08G076000;Glyma.08G076100
GO:0071421	manganese ion transmembrane transport	2	38	0.00901432	0.0670273	Glyma.08G076000;Glyma.08G076100
GO:0006817	phosphate ion transport	2	40	0.00995322	0.073283	Glyma.02G005800;Glyma.10G006700
GO:0034599	cellular response to oxidative stress	4	226	0.0105097	0.0766292	Glyma.08G076000;Glyma.08G076100;Glyma.20G022500;Glyma.20G196900
GO:0006828	manganese ion transport	2	44	0.0119549	0.0863283	Glyma.08G076000;Glyma.08G076100
GO:0043650	dicarboxylic acid biosynthetic process	2	45	0.0124807	0.0892666	Glyma.04G236900;Glyma.06G127400
GO:0046916	cellular transition metal ion homeostasis	3	130	0.0130612	0.0925376	Glyma.08G076000;Glyma.08G076100;Glyma.18G205800
GO:0071281	cellular response to iron ion	3	132	0.0136053	0.0954916	Glyma.08G076000;Glyma.08G076100;Glyma.20G022500
GO:0006790	sulfur compound metabolic process	6	521	0.0138047	0.0959937	Glyma.03G176300;Glyma.07G140400;Glyma.08G175200;Glyma.09G004400;Glyma.15G108700;Glyma.20G151500
GO:0009110	vitamin biosynthetic process	3	136	0.0147319	0.0995147	Glyma.10G070200;Glyma.10G070300;Glyma.13G152814
GO:0006216	cytidine catabolic process	1	4	0.0149736	0.0995147	Glyma.07G129300
GO:0009972	cytidine deamination	1	4	0.0149736	0.0995147	Glyma.07G129300
GO:0015969	guanosine tetraphosphate metabolic process	1	4	0.0149736	0.0995147	Glyma.07G039600
GO:0034035	purine ribonucleoside bisphosphate metabolic process	1	4	0.0149736	0.0995147	Glyma.07G039600
GO:0009084	glutamine family amino acid biosynthetic process	2	50	0.0152574	0.100511	Glyma.04G236900;Glyma.06G127400
GO:0098655	cation transmembrane transport	7	694	0.015659	0.10226	Glyma.08G076000;Glyma.08G076100;Glyma.10G167800;Glyma.13G004400;Glyma.13G338300;Glyma.20G022500;Glyma.U041300
GO:0051235	maintenance of location	3	141	0.0162125	0.103724	Glyma.08G076000;Glyma.08G076100;Glyma.18G205800
GO:0009407	toxin catabolic process	2	52	0.0164356	0.103724	Glyma.07G140400;Glyma.08G175200
GO:0090487	secondary metabolite catabolic process	2	52	0.0164356	0.103724	Glyma.07G140400;Glyma.08G175200
GO:1902074	response to salt	2	52	0.0164356	0.103724	Glyma.02G017100;Glyma.10G017600
GO:0006631	fatty acid metabolic process	5	401	0.0177275	0.110944	Glyma.10G070200;Glyma.10G070300;Glyma.13G152814;Glyma.15G019300;Glyma.18G011600
GO:0032269	negative regulation of cellular protein metabolic process	5	402	0.0178991	0.111092	Glyma.08G235400;Glyma.09G155500;Glyma.12G234700;Glyma.16G211800;Glyma.16G212200
GO:0008153	para-aminobenzoic acid biosynthetic process	1	5	0.0186822	0.114068	Glyma.06G082700
GO:0015675	nickel cation transport	1	5	0.0186822	0.114068	Glyma.20G022500
GO:0006766	vitamin metabolic process	3	152	0.0197547	0.119644	Glyma.10G070200;Glyma.10G070300;Glyma.13G152814
GO:0051248	negative regulation of protein metabolic process	5	416	0.0204179	0.122671	Glyma.08G235400;Glyma.09G155500;Glyma.12G234700;Glyma.16G211800;Glyma.16G212200
GO:0044765	single-organism transport	21	3566	0.0215823	0.127127	Glyma.02G005800;Glyma.04G061500;Glyma.05G042200;Glyma.08G076000;Glyma.08G076100;Glyma.08G161700;Glyma.10G006700;Glyma.10G070200;Glyma.10G070300;Glyma.10G167800;Glyma.11G195200;Glyma.11G228000;Glyma.13G004400;Glyma.13G152814;Glyma.13G338300;Glyma.17G124900;Glyma.18G126500;Glyma.18G205800;Glyma.20G022500;Glyma.20G098300;Glyma.U041300
GO:0098754	detoxification	4	281	0.021642	0.127127	Glyma.07G140400;Glyma.08G175200;Glyma.09G022500;Glyma.20G196900
GO:0098656	anion transmembrane transport	6	577	0.0216674	0.127127	Glyma.02G005800;Glyma.05G042200;Glyma.10G006700;Glyma.11G195200;Glyma.17G124900;Glyma.18G126500
GO:0009090	homoserine biosynthetic process	1	6	0.0223771	0.129271	Glyma.05G151100
GO:0046087	cytidine metabolic process	1	6	0.0223771	0.129271	Glyma.07G129300
GO:0009636	response to toxic substance	8	926	0.0231528	0.132731	Glyma.02G017100;Glyma.06G172600;Glyma.07G140400;Glyma.08G175200;Glyma.09G022500;Glyma.10G017600;Glyma.18G205800;Glyma.20G196900
GO:0071555	cell wall organization	5	435	0.0241937	0.137648	Glyma.10G070200;Glyma.10G070300;Glyma.13G095300;Glyma.13G152814;Glyma.19G006200
GO:0098662	inorganic cation transmembrane transport	6	595	0.0247327	0.139176	Glyma.08G076000;Glyma.08G076100;Glyma.10G167800;Glyma.13G004400;Glyma.13G338300;Glyma.20G022500
GO:0006575	cellular modified amino acid metabolic process	3	166	0.024833	0.139176	Glyma.03G176300;Glyma.07G140400;Glyma.08G175200
GO:0031347	regulation of defense response	6	600	0.0256334	0.140789	Glyma.02G017100;Glyma.09G022500;Glyma.10G017600;Glyma.10G070200;Glyma.10G070300;Glyma.13G152814
GO:1901700	response to oxygen-containing compound	20	3406	0.0258071	0.140789	Glyma.02G017100;Glyma.05G042200;Glyma.06G172600;Glyma.07G039600;Glyma.07G140400;Glyma.08G076000;Glyma.08G076100;Glyma.08G365100;Glyma.09G073600;Glyma.09G238300;Glyma.10G017600;Glyma.11G195200;Glyma.15G182600;Glyma.17G124900;Glyma.18G205800;Glyma.18G297100;Glyma.19G046300;Glyma.20G022500;Glyma.20G098300;Glyma.20G196900
GO:0001887	selenium compound metabolic process	1	7	0.0260582	0.140789	Glyma.20G151500
GO:0009804	coumarin metabolic process	1	7	0.0260582	0.140789	Glyma.07G214700
GO:0009805	coumarin biosynthetic process	1	7	0.0260582	0.140789	Glyma.07G214700
GO:1900150	regulation of defense response to fungus	2	67	0.0264308	0.141782	Glyma.02G017100;Glyma.10G017600
GO:0055076	transition metal ion homeostasis	3	171	0.0268016	0.14267	Glyma.08G076000;Glyma.08G076100;Glyma.18G205800
GO:0042631	cellular response to water deprivation	2	68	0.0271662	0.14267	Glyma.02G017100;Glyma.10G017600
GO:0071462	cellular response to water stimulus	2	68	0.0271662	0.14267	Glyma.02G017100;Glyma.10G017600
GO:0009991	response to extracellular stimulus	6	612	0.027884	0.145423	Glyma.02G005800;Glyma.02G017100;Glyma.07G039600;Glyma.10G006700;Glyma.10G017600;Glyma.20G151500
GO:0009744	response to sucrose	3	177	0.0292714	0.150567	Glyma.06G172600;Glyma.09G073600;Glyma.15G182600
GO:0034285	response to disaccharide	3	177	0.0292714	0.150567	Glyma.06G172600;Glyma.09G073600;Glyma.15G182600
GO:0097184	response to azide	1	8	0.0297256	0.150837	Glyma.17G019300
GO:0097185	cellular response to azide	1	8	0.0297256	0.150837	Glyma.17G019300
GO:0008652	cellular amino acid biosynthetic process	4	311	0.029927	0.15084	Glyma.04G236900;Glyma.05G151100;Glyma.06G082700;Glyma.06G127400
GO:1902578	single-organism localization	21	3699	0.0311392	0.155904	Glyma.02G005800;Glyma.04G061500;Glyma.05G042200;Glyma.08G076000;Glyma.08G076100;Glyma.08G161700;Glyma.10G006700;Glyma.10G070200;Glyma.10G070300;Glyma.10G167800;Glyma.11G195200;Glyma.11G228000;Glyma.13G004400;Glyma.13G152814;Glyma.13G338300;Glyma.17G124900;Glyma.18G126500;Glyma.18G205800;Glyma.20G022500;Glyma.20G098300;Glyma.U041300
GO:0019752	carboxylic acid metabolic process	11	1562	0.0319809	0.159057	Glyma.01G131100;Glyma.04G236900;Glyma.05G151100;Glyma.06G082700;Glyma.06G127400;Glyma.06G172600;Glyma.10G070200;Glyma.10G070300;Glyma.13G152814;Glyma.15G019300;Glyma.18G011600
GO:0009404	toxin metabolic process	2	76	0.0333401	0.163843	Glyma.07G140400;Glyma.08G175200
GO:0009092	homoserine metabolic process	1	9	0.0333794	0.163843	Glyma.05G151100
GO:0046133	pyrimidine ribonucleoside catabolic process	1	10	0.0370196	0.178824	Glyma.07G129300
GO:0060776	simple leaf morphogenesis	1	10	0.0370196	0.178824	Glyma.05G103300
GO:0071248	cellular response to metal ion	3	195	0.0373789	0.178824	Glyma.08G076000;Glyma.08G076100;Glyma.20G022500
GO:0032787	monocarboxylic acid metabolic process	7	833	0.0373839	0.178824	Glyma.06G082700;Glyma.06G172600;Glyma.10G070200;Glyma.10G070300;Glyma.13G152814;Glyma.15G019300;Glyma.18G011600
GO:1900424	regulation of defense response to bacterium	2	83	0.0391462	0.184904	Glyma.02G017100;Glyma.10G017600
GO:0009611	response to wounding	5	497	0.0395415	0.184904	Glyma.02G017100;Glyma.05G042200;Glyma.07G039600;Glyma.10G017600;Glyma.17G124900
GO:0010731	protein glutathionylation	1	11	0.0406462	0.184904	Glyma.03G176300
GO:0015843	methylammonium transport	1	11	0.0406462	0.184904	Glyma.10G167800
GO:0046135	pyrimidine nucleoside catabolic process	1	11	0.0406462	0.184904	Glyma.07G129300
GO:1901070	guanosine-containing compound biosynthetic process	1	11	0.0406462	0.184904	Glyma.07G039600
GO:0009625	response to insect	2	85	0.0408709	0.184904	Glyma.02G017100;Glyma.10G017600
GO:0009646	response to absence of light	2	85	0.0408709	0.184904	Glyma.02G017100;Glyma.10G017600
GO:0051865	protein autoubiquitination	2	85	0.0408709	0.184904	Glyma.06G074300;Glyma.18G063500
GO:0045229	external encapsulating structure organization	5	503	0.0412822	0.185646	Glyma.10G070200;Glyma.10G070300;Glyma.13G095300;Glyma.13G152814;Glyma.19G006200
GO:0006810	transport	21	3820	0.0423996	0.189536	Glyma.02G005800;Glyma.04G061500;Glyma.05G042200;Glyma.08G076000;Glyma.08G076100;Glyma.08G161700;Glyma.10G006700;Glyma.10G070200;Glyma.10G070300;Glyma.10G167800;Glyma.11G195200;Glyma.11G228000;Glyma.13G004400;Glyma.13G152814;Glyma.13G338300;Glyma.17G124900;Glyma.18G126500;Glyma.18G205800;Glyma.20G022500;Glyma.20G098300;Glyma.U041300
GO:0031668	cellular response to extracellular stimulus	5	510	0.0433713	0.192132	Glyma.02G005800;Glyma.02G017100;Glyma.10G006700;Glyma.10G017600;Glyma.20G151500
GO:0006875	cellular metal ion homeostasis	3	208	0.0438767	0.192132	Glyma.08G076000;Glyma.08G076100;Glyma.18G205800
GO:0016104	triterpenoid biosynthetic process	1	12	0.0442593	0.192132	Glyma.20G192700
GO:0019742	pentacyclic triterpenoid metabolic process	1	12	0.0442593	0.192132	Glyma.20G192700
GO:0019745	pentacyclic triterpenoid biosynthetic process	1	12	0.0442593	0.192132	Glyma.20G192700
GO:0098661	inorganic anion transmembrane transport	2	90	0.0453055	0.195543	Glyma.02G005800;Glyma.10G006700
GO:0009723	response to ethylene	5	518	0.0458359	0.196702	Glyma.02G017100;Glyma.08G076000;Glyma.08G076100;Glyma.10G017600;Glyma.20G022500
GO:0070206	protein trimerization	1	13	0.047859	0.203864	Glyma.20G151500
GO:1900055	regulation of leaf senescence	2	93	0.0480479	0.203864	Glyma.02G017100;Glyma.10G017600
GO:0051234	establishment of localization	21	3896	0.0508867	0.212373	Glyma.02G005800;Glyma.04G061500;Glyma.05G042200;Glyma.08G076000;Glyma.08G076100;Glyma.08G161700;Glyma.10G006700;Glyma.10G070200;Glyma.10G070300;Glyma.10G167800;Glyma.11G195200;Glyma.11G228000;Glyma.13G004400;Glyma.13G152814;Glyma.13G338300;Glyma.17G124900;Glyma.18G126500;Glyma.18G205800;Glyma.20G022500;Glyma.20G098300;Glyma.U041300
GO:0071249	cellular response to nitrate	1	14	0.0514453	0.212373	Glyma.11G195200
GO:1900871	chloroplast mRNA modification	1	14	0.0514453	0.212373	Glyma.10G130400
GO:0008643	carbohydrate transport	3	222	0.051463	0.212373	Glyma.10G070200;Glyma.10G070300;Glyma.13G152814
GO:0042493	response to drug	9	1282	0.0514672	0.212373	Glyma.02G017100;Glyma.06G172600;Glyma.08G076000;Glyma.08G076100;Glyma.09G073600;Glyma.10G017600;Glyma.15G182600;Glyma.18G205800;Glyma.20G022500
GO:0071496	cellular response to external stimulus	5	537	0.0520213	0.213486	Glyma.02G005800;Glyma.02G017100;Glyma.10G006700;Glyma.10G017600;Glyma.20G151500
GO:0015837	amine transport	1	15	0.0550183	0.224558	Glyma.10G167800
GO:0006820	anion transport	6	728	0.0565376	0.229309	Glyma.02G005800;Glyma.05G042200;Glyma.10G006700;Glyma.11G195200;Glyma.17G124900;Glyma.18G126500
GO:0006082	organic acid metabolic process	11	1719	0.0570982	0.229309	Glyma.01G131100;Glyma.04G236900;Glyma.05G151100;Glyma.06G082700;Glyma.06G127400;Glyma.06G172600;Glyma.10G070200;Glyma.10G070300;Glyma.13G152814;Glyma.15G019300;Glyma.18G011600
GO:0043436	oxoacid metabolic process	11	1719	0.0570982	0.229309	Glyma.01G131100;Glyma.04G236900;Glyma.05G151100;Glyma.06G082700;Glyma.06G127400;Glyma.06G172600;Glyma.10G070200;Glyma.10G070300;Glyma.13G152814;Glyma.15G019300;Glyma.18G011600
GO:0001682	tRNA 5'-leader removal	1	16	0.0585779	0.234	Glyma.09G286500
GO:0070838	divalent metal ion transport	3	235	0.0590392	0.234595	Glyma.13G004400;Glyma.13G338300;Glyma.20G022500
GO:0072511	divalent inorganic cation transport	3	238	0.0608586	0.240552	Glyma.13G004400;Glyma.13G338300;Glyma.20G022500
GO:0009725	response to hormone	18	3285	0.0615111	0.241738	Glyma.02G017100;Glyma.04G236900;Glyma.06G127400;Glyma.07G039600;Glyma.07G140400;Glyma.08G076000;Glyma.08G076100;Glyma.08G230100;Glyma.08G365100;Glyma.09G022500;Glyma.09G238300;Glyma.10G017600;Glyma.15G217100;Glyma.18G205800;Glyma.18G297100;Glyma.19G046300;Glyma.20G022500;Glyma.20G151500
GO:0006103	2-oxoglutarate metabolic process	1	17	0.0621243	0.241738	Glyma.01G131100
GO:0051775	response to redox state	1	17	0.0621243	0.241738	Glyma.06G172600
GO:0006970	response to osmotic stress	9	1337	0.0637473	0.246774	Glyma.02G017100;Glyma.04G061500;Glyma.04G183100;Glyma.06G172600;Glyma.09G022500;Glyma.09G073600;Glyma.10G017600;Glyma.15G182600;Glyma.20G098300
GO:0046482	para-aminobenzoic acid metabolic process	1	18	0.0656576	0.252866	Glyma.06G082700
GO:0009749	response to glucose	2	112	0.0667239	0.255661	Glyma.09G073600;Glyma.15G182600
GO:0006520	cellular amino acid metabolic process	5	580	0.0677504	0.258277	Glyma.01G131100;Glyma.04G236900;Glyma.05G151100;Glyma.06G082700;Glyma.06G127400
GO:0009970	cellular response to sulfate starvation	1	19	0.0691776	0.262386	Glyma.20G151500
GO:0042594	response to starvation	4	411	0.0695354	0.262418	Glyma.02G005800;Glyma.07G039600;Glyma.10G006700;Glyma.20G151500
GO:0009164	nucleoside catabolic process	1	20	0.0726846	0.264981	Glyma.07G129300
GO:0009831	plant-type cell wall modification involved in multidimensional cell growth	1	20	0.0726846	0.264981	Glyma.19G006200
GO:0016078	tRNA catabolic process	1	20	0.0726846	0.264981	Glyma.09G286500
GO:0042454	ribonucleoside catabolic process	1	20	0.0726846	0.264981	Glyma.07G129300
GO:0046864	isoprenoid transport	1	20	0.0726846	0.264981	Glyma.18G126500
GO:0046865	terpenoid transport	1	20	0.0726846	0.264981	Glyma.18G126500
GO:0080168	abscisic acid transport	1	20	0.0726846	0.264981	Glyma.18G126500
GO:1901605	alpha-amino acid metabolic process	4	422	0.0750104	0.271138	Glyma.01G131100;Glyma.04G236900;Glyma.05G151100;Glyma.06G127400
GO:0050790	regulation of catalytic activity	6	787	0.0761607	0.271138	Glyma.03G029100;Glyma.08G235400;Glyma.09G155500;Glyma.12G234700;Glyma.16G211800;Glyma.16G212200
GO:0019430	removal of superoxide radicals	1	21	0.0761785	0.271138	Glyma.20G196900
GO:0071450	cellular response to oxygen radical	1	21	0.0761785	0.271138	Glyma.20G196900
GO:0071451	cellular response to superoxide	1	21	0.0761785	0.271138	Glyma.20G196900
GO:0008610	lipid biosynthetic process	6	792	0.077983	0.276251	Glyma.10G070200;Glyma.10G070300;Glyma.13G152814;Glyma.15G019300;Glyma.18G011600;Glyma.20G192700
GO:0035690	cellular response to drug	3	265	0.0783845	0.27637	Glyma.08G076000;Glyma.08G076100;Glyma.20G022500
GO:0034656	nucleobase-containing small molecule catabolic process	1	22	0.0796594	0.279552	Glyma.07G129300
GO:0050896	response to stimulus	45	10132	0.0804776	0.280459	Glyma.01G131100;Glyma.02G005800;Glyma.02G017100;Glyma.03G073776;Glyma.03G176300;Glyma.04G061500;Glyma.04G183100;Glyma.04G236900;Glyma.05G042200;Glyma.06G127400;Glyma.06G172600;Glyma.07G039600;Glyma.07G140400;Glyma.07G142600;Glyma.07G156901;Glyma.07G214700;Glyma.08G076000;Glyma.08G076100;Glyma.08G175200;Glyma.08G230100;Glyma.08G365100;Glyma.09G022500;Glyma.09G073600;Glyma.09G238300;Glyma.10G006700…
GO:0010431	seed maturation	2	125	0.0806647	0.280459	Glyma.09G073600;Glyma.15G182600
GO:0072593	reactive oxygen species metabolic process	3	269	0.0811511	0.28085	Glyma.04G183100;Glyma.09G022500;Glyma.20G196900
GO:0030003	cellular cation homeostasis	3	270	0.0818493	0.281967	Glyma.08G076000;Glyma.08G076100;Glyma.18G205800
GO:0001101	response to acid chemical	14	2498	0.0827688	0.282912	Glyma.02G017100;Glyma.05G042200;Glyma.07G039600;Glyma.07G140400;Glyma.08G365100;Glyma.09G073600;Glyma.09G238300;Glyma.10G017600;Glyma.11G195200;Glyma.15G182600;Glyma.17G124900;Glyma.18G297100;Glyma.19G046300;Glyma.20G098300
GO:0072529	pyrimidine-containing compound catabolic process	1	23	0.0831273	0.282912	Glyma.07G129300
GO:1901607	alpha-amino acid biosynthetic process	3	272	0.0832537	0.282912	Glyma.04G236900;Glyma.05G151100;Glyma.06G127400
GO:0009119	ribonucleoside metabolic process	3	274	0.0846685	0.286424	Glyma.06G172600;Glyma.07G039600;Glyma.07G129300
GO:0071369	cellular response to ethylene stimulus	3	276	0.0860937	0.287714	Glyma.08G076000;Glyma.08G076100;Glyma.20G022500
GO:0000303	response to superoxide	1	24	0.0865823	0.287714	Glyma.20G196900
GO:0006531	aspartate metabolic process	1	24	0.0865823	0.287714	Glyma.01G131100
GO:0042547	cell wall modification involved in multidimensional cell growth	1	24	0.0865823	0.287714	Glyma.19G006200
GO:0009116	nucleoside metabolic process	3	280	0.0889747	0.294361	Glyma.06G172600;Glyma.07G039600;Glyma.07G129300
GO:0015691	cadmium ion transport	1	26	0.0934538	0.306573	Glyma.20G022500
GO:0010033	response to organic substance	21	4179	0.0934824	0.306573	Glyma.02G017100;Glyma.04G236900;Glyma.06G127400;Glyma.06G172600;Glyma.07G039600;Glyma.07G140400;Glyma.08G076000;Glyma.08G076100;Glyma.08G230100;Glyma.08G365100;Glyma.09G022500;Glyma.09G073600;Glyma.09G238300;Glyma.10G017600;Glyma.15G182600;Glyma.15G217100;Glyma.18G205800;Glyma.18G297100;Glyma.19G046300;Glyma.20G022500;Glyma.20G151500
GO:0019725	cellular homeostasis	4	458	0.0944001	0.307061	Glyma.08G076000;Glyma.08G076100;Glyma.09G238300;Glyma.18G205800
GO:0006873	cellular ion homeostasis	3	288	0.0948576	0.307061	Glyma.08G076000;Glyma.08G076100;Glyma.18G205800
GO:0055065	metal ion homeostasis	3	288	0.0948576	0.307061	Glyma.08G076000;Glyma.08G076100;Glyma.18G205800
GO:0006722	triterpenoid metabolic process	1	27	0.0968704	0.309573	Glyma.20G192700
GO:0042761	very long-chain fatty acid biosynthetic process	1	27	0.0968704	0.309573	Glyma.18G011600
GO:1901068	guanosine-containing compound metabolic process	1	27	0.0968704	0.309573	Glyma.07G039600
GO:0048366	leaf development	6	844	0.0983957	0.313115	Glyma.02G017100;Glyma.05G103300;Glyma.07G039600;Glyma.10G017600;Glyma.18G205800;Glyma.20G098300
GO:0006801	superoxide metabolic process	1	28	0.100274	0.317747	Glyma.20G196900
GO:0006090	pyruvate metabolic process	2	143	0.101281	0.319587	Glyma.06G172600;Glyma.15G019300
GO:0072488	ammonium transmembrane transport	1	29	0.103665	0.325744	Glyma.10G167800
GO:0000305	response to oxygen radical	1	30	0.107044	0.334959	Glyma.20G196900
GO:0006108	malate metabolic process	1	31	0.11041	0.341745	Glyma.15G019300
GO:0034404	nucleobase-containing small molecule biosynthetic process	2	151	0.110867	0.341745	Glyma.06G172600;Glyma.07G039600
GO:0042451	purine nucleoside biosynthetic process	2	153	0.1133	0.341745	Glyma.06G172600;Glyma.07G039600
GO:0046129	purine ribonucleoside biosynthetic process	2	153	0.1133	0.341745	Glyma.06G172600;Glyma.07G039600
GO:0052033	pathogen-associated molecular pattern dependent induction by symbiont of host innate immune response	1	32	0.113763	0.341745	Glyma.09G022500
GO:0052166	positive regulation by symbiont of host innate immune response	1	32	0.113763	0.341745	Glyma.09G022500
GO:0052257	pathogen-associated molecular pattern dependent induction by organism of innate immune response of other organism involved in symbiotic interaction	1	32	0.113763	0.341745	Glyma.09G022500
GO:0052305	positive regulation by organism of innate immune response in other organism involved in symbiotic interaction	1	32	0.113763	0.341745	Glyma.09G022500
GO:0052509	positive regulation by symbiont of host defense response	1	32	0.113763	0.341745	Glyma.09G022500
GO:0052510	positive regulation by organism of defense response of other organism involved in symbiotic interaction	1	32	0.113763	0.341745	Glyma.09G022500
GO:0016036	cellular response to phosphate starvation	2	155	0.115748	0.344946	Glyma.02G005800;Glyma.10G006700
GO:2000028	regulation of photoperiodism, flowering	2	155	0.115748	0.344946	Glyma.02G017100;Glyma.10G017600
GO:0009746	response to hexose	2	156	0.116976	0.346641	Glyma.09G073600;Glyma.15G182600
GO:0071554	cell wall organization or biogenesis	6	887	0.117243	0.346641	Glyma.07G205200;Glyma.10G070200;Glyma.10G070300;Glyma.13G095300;Glyma.13G152814;Glyma.19G006200
GO:0051179	localization	21	4306	0.118755	0.346641	Glyma.02G005800;Glyma.04G061500;Glyma.05G042200;Glyma.08G076000;Glyma.08G076100;Glyma.08G161700;Glyma.10G006700;Glyma.10G070200;Glyma.10G070300;Glyma.10G167800;Glyma.11G195200;Glyma.11G228000;Glyma.13G004400;Glyma.13G152814;Glyma.13G338300;Glyma.17G124900;Glyma.18G126500;Glyma.18G205800;Glyma.20G022500;Glyma.20G098300;Glyma.U041300
GO:0080134	regulation of response to stress	6	891	0.119085	0.346641	Glyma.02G017100;Glyma.09G022500;Glyma.10G017600;Glyma.10G070200;Glyma.10G070300;Glyma.13G152814
GO:0010150	leaf senescence	3	319	0.119086	0.346641	Glyma.02G017100;Glyma.07G039600;Glyma.10G017600
GO:0010260	organ senescence	3	319	0.119086	0.346641	Glyma.02G017100;Glyma.07G039600;Glyma.10G017600
GO:0051289	protein homotetramerization	1	34	0.120433	0.349209	Glyma.15G019300
GO:0032268	regulation of cellular protein metabolic process	6	895	0.12094	0.349331	Glyma.06G074300;Glyma.08G235400;Glyma.09G155500;Glyma.12G234700;Glyma.16G211800;Glyma.16G212200
GO:0034284	response to monosaccharide	2	161	0.123169	0.354406	Glyma.09G073600;Glyma.15G182600
GO:0015696	ammonium transport	1	35	0.123749	0.354716	Glyma.10G167800
GO:0006094	gluconeogenesis	1	36	0.127053	0.357366	Glyma.06G172600
GO:0019755	one-carbon compound transport	1	36	0.127053	0.357366	Glyma.10G167800
GO:0034471	ncRNA 5'-end processing	1	36	0.127053	0.357366	Glyma.09G286500
GO:0052555	positive regulation by organism of immune response of other organism involved in symbiotic interaction	1	36	0.127053	0.357366	Glyma.09G022500
GO:0052556	positive regulation by symbiont of host immune response	1	36	0.127053	0.357366	Glyma.09G022500
GO:1901657	glycosyl compound metabolic process	4	513	0.128096	0.357856	Glyma.06G172600;Glyma.07G039600;Glyma.07G129300;Glyma.09G178100
GO:2000024	regulation of leaf development	2	165	0.12818	0.357856	Glyma.02G017100;Glyma.10G017600
GO:2000060	positive regulation of protein ubiquitination involved in ubiquitin-dependent protein catabolic process	1	37	0.130344	0.362208	Glyma.06G074300
GO:0042545	cell wall modification	2	167	0.130704	0.362208	Glyma.13G095300;Glyma.19G006200
GO:1901617	organic hydroxy compound biosynthetic process	3	335	0.132409	0.365585	Glyma.10G070200;Glyma.10G070300;Glyma.13G152814
GO:0015695	organic cation transport	1	38	0.133623	0.365596	Glyma.10G167800
GO:0009743	response to carbohydrate	3	337	0.13411	0.365596	Glyma.06G172600;Glyma.09G073600;Glyma.15G182600
GO:0009651	response to salt stress	7	1134	0.134673	0.365596	Glyma.02G017100;Glyma.04G061500;Glyma.04G183100;Glyma.06G172600;Glyma.09G022500;Glyma.10G017600;Glyma.20G098300
GO:0006869	lipid transport	2	171	0.135785	0.365596	Glyma.08G161700;Glyma.18G126500
GO:0000038	very long-chain fatty acid metabolic process	1	39	0.13689	0.365596	Glyma.18G011600
GO:0006814	sodium ion transport	1	39	0.13689	0.365596	Glyma.04G061500
GO:0033866	nucleoside bisphosphate biosynthetic process	1	39	0.13689	0.365596	Glyma.07G039600
GO:0034030	ribonucleoside bisphosphate biosynthetic process	1	39	0.13689	0.365596	Glyma.07G039600
GO:0034033	purine nucleoside bisphosphate biosynthetic process	1	39	0.13689	0.365596	Glyma.07G039600
GO:0009409	response to cold	5	724	0.137281	0.365596	Glyma.02G017100;Glyma.09G073600;Glyma.10G017600;Glyma.15G182600;Glyma.18G205800
GO:0052167	modulation by symbiont of host innate immune response	1	40	0.140145	0.368003	Glyma.09G022500
GO:0052169	pathogen-associated molecular pattern dependent modulation by symbiont of host innate immune response	1	40	0.140145	0.368003	Glyma.09G022500
GO:0052306	modulation by organism of innate immune response in other organism involved in symbiotic interaction	1	40	0.140145	0.368003	Glyma.09G022500
GO:0052308	pathogen-associated molecular pattern dependent modulation by organism of innate immune response in other organism involved in symbiotic interaction	1	40	0.140145	0.368003	Glyma.09G022500
GO:0031667	response to nutrient levels	4	534	0.142144	0.371951	Glyma.02G005800;Glyma.07G039600;Glyma.10G006700;Glyma.20G151500
GO:0001666	response to hypoxia	2	177	0.14349	0.37417	Glyma.09G073600;Glyma.15G182600
GO:0044710	single-organism metabolic process	29	6413	0.145874	0.37709	Glyma.01G131100;Glyma.03G073776;Glyma.04G236900;Glyma.05G151100;Glyma.06G082700;Glyma.06G127400;Glyma.06G172600;Glyma.07G039600;Glyma.07G129300;Glyma.07G140400;Glyma.07G142600;Glyma.07G214700;Glyma.08G175200;Glyma.09G004400;Glyma.09G022500;Glyma.09G178100;Glyma.10G070200;Glyma.10G070300;Glyma.10G121524;Glyma.10G231600;Glyma.13G152814;Glyma.14G056100;Glyma.15G019300;Glyma.15G108700;Glyma.17G019300…
GO:0009719	response to endogenous stimulus	18	3698	0.146398	0.37709	Glyma.02G017100;Glyma.04G236900;Glyma.06G127400;Glyma.07G039600;Glyma.07G140400;Glyma.08G076000;Glyma.08G076100;Glyma.08G230100;Glyma.08G365100;Glyma.09G022500;Glyma.09G238300;Glyma.10G017600;Glyma.15G217100;Glyma.18G205800;Glyma.18G297100;Glyma.19G046300;Glyma.20G022500;Glyma.20G151500
GO:0019319	hexose biosynthetic process	1	42	0.146618	0.37709	Glyma.06G172600
GO:0046131	pyrimidine ribonucleoside metabolic process	1	42	0.146618	0.37709	Glyma.07G129300
GO:0032436	positive regulation of proteasomal ubiquitin-dependent protein catabolic process	1	44	0.153044	0.380582	Glyma.06G074300
GO:0052031	modulation by symbiont of host defense response	1	44	0.153044	0.380582	Glyma.09G022500
GO:0052173	response to defenses of other organism involved in symbiotic interaction	1	44	0.153044	0.380582	Glyma.09G022500
GO:0052200	response to host defenses	1	44	0.153044	0.380582	Glyma.09G022500
GO:0052255	modulation by organism of defense response of other organism involved in symbiotic interaction	1	44	0.153044	0.380582	Glyma.09G022500
GO:0052552	modulation by organism of immune response of other organism involved in symbiotic interaction	1	44	0.153044	0.380582	Glyma.09G022500
GO:0052553	modulation by symbiont of host immune response	1	44	0.153044	0.380582	Glyma.09G022500
GO:0052564	response to immune response of other organism involved in symbiotic interaction	1	44	0.153044	0.380582	Glyma.09G022500
GO:0052572	response to host immune response	1	44	0.153044	0.380582	Glyma.09G022500
GO:0075136	response to host	1	44	0.153044	0.380582	Glyma.09G022500
GO:0042455	ribonucleoside biosynthetic process	2	186	0.155215	0.382566	Glyma.06G172600;Glyma.07G039600
GO:0042787	protein ubiquitination involved in ubiquitin-dependent protein catabolic process	1	45	0.156238	0.382566	Glyma.06G074300
GO:1900865	chloroplast RNA modification	1	45	0.156238	0.382566	Glyma.10G130400
GO:2000058	regulation of protein ubiquitination involved in ubiquitin-dependent protein catabolic process	1	45	0.156238	0.382566	Glyma.06G074300
GO:0051186	cofactor metabolic process	5	757	0.156538	0.382566	Glyma.01G131100;Glyma.03G176300;Glyma.06G172600;Glyma.07G140400;Glyma.08G175200
GO:0055082	cellular chemical homeostasis	3	363	0.156898	0.382566	Glyma.08G076000;Glyma.08G076100;Glyma.18G205800
GO:0009163	nucleoside biosynthetic process	2	188	0.157845	0.383631	Glyma.06G172600;Glyma.07G039600
GO:0009070	serine family amino acid biosynthetic process	1	46	0.159421	0.38621	Glyma.05G151100
GO:0009414	response to water deprivation	5	766	0.161979	0.391145	Glyma.02G017100;Glyma.09G073600;Glyma.10G017600;Glyma.15G182600;Glyma.20G098300
GO:0009152	purine ribonucleotide biosynthetic process	2	192	0.163132	0.392667	Glyma.06G172600;Glyma.07G039600
GO:0009415	response to water	5	772	0.165649	0.397452	Glyma.02G017100;Glyma.09G073600;Glyma.10G017600;Glyma.15G182600;Glyma.20G098300
GO:0051246	regulation of protein metabolic process	6	986	0.166922	0.398875	Glyma.06G074300;Glyma.08G235400;Glyma.09G155500;Glyma.12G234700;Glyma.16G211800;Glyma.16G212200
GO:0055080	cation homeostasis	3	375	0.167802	0.398875	Glyma.08G076000;Glyma.08G076100;Glyma.18G205800
GO:0006164	purine nucleotide biosynthetic process	2	196	0.168451	0.398875	Glyma.06G172600;Glyma.07G039600
GO:0010876	lipid localization	2	196	0.168451	0.398875	Glyma.08G161700;Glyma.18G126500
GO:0006213	pyrimidine nucleoside metabolic process	1	49	0.168898	0.398875	Glyma.07G129300
GO:0036293	response to decreased oxygen levels	2	198	0.171121	0.40286	Glyma.09G073600;Glyma.15G182600
GO:0009267	cellular response to starvation	3	381	0.173337	0.4068	Glyma.02G005800;Glyma.10G006700;Glyma.20G151500
GO:0070482	response to oxygen levels	2	204	0.179176	0.419193	Glyma.09G073600;Glyma.15G182600
GO:0044281	small molecule metabolic process	13	2614	0.180256	0.419732	Glyma.01G131100;Glyma.04G236900;Glyma.05G151100;Glyma.06G082700;Glyma.06G127400;Glyma.06G172600;Glyma.07G039600;Glyma.07G129300;Glyma.10G070200;Glyma.10G070300;Glyma.13G152814;Glyma.15G019300;Glyma.18G011600
GO:0002831	regulation of response to biotic stimulus	2	205	0.180524	0.419732	Glyma.02G017100;Glyma.10G017600
GO:0065009	regulation of molecular function	6	1012	0.181288	0.420208	Glyma.03G029100;Glyma.08G235400;Glyma.09G155500;Glyma.12G234700;Glyma.16G211800;Glyma.16G212200
GO:0098869	cellular oxidant detoxification	2	207	0.183225	0.422578	Glyma.09G022500;Glyma.20G196900
GO:0018107	peptidyl-threonine phosphorylation	1	54	0.184459	0.422578	Glyma.04G061500
GO:0018210	peptidyl-threonine modification	1	54	0.184459	0.422578	Glyma.04G061500
GO:0007568	aging	3	393	0.184561	0.422578	Glyma.02G017100;Glyma.07G039600;Glyma.10G017600
GO:0031398	positive regulation of protein ubiquitination	1	55	0.187537	0.426788	Glyma.06G074300
GO:1903322	positive regulation of protein modification by small protein conjugation or removal	1	55	0.187537	0.426788	Glyma.06G074300
GO:1901701	cellular response to oxygen-containing compound	8	1472	0.188825	0.428422	Glyma.02G017100;Glyma.08G076000;Glyma.08G076100;Glyma.09G238300;Glyma.10G017600;Glyma.11G195200;Glyma.20G022500;Glyma.20G196900
GO:1990748	cellular detoxification	2	212	0.190004	0.429799	Glyma.09G022500;Glyma.20G196900
GO:0009624	response to nematode	2	214	0.192726	0.434198	Glyma.10G167800;Glyma.18G126500
GO:0098771	inorganic ion homeostasis	3	402	0.193105	0.434198	Glyma.08G076000;Glyma.08G076100;Glyma.18G205800
GO:0034661	ncRNA catabolic process	1	58	0.1967	0.437308	Glyma.09G286500
GO:0009617	response to bacterium	6	1039	0.196723	0.437308	Glyma.02G017100;Glyma.06G172600;Glyma.09G022500;Glyma.10G017600;Glyma.18G205800;Glyma.20G022500
GO:0046677	response to antibiotic	4	609	0.196804	0.437308	Glyma.02G017100;Glyma.06G172600;Glyma.10G017600;Glyma.18G205800
GO:0072522	purine-containing compound biosynthetic process	2	217	0.196818	0.437308	Glyma.06G172600;Glyma.07G039600
GO:0080022	primary root development	1	59	0.199732	0.442475	Glyma.13G095300
GO:0009958	positive gravitropism	1	61	0.205762	0.454492	Glyma.07G156901
GO:0034655	nucleobase-containing compound catabolic process	3	418	0.208535	0.458418	Glyma.06G172600;Glyma.07G129300;Glyma.09G286500
GO:0000966	RNA 5'-end processing	1	62	0.20876	0.458418	Glyma.09G286500
GO:1901658	glycosyl compound catabolic process	1	63	0.211747	0.463621	Glyma.07G129300
GO:0009260	ribonucleotide biosynthetic process	2	229	0.213289	0.464291	Glyma.06G172600;Glyma.07G039600
GO:0046390	ribose phosphate biosynthetic process	2	229	0.213289	0.464291	Glyma.06G172600;Glyma.07G039600
GO:0046128	purine ribonucleoside metabolic process	2	230	0.214669	0.465943	Glyma.06G172600;Glyma.07G039600
GO:1901800	positive regulation of proteasomal protein catabolic process	1	65	0.217688	0.46978	Glyma.06G074300
GO:1903052	positive regulation of proteolysis involved in cellular protein catabolic process	1	65	0.217688	0.46978	Glyma.06G074300
GO:0042278	purine nucleoside metabolic process	2	233	0.218811	0.470335	Glyma.06G172600;Glyma.07G039600
GO:0009605	response to external stimulus	14	2962	0.219198	0.470335	Glyma.02G005800;Glyma.02G017100;Glyma.04G061500;Glyma.06G172600;Glyma.07G039600;Glyma.07G156901;Glyma.09G022500;Glyma.10G006700;Glyma.10G017600;Glyma.10G167800;Glyma.18G126500;Glyma.18G205800;Glyma.20G022500;Glyma.20G151500
GO:0044699	single-organism process	63	15760	0.221915	0.474809	Glyma.01G131100;Glyma.02G005800;Glyma.02G017100;Glyma.02G109100;Glyma.03G073776;Glyma.04G061500;Glyma.04G222100;Glyma.04G236900;Glyma.05G042200;Glyma.05G103300;Glyma.05G151100;Glyma.06G082700;Glyma.06G127400;Glyma.06G143300;Glyma.06G172600;Glyma.07G039600;Glyma.07G129300;Glyma.07G140400;Glyma.07G142600;Glyma.07G214700;Glyma.08G076000;Glyma.08G076100;Glyma.08G161700;Glyma.08G175200;Glyma.08G230100…
GO:0050832	defense response to fungus	4	642	0.222691	0.475117	Glyma.02G017100;Glyma.04G061500;Glyma.09G022500;Glyma.10G017600
GO:1903364	positive regulation of cellular protein catabolic process	1	67	0.223584	0.47567	Glyma.06G074300
GO:0031669	cellular response to nutrient levels	3	436	0.226217	0.479913	Glyma.02G005800;Glyma.10G006700;Glyma.20G151500
GO:0009066	aspartate family amino acid metabolic process	1	70	0.232346	0.491526	Glyma.01G131100
GO:0000462	maturation of SSU-rRNA from tricistronic rRNA transcript (SSU-rRNA, 5.8S rRNA, LSU-rRNA)	1	72	0.238133	0.500946	Glyma.10G160300
GO:0006006	glucose metabolic process	1	72	0.238133	0.500946	Glyma.06G172600
GO:0009827	plant-type cell wall modification	1	73	0.24101	0.505583	Glyma.19G006200
GO:0009069	serine family amino acid metabolic process	1	74	0.243877	0.510171	Glyma.05G151100
GO:0033865	nucleoside bisphosphate metabolic process	1	76	0.249578	0.517771	Glyma.07G039600
GO:0033875	ribonucleoside bisphosphate metabolic process	1	76	0.249578	0.517771	Glyma.07G039600
GO:0034032	purine nucleoside bisphosphate metabolic process	1	76	0.249578	0.517771	Glyma.07G039600
GO:0015850	organic hydroxy compound transport	1	77	0.252413	0.519347	Glyma.18G126500
GO:0032434	regulation of proteasomal ubiquitin-dependent protein catabolic process	1	77	0.252413	0.519347	Glyma.06G074300
GO:0042866	pyruvate biosynthetic process	1	77	0.252413	0.519347	Glyma.06G172600
GO:0048573	photoperiodism, flowering	2	261	0.257737	0.528053	Glyma.02G017100;Glyma.10G017600
GO:0009073	aromatic amino acid family biosynthetic process	1	79	0.25805	0.528053	Glyma.06G082700
GO:0032101	regulation of response to external stimulus	2	262	0.259133	0.528828	Glyma.02G017100;Glyma.10G017600
GO:0045454	cell redox homeostasis	1	80	0.260853	0.530501	Glyma.09G238300
GO:0050801	ion homeostasis	3	471	0.261366	0.530501	Glyma.08G076000;Glyma.08G076100;Glyma.18G205800
GO:0042537	benzene-containing compound metabolic process	1	83	0.269199	0.544929	Glyma.06G082700
GO:0044711	single-organism biosynthetic process	13	2850	0.271842	0.548799	Glyma.04G236900;Glyma.05G151100;Glyma.06G082700;Glyma.06G127400;Glyma.06G172600;Glyma.07G039600;Glyma.07G214700;Glyma.10G070200;Glyma.10G070300;Glyma.13G152814;Glyma.15G019300;Glyma.18G011600;Glyma.20G192700
GO:0009648	photoperiodism	2	273	0.274487	0.549781	Glyma.02G017100;Glyma.10G017600
GO:0030490	maturation of SSU-rRNA	1	85	0.274712	0.549781	Glyma.10G160300
GO:0046364	monosaccharide biosynthetic process	1	85	0.274712	0.549781	Glyma.06G172600
GO:0044270	cellular nitrogen compound catabolic process	3	486	0.276659	0.549781	Glyma.06G172600;Glyma.07G129300;Glyma.09G286500
GO:1901659	glycosyl compound biosynthetic process	2	275	0.277278	0.549781	Glyma.06G172600;Glyma.07G039600
GO:0006096	glycolytic process	1	86	0.277453	0.549781	Glyma.06G172600
GO:0006757	ATP generation from ADP	1	86	0.277453	0.549781	Glyma.06G172600
GO:0006950	response to stress	24	5643	0.280134	0.553633	Glyma.02G005800;Glyma.02G017100;Glyma.04G061500;Glyma.04G183100;Glyma.05G042200;Glyma.06G172600;Glyma.07G039600;Glyma.07G140400;Glyma.08G076000;Glyma.08G076100;Glyma.09G022500;Glyma.09G073600;Glyma.10G006700;Glyma.10G017600;Glyma.10G070200;Glyma.10G070300;Glyma.13G152814;Glyma.15G182600;Glyma.17G124900;Glyma.18G205800;Glyma.20G022500;Glyma.20G098300;Glyma.20G151500;Glyma.20G196900
GO:0045732	positive regulation of protein catabolic process	1	88	0.282904	0.557639	Glyma.06G074300
GO:0046700	heterocycle catabolic process	3	494	0.284855	0.560016	Glyma.06G172600;Glyma.07G129300;Glyma.09G286500
GO:0033993	response to lipid	8	1663	0.288007	0.564734	Glyma.02G017100;Glyma.07G039600;Glyma.07G140400;Glyma.08G365100;Glyma.09G238300;Glyma.10G017600;Glyma.18G297100;Glyma.19G046300
GO:0045862	positive regulation of proteolysis	1	91	0.291004	0.567647	Glyma.06G074300
GO:0046031	ADP metabolic process	1	91	0.291004	0.567647	Glyma.06G172600
GO:0019359	nicotinamide nucleotide biosynthetic process	1	92	0.293684	0.57139	Glyma.06G172600
GO:0019363	pyridine nucleotide biosynthetic process	1	93	0.296354	0.573613	Glyma.06G172600
GO:0044003	modification by symbiont of host morphology or physiology	1	93	0.296354	0.573613	Glyma.09G022500
GO:0015979	photosynthesis	2	290	0.298188	0.575679	Glyma.07G039600;Glyma.18G205800
GO:0006165	nucleoside diphosphate phosphorylation	1	94	0.299014	0.575793	Glyma.06G172600
GO:0048827	phyllome development	6	1205	0.300748	0.577652	Glyma.02G017100;Glyma.05G103300;Glyma.07G039600;Glyma.10G017600;Glyma.18G205800;Glyma.20G098300
GO:0044255	cellular lipid metabolic process	6	1207	0.302073	0.577795	Glyma.10G070200;Glyma.10G070300;Glyma.13G152814;Glyma.15G019300;Glyma.18G011600;Glyma.20G192700
GO:0009150	purine ribonucleotide metabolic process	2	293	0.302362	0.577795	Glyma.06G172600;Glyma.07G039600
GO:0006461	protein complex assembly	4	740	0.303914	0.577821	Glyma.09G073600;Glyma.15G019300;Glyma.15G182600;Glyma.20G151500
GO:0070271	protein complex biogenesis	4	740	0.303914	0.577821	Glyma.09G073600;Glyma.15G019300;Glyma.15G182600;Glyma.20G151500
GO:0009642	response to light intensity	2	296	0.306531	0.57899	Glyma.02G017100;Glyma.10G017600
GO:0019439	aromatic compound catabolic process	3	516	0.307497	0.57899	Glyma.06G172600;Glyma.07G129300;Glyma.09G286500
GO:0009135	purine nucleoside diphosphate metabolic process	1	98	0.309555	0.57899	Glyma.06G172600
GO:0009179	purine ribonucleoside diphosphate metabolic process	1	98	0.309555	0.57899	Glyma.06G172600
GO:0009185	ribonucleoside diphosphate metabolic process	1	98	0.309555	0.57899	Glyma.06G172600
GO:1901136	carbohydrate derivative catabolic process	1	98	0.309555	0.57899	Glyma.07G129300
GO:0009165	nucleotide biosynthetic process	2	299	0.310697	0.57899	Glyma.06G172600;Glyma.07G039600
GO:1901293	nucleoside phosphate biosynthetic process	2	299	0.310697	0.57899	Glyma.06G172600;Glyma.07G039600
GO:0031396	regulation of protein ubiquitination	1	99	0.312165	0.580288	Glyma.06G074300
GO:0072525	pyridine-containing compound biosynthetic process	1	100	0.314766	0.58224	Glyma.06G172600
GO:0072527	pyrimidine-containing compound metabolic process	1	100	0.314766	0.58224	Glyma.07G129300
GO:1903320	regulation of protein modification by small protein conjugation or removal	1	101	0.317358	0.585591	Glyma.06G074300
GO:0006508	proteolysis	7	1473	0.318276	0.585766	Glyma.02G291200;Glyma.06G074300;Glyma.08G235400;Glyma.09G155500;Glyma.12G234700;Glyma.16G211800;Glyma.16G212200
GO:0006163	purine nucleotide metabolic process	2	305	0.319012	0.585766	Glyma.06G172600;Glyma.07G039600
GO:0046939	nucleotide phosphorylation	1	103	0.322511	0.588265	Glyma.06G172600
GO:0051817	modification of morphology or physiology of other organism involved in symbiotic interaction	1	103	0.322511	0.588265	Glyma.09G022500
GO:0007031	peroxisome organization	1	104	0.325073	0.588265	Glyma.10G121524
GO:0009166	nucleotide catabolic process	1	104	0.325073	0.588265	Glyma.06G172600
GO:0009825	multidimensional cell growth	1	104	0.325073	0.588265	Glyma.19G006200
GO:0090502	RNA phosphodiester bond hydrolysis, endonucleolytic	1	104	0.325073	0.588265	Glyma.09G286500
GO:0033554	cellular response to stress	9	1985	0.330453	0.596563	Glyma.02G005800;Glyma.02G017100;Glyma.08G076000;Glyma.08G076100;Glyma.10G006700;Glyma.10G017600;Glyma.20G022500;Glyma.20G151500;Glyma.20G196900
GO:0009132	nucleoside diphosphate metabolic process	1	107	0.332703	0.596577	Glyma.06G172600
GO:0015718	monocarboxylic acid transport	1	107	0.332703	0.596577	Glyma.18G126500
GO:1901361	organic cyclic compound catabolic process	3	542	0.334354	0.596577	Glyma.06G172600;Glyma.07G129300;Glyma.09G286500
GO:0006754	ATP biosynthetic process	1	108	0.335227	0.596577	Glyma.06G172600
GO:0006833	water transport	1	108	0.335227	0.596577	Glyma.11G228000
GO:0042044	fluid transport	1	108	0.335227	0.596577	Glyma.11G228000
GO:1901292	nucleoside phosphate catabolic process	1	110	0.340247	0.604079	Glyma.06G172600
GO:0009206	purine ribonucleoside triphosphate biosynthetic process	1	111	0.342743	0.605647	Glyma.06G172600
GO:0035821	modification of morphology or physiology of other organism	1	111	0.342743	0.605647	Glyma.09G022500
GO:0009145	purine nucleoside triphosphate biosynthetic process	1	112	0.34523	0.607184	Glyma.06G172600
GO:0042274	ribosomal small subunit biogenesis	1	112	0.34523	0.607184	Glyma.10G160300
GO:0061136	regulation of proteasomal protein catabolic process	1	114	0.350175	0.613011	Glyma.06G074300
GO:1903050	regulation of proteolysis involved in cellular protein catabolic process	1	114	0.350175	0.613011	Glyma.06G074300
GO:0043900	regulation of multi-organism process	2	329	0.352022	0.614808	Glyma.02G017100;Glyma.10G017600
GO:0009259	ribonucleotide metabolic process	2	331	0.354751	0.614808	Glyma.06G172600;Glyma.07G039600
GO:0097237	cellular response to toxic substance	2	331	0.354751	0.614808	Glyma.09G022500;Glyma.20G196900
GO:1903362	regulation of cellular protein catabolic process	1	116	0.355084	0.614808	Glyma.06G074300
GO:1901615	organic hydroxy compound metabolic process	3	563	0.356037	0.614808	Glyma.10G070200;Glyma.10G070300;Glyma.13G152814
GO:0071695	anatomical structure maturation	2	332	0.356114	0.614808	Glyma.09G073600;Glyma.15G182600
GO:0009072	aromatic amino acid family metabolic process	1	119	0.362378	0.622759	Glyma.06G082700
GO:0009201	ribonucleoside triphosphate biosynthetic process	1	119	0.362378	0.622759	Glyma.06G172600
GO:0009620	response to fungus	4	810	0.363958	0.624047	Glyma.02G017100;Glyma.04G061500;Glyma.09G022500;Glyma.10G017600
GO:0042538	hyperosmotic salinity response	1	120	0.364791	0.624051	Glyma.04G061500
GO:0048608	reproductive structure development	11	2559	0.367958	0.626614	Glyma.02G017100;Glyma.03G073776;Glyma.06G172600;Glyma.07G142600;Glyma.08G230100;Glyma.09G073600;Glyma.10G017600;Glyma.15G182600;Glyma.15G217100;Glyma.18G011600;Glyma.18G205800
GO:0061458	reproductive system development	11	2559	0.367958	0.626614	Glyma.02G017100;Glyma.03G073776;Glyma.06G172600;Glyma.07G142600;Glyma.08G230100;Glyma.09G073600;Glyma.10G017600;Glyma.15G182600;Glyma.15G217100;Glyma.18G011600;Glyma.18G205800
GO:0051260	protein homooligomerization	1	122	0.369591	0.62797	Glyma.15G019300
GO:0009142	nucleoside triphosphate biosynthetic process	1	125	0.376723	0.637205	Glyma.06G172600
GO:0019318	hexose metabolic process	1	125	0.376723	0.637205	Glyma.06G172600
GO:0009127	purine nucleoside monophosphate biosynthetic process	1	126	0.379082	0.63832	Glyma.06G172600
GO:0009168	purine ribonucleoside monophosphate biosynthetic process	1	126	0.379082	0.63832	Glyma.06G172600
GO:0045926	negative regulation of growth	1	127	0.381433	0.640842	Glyma.09G022500
GO:0019693	ribose phosphate metabolic process	2	353	0.384491	0.644537	Glyma.06G172600;Glyma.07G039600
GO:0072521	purine-containing compound metabolic process	2	357	0.389838	0.652046	Glyma.06G172600;Glyma.07G039600
GO:0051701	interaction with host	1	131	0.390749	0.652116	Glyma.09G022500
GO:0044712	single-organism catabolic process	4	847	0.395764	0.659022	Glyma.06G172600;Glyma.07G129300;Glyma.07G140400;Glyma.08G175200
GO:0002181	cytoplasmic translation	1	134	0.397644	0.660688	Glyma.20G160400
GO:0051707	response to other organism	9	2110	0.398891	0.661296	Glyma.02G017100;Glyma.04G061500;Glyma.06G172600;Glyma.09G022500;Glyma.10G017600;Glyma.10G167800;Glyma.18G126500;Glyma.18G205800;Glyma.20G022500
GO:0031331	positive regulation of cellular catabolic process	1	136	0.402198	0.665311	Glyma.06G074300
GO:0043207	response to external biotic stimulus	9	2119	0.403871	0.666609	Glyma.02G017100;Glyma.04G061500;Glyma.06G172600;Glyma.09G022500;Glyma.10G017600;Glyma.10G167800;Glyma.18G126500;Glyma.18G205800;Glyma.20G022500
GO:0055086	nucleobase-containing small molecule metabolic process	3	612	0.406228	0.668371	Glyma.06G172600;Glyma.07G039600;Glyma.07G129300
GO:0016556	mRNA modification	1	138	0.406719	0.668371	Glyma.10G130400
GO:0006629	lipid metabolic process	6	1363	0.407686	0.668498	Glyma.10G070200;Glyma.10G070300;Glyma.13G152814;Glyma.15G019300;Glyma.18G011600;Glyma.20G192700
GO:0042742	defense response to bacterium	4	863	0.409462	0.669948	Glyma.02G017100;Glyma.06G172600;Glyma.09G022500;Glyma.10G017600
GO:0051172	negative regulation of nitrogen compound metabolic process	5	1115	0.410658	0.670444	Glyma.08G235400;Glyma.09G155500;Glyma.12G234700;Glyma.16G211800;Glyma.16G212200
GO:0009607	response to biotic stimulus	9	2134	0.412177	0.671465	Glyma.02G017100;Glyma.04G061500;Glyma.06G172600;Glyma.09G022500;Glyma.10G017600;Glyma.10G167800;Glyma.18G126500;Glyma.18G205800;Glyma.20G022500
GO:0042176	regulation of protein catabolic process	1	142	0.415658	0.675669	Glyma.06G074300
GO:0009156	ribonucleoside monophosphate biosynthetic process	1	146	0.424464	0.688493	Glyma.06G172600
GO:0006972	hyperosmotic response	1	147	0.426645	0.690539	Glyma.04G061500
GO:0006518	peptide metabolic process	4	886	0.429052	0.692942	Glyma.03G176300;Glyma.07G140400;Glyma.08G175200;Glyma.20G160400
GO:0009628	response to abiotic stimulus	16	3983	0.430782	0.693078	Glyma.02G017100;Glyma.04G061500;Glyma.04G183100;Glyma.06G172600;Glyma.07G140400;Glyma.07G156901;Glyma.09G022500;Glyma.09G073600;Glyma.10G017600;Glyma.10G070200;Glyma.10G070300;Glyma.13G152814;Glyma.15G182600;Glyma.18G205800;Glyma.20G098300;Glyma.20G196900
GO:0009630	gravitropism	1	149	0.430982	0.693078	Glyma.07G156901
GO:0046434	organophosphate catabolic process	1	150	0.433139	0.693576	Glyma.06G172600
GO:0046496	nicotinamide nucleotide metabolic process	1	150	0.433139	0.693576	Glyma.06G172600
GO:0008033	tRNA processing	1	151	0.435287	0.694057	Glyma.09G286500
GO:0019362	pyridine nucleotide metabolic process	1	151	0.435287	0.694057	Glyma.06G172600
GO:0009408	response to heat	2	393	0.437	0.695311	Glyma.06G172600;Glyma.07G140400
GO:0009124	nucleoside monophosphate biosynthetic process	1	155	0.443801	0.704624	Glyma.06G172600
GO:0009629	response to gravity	1	157	0.44801	0.704624	Glyma.07G156901
GO:0009896	positive regulation of catabolic process	1	157	0.44801	0.704624	Glyma.06G074300
GO:0044724	single-organism carbohydrate catabolic process	1	157	0.44801	0.704624	Glyma.06G172600
GO:0046034	ATP metabolic process	1	157	0.44801	0.704624	Glyma.06G172600
GO:0071214	cellular response to abiotic stimulus	2	402	0.448492	0.704624	Glyma.02G017100;Glyma.10G017600
GO:0072524	pyridine-containing compound metabolic process	1	158	0.450103	0.704624	Glyma.06G172600
GO:0048646	anatomical structure formation involved in morphogenesis	3	656	0.450359	0.704624	Glyma.02G109100;Glyma.04G222100;Glyma.06G143300
GO:0009740	gibberellic acid mediated signaling pathway	1	163	0.46045	0.717423	Glyma.09G238300
GO:0010476	gibberellin mediated signaling pathway	1	163	0.46045	0.717423	Glyma.09G238300
GO:0009205	purine ribonucleoside triphosphate metabolic process	1	167	0.468589	0.727087	Glyma.06G172600
GO:0071370	cellular response to gibberellin stimulus	1	167	0.468589	0.727087	Glyma.09G238300
GO:0018105	peptidyl-serine phosphorylation	1	168	0.470604	0.72732	Glyma.04G061500
GO:0031324	negative regulation of cellular metabolic process	5	1196	0.471118	0.72732	Glyma.08G235400;Glyma.09G155500;Glyma.12G234700;Glyma.16G211800;Glyma.16G212200
GO:0021700	developmental maturation	2	421	0.472322	0.72732	Glyma.09G073600;Glyma.15G182600
GO:0009144	purine nucleoside triphosphate metabolic process	1	169	0.472612	0.72732	Glyma.06G172600
GO:0006733	oxidoreduction coenzyme metabolic process	1	171	0.476606	0.731966	Glyma.06G172600
GO:0018209	peptidyl-serine modification	1	172	0.478592	0.733515	Glyma.04G061500
GO:0042592	homeostatic process	4	949	0.4818	0.736928	Glyma.08G076000;Glyma.08G076100;Glyma.09G238300;Glyma.18G205800
GO:0009199	ribonucleoside triphosphate metabolic process	1	175	0.484504	0.739558	Glyma.06G172600
GO:0019748	secondary metabolic process	3	693	0.486461	0.741039	Glyma.07G140400;Glyma.07G214700;Glyma.08G175200
GO:0009126	purine nucleoside monophosphate metabolic process	1	182	0.498043	0.755617	Glyma.06G172600
GO:0009167	purine ribonucleoside monophosphate metabolic process	1	182	0.498043	0.755617	Glyma.06G172600
GO:0009926	auxin polar transport	1	185	0.503738	0.762716	Glyma.20G098300
GO:0009141	nucleoside triphosphate metabolic process	1	187	0.507498	0.765324	Glyma.06G172600
GO:0010119	regulation of stomatal movement	1	187	0.507498	0.765324	Glyma.18G126500
GO:0048609	multicellular organismal reproductive process	2	454	0.512237	0.770352	Glyma.09G073600;Glyma.15G182600
GO:0005996	monosaccharide metabolic process	1	190	0.513087	0.770352	Glyma.06G172600
GO:0015672	monovalent inorganic cation transport	2	456	0.514593	0.770352	Glyma.04G061500;Glyma.10G167800
GO:0009606	tropism	1	191	0.514936	0.770352	Glyma.07G156901
GO:0009699	phenylpropanoid biosynthetic process	1	193	0.518613	0.77431	Glyma.07G214700
GO:0006952	defense response	8	2066	0.521205	0.775712	Glyma.02G017100;Glyma.04G061500;Glyma.06G172600;Glyma.09G022500;Glyma.10G017600;Glyma.10G070200;Glyma.10G070300;Glyma.13G152814
GO:0009117	nucleotide metabolic process	2	462	0.521617	0.775712	Glyma.06G172600;Glyma.07G039600
GO:0048878	chemical homeostasis	3	734	0.525137	0.779403	Glyma.08G076000;Glyma.08G076100;Glyma.18G205800
GO:0006753	nucleoside phosphate metabolic process	2	468	0.528575	0.782958	Glyma.06G172600;Glyma.07G039600
GO:0009411	response to UV	1	202	0.534821	0.79065	Glyma.20G196900
GO:0009161	ribonucleoside monophosphate metabolic process	1	203	0.536588	0.791705	Glyma.06G172600
GO:0070887	cellular response to chemical stimulus	10	2635	0.539536	0.793651	Glyma.02G017100;Glyma.08G076000;Glyma.08G076100;Glyma.09G022500;Glyma.09G238300;Glyma.10G017600;Glyma.11G195200;Glyma.17G019300;Glyma.20G022500;Glyma.20G196900
GO:0034470	ncRNA processing	2	478	0.540021	0.793651	Glyma.09G286500;Glyma.10G160300
GO:0071822	protein complex subunit organization	4	1029	0.545967	0.800823	Glyma.09G073600;Glyma.15G019300;Glyma.15G182600;Glyma.20G151500
GO:0045089	positive regulation of innate immune response	1	211	0.55049	0.805882	Glyma.09G022500
GO:0032504	multicellular organism reproduction	2	503	0.567804	0.829612	Glyma.09G073600;Glyma.15G182600
GO:0090407	organophosphate biosynthetic process	2	507	0.572138	0.834321	Glyma.06G172600;Glyma.07G039600
GO:0044403	symbiosis, encompassing mutualism through parasitism	1	226	0.575454	0.836397	Glyma.09G022500
GO:0043603	cellular amide metabolic process	4	1068	0.575788	0.836397	Glyma.03G176300;Glyma.07G140400;Glyma.08G175200;Glyma.20G160400
GO:0003006	developmental process involved in reproduction	11	2982	0.577496	0.837258	Glyma.02G017100;Glyma.03G073776;Glyma.06G172600;Glyma.07G142600;Glyma.08G230100;Glyma.09G073600;Glyma.10G017600;Glyma.15G182600;Glyma.15G217100;Glyma.18G011600;Glyma.18G205800
GO:0009123	nucleoside monophosphate metabolic process	1	228	0.578677	0.837353	Glyma.06G172600
GO:0060918	auxin transport	1	229	0.580279	0.838057	Glyma.20G098300
GO:0009965	leaf morphogenesis	1	232	0.585051	0.840706	Glyma.05G103300
GO:1901135	carbohydrate derivative metabolic process	4	1082	0.586231	0.840706	Glyma.06G172600;Glyma.07G039600;Glyma.07G129300;Glyma.09G178100
GO:0016114	terpenoid biosynthetic process	1	233	0.58663	0.840706	Glyma.20G192700
GO:0050778	positive regulation of immune response	1	233	0.58663	0.840706	Glyma.09G022500
GO:0071229	cellular response to acid chemical	4	1084	0.587711	0.840706	Glyma.02G017100;Glyma.09G238300;Glyma.10G017600;Glyma.11G195200
GO:0090501	RNA phosphodiester bond hydrolysis	1	235	0.589769	0.842047	Glyma.09G286500
GO:1901566	organonitrogen compound biosynthetic process	7	1929	0.597111	0.850443	Glyma.04G236900;Glyma.05G151100;Glyma.06G082700;Glyma.06G127400;Glyma.06G172600;Glyma.07G039600;Glyma.20G160400
GO:0065003	macromolecular complex assembly	4	1098	0.597987	0.850443	Glyma.09G073600;Glyma.15G019300;Glyma.15G182600;Glyma.20G151500
GO:0006399	tRNA metabolic process	1	241	0.599047	0.850443	Glyma.09G286500
GO:0044419	interspecies interaction between organisms	1	242	0.600573	0.851001	Glyma.09G022500
GO:0009892	negative regulation of metabolic process	6	1661	0.601904	0.851281	Glyma.03G029100;Glyma.08G235400;Glyma.09G155500;Glyma.12G234700;Glyma.16G211800;Glyma.16G212200
GO:0044763	single-organism cellular process	47	12666	0.605324	0.854508	Glyma.01G131100;Glyma.02G005800;Glyma.02G017100;Glyma.02G109100;Glyma.04G061500;Glyma.04G222100;Glyma.04G236900;Glyma.05G042200;Glyma.05G151100;Glyma.06G082700;Glyma.06G127400;Glyma.06G143300;Glyma.06G172600;Glyma.07G039600;Glyma.07G129300;Glyma.07G140400;Glyma.07G214700;Glyma.08G076000;Glyma.08G076100;Glyma.08G175200;Glyma.09G004400;Glyma.09G022500;Glyma.09G238300;Glyma.10G006700;Glyma.10G017600…
GO:0002684	positive regulation of immune system process	1	247	0.608117	0.855236	Glyma.09G022500
GO:0031349	positive regulation of defense response	1	247	0.608117	0.855236	Glyma.09G022500
GO:0009698	phenylpropanoid metabolic process	1	249	0.611096	0.856694	Glyma.07G214700
GO:0048731	system development	15	4145	0.611596	0.856694	Glyma.02G017100;Glyma.03G073776;Glyma.05G103300;Glyma.06G172600;Glyma.07G039600;Glyma.07G142600;Glyma.08G230100;Glyma.09G073600;Glyma.10G017600;Glyma.13G095300;Glyma.15G182600;Glyma.15G217100;Glyma.18G011600;Glyma.18G205800;Glyma.20G098300
GO:0009914	hormone transport	1	250	0.612576	0.856694	Glyma.20G098300
GO:0048831	regulation of shoot system development	2	550	0.616762	0.860945	Glyma.02G017100;Glyma.10G017600
GO:0071702	organic substance transport	6	1711	0.631303	0.879607	Glyma.08G161700;Glyma.10G070200;Glyma.10G070300;Glyma.10G167800;Glyma.13G152814;Glyma.18G126500
GO:0010605	negative regulation of macromolecule metabolic process	5	1431	0.632478	0.879613	Glyma.08G235400;Glyma.09G155500;Glyma.12G234700;Glyma.16G211800;Glyma.16G212200
GO:0009108	coenzyme biosynthetic process	1	270	0.641047	0.889883	Glyma.06G172600
GO:0016052	carbohydrate catabolic process	1	275	0.647836	0.897647	Glyma.06G172600
GO:0031401	positive regulation of protein modification process	1	283	0.658435	0.907441	Glyma.06G074300
GO:0009737	response to abscisic acid	4	1186	0.659067	0.907441	Glyma.02G017100;Glyma.07G039600;Glyma.07G140400;Glyma.10G017600
GO:0006401	RNA catabolic process	1	284	0.659737	0.907441	Glyma.09G286500
GO:0009664	plant-type cell wall organization	1	284	0.659737	0.907441	Glyma.19G006200
GO:1903825	organic acid transmembrane transport	1	288	0.664898	0.912619	Glyma.18G126500
GO:0034660	ncRNA metabolic process	2	602	0.665932	0.912619	Glyma.09G286500;Glyma.10G160300
GO:0008299	isoprenoid biosynthetic process	1	290	0.66745	0.913032	Glyma.20G192700
GO:0045088	regulation of innate immune response	1	292	0.669982	0.91483	Glyma.09G022500
GO:0016567	protein ubiquitination	3	924	0.681531	0.928911	Glyma.02G291200;Glyma.06G074300;Glyma.18G063500
GO:0009791	post-embryonic development	11	3230	0.687258	0.93502	Glyma.02G017100;Glyma.03G073776;Glyma.06G172600;Glyma.07G142600;Glyma.08G230100;Glyma.09G073600;Glyma.10G017600;Glyma.15G182600;Glyma.15G217100;Glyma.18G011600;Glyma.18G205800
GO:0006364	rRNA processing	1	310	0.691932	0.93915	Glyma.10G160300
GO:0015849	organic acid transport	1	312	0.69428	0.93915	Glyma.18G126500
GO:0046942	carboxylic acid transport	1	312	0.69428	0.93915	Glyma.18G126500
GO:0043161	proteasome-mediated ubiquitin-dependent protein catabolic process	2	636	0.695296	0.93915	Glyma.02G291200;Glyma.06G074300
GO:0031329	regulation of cellular catabolic process	1	315	0.697769	0.940798	Glyma.06G074300
GO:0044767	single-organism developmental process	22	6301	0.701037	0.94351	Glyma.02G017100;Glyma.02G109100;Glyma.03G073776;Glyma.04G222100;Glyma.04G236900;Glyma.05G103300;Glyma.06G127400;Glyma.06G143300;Glyma.06G172600;Glyma.07G039600;Glyma.07G142600;Glyma.08G230100;Glyma.09G022500;Glyma.09G073600;Glyma.10G017600;Glyma.13G095300;Glyma.15G182600;Glyma.15G217100;Glyma.16G174500;Glyma.18G011600;Glyma.18G205800;Glyma.20G098300
GO:0044248	cellular catabolic process	7	2134	0.703693	0.945391	Glyma.02G291200;Glyma.06G074300;Glyma.06G172600;Glyma.07G129300;Glyma.07G140400;Glyma.08G175200;Glyma.09G286500
GO:0098542	defense response to other organism	5	1557	0.705957	0.946288	Glyma.02G017100;Glyma.04G061500;Glyma.06G172600;Glyma.09G022500;Glyma.10G017600
GO:0010118	stomatal movement	1	323	0.706881	0.946288	Glyma.18G126500
GO:0032446	protein modification by small protein conjugation	3	966	0.710547	0.949503	Glyma.02G291200;Glyma.06G074300;Glyma.18G063500
GO:0048316	seed development	4	1275	0.714335	0.949659	Glyma.06G172600;Glyma.09G073600;Glyma.15G182600;Glyma.18G011600
GO:0016072	rRNA metabolic process	1	330	0.714632	0.949659	Glyma.10G160300
GO:0006721	terpenoid metabolic process	1	331	0.715722	0.949659	Glyma.20G192700
GO:0044282	small molecule catabolic process	1	331	0.715722	0.949659	Glyma.07G129300
GO:0010498	proteasomal protein catabolic process	2	665	0.718656	0.950356	Glyma.02G291200;Glyma.06G074300
GO:0048513	animal organ development	4	1283	0.718975	0.950356	Glyma.02G017100;Glyma.05G103300;Glyma.07G039600;Glyma.10G017600
GO:0009658	chloroplast organization	1	335	0.720043	0.950356	Glyma.10G130400
GO:0048589	developmental growth	3	988	0.724933	0.95513	Glyma.04G236900;Glyma.06G127400;Glyma.09G022500
GO:0044707	single-multicellular organism process	19	5560	0.726355	0.955328	Glyma.02G017100;Glyma.03G073776;Glyma.05G103300;Glyma.06G172600;Glyma.07G039600;Glyma.07G142600;Glyma.08G230100;Glyma.09G073600;Glyma.10G017600;Glyma.10G070200;Glyma.10G070300;Glyma.13G095300;Glyma.13G152814;Glyma.15G182600;Glyma.15G217100;Glyma.16G174500;Glyma.18G011600;Glyma.18G205800;Glyma.20G098300
GO:0009894	regulation of catabolic process	1	345	0.730564	0.958029	Glyma.06G074300
GO:0048583	regulation of response to stimulus	6	1902	0.731599	0.958029	Glyma.02G017100;Glyma.09G022500;Glyma.10G017600;Glyma.10G070200;Glyma.10G070300;Glyma.13G152814
GO:0022414	reproductive process	11	3345	0.732235	0.958029	Glyma.02G017100;Glyma.03G073776;Glyma.06G172600;Glyma.07G142600;Glyma.08G230100;Glyma.09G073600;Glyma.10G017600;Glyma.15G182600;Glyma.15G217100;Glyma.18G011600;Glyma.18G205800
GO:0050776	regulation of immune response	1	350	0.735677	0.958094	Glyma.09G022500
GO:0071705	nitrogen compound transport	4	1313	0.73589	0.958094	Glyma.05G042200;Glyma.10G167800;Glyma.11G195200;Glyma.17G124900
GO:1901137	carbohydrate derivative biosynthetic process	2	688	0.736112	0.958094	Glyma.06G172600;Glyma.07G039600
GO:0000003	reproduction	11	3363	0.738896	0.959474	Glyma.02G017100;Glyma.03G073776;Glyma.06G172600;Glyma.07G142600;Glyma.08G230100;Glyma.09G073600;Glyma.10G017600;Glyma.15G182600;Glyma.15G217100;Glyma.18G011600;Glyma.18G205800
GO:0040007	growth	4	1320	0.739728	0.959474	Glyma.04G236900;Glyma.06G127400;Glyma.09G022500;Glyma.19G006200
GO:0048367	shoot system development	6	1933	0.745969	0.965902	Glyma.02G017100;Glyma.05G103300;Glyma.07G039600;Glyma.10G017600;Glyma.18G205800;Glyma.20G098300
GO:0010154	fruit development	4	1334	0.747279	0.965933	Glyma.06G172600;Glyma.09G073600;Glyma.15G182600;Glyma.18G011600
GO:0099402	plant organ development	7	2240	0.751168	0.969111	Glyma.02G017100;Glyma.05G103300;Glyma.07G039600;Glyma.10G017600;Glyma.13G095300;Glyma.18G205800;Glyma.20G098300
GO:2000241	regulation of reproductive process	2	711	0.752653	0.969111	Glyma.02G017100;Glyma.10G017600
GO:0032502	developmental process	22	6476	0.75361	0.969111	Glyma.02G017100;Glyma.02G109100;Glyma.03G073776;Glyma.04G222100;Glyma.04G236900;Glyma.05G103300;Glyma.06G127400;Glyma.06G143300;Glyma.06G172600;Glyma.07G039600;Glyma.07G142600;Glyma.08G230100;Glyma.09G022500;Glyma.09G073600;Glyma.10G017600;Glyma.13G095300;Glyma.15G182600;Glyma.15G217100;Glyma.16G174500;Glyma.18G011600;Glyma.18G205800;Glyma.20G098300
GO:0010073	meristem maintenance	1	372	0.757059	0.971883	Glyma.16G174500
GO:0048856	anatomical structure development	20	5961	0.763778	0.978835	Glyma.02G017100;Glyma.02G109100;Glyma.03G073776;Glyma.04G222100;Glyma.05G103300;Glyma.06G143300;Glyma.06G172600;Glyma.07G039600;Glyma.07G142600;Glyma.08G230100;Glyma.09G022500;Glyma.09G073600;Glyma.10G017600;Glyma.13G095300;Glyma.15G182600;Glyma.15G217100;Glyma.16G174500;Glyma.18G011600;Glyma.18G205800;Glyma.20G098300
GO:0070647	protein modification by small protein conjugation or removal	3	1059	0.767631	0.982024	Glyma.02G291200;Glyma.06G074300;Glyma.18G063500
GO:0006720	isoprenoid metabolic process	1	385	0.768881	0.982024	Glyma.20G192700
GO:0002682	regulation of immune system process	1	397	0.779289	0.991942	Glyma.09G022500
GO:0032270	positive regulation of cellular protein metabolic process	1	397	0.779289	0.991942	Glyma.06G074300
GO:0006732	coenzyme metabolic process	1	402	0.783487	0.995598	Glyma.06G172600
GO:0097305	response to alcohol	4	1417	0.788715	0.999517	Glyma.02G017100;Glyma.07G039600;Glyma.07G140400;Glyma.10G017600
GO:0007178	transmembrane receptor protein serine/threonine kinase signaling pathway	1	409	0.789232	0.999517	Glyma.12G142100
GO:0048364	root development	3	1107	0.793385	1	Glyma.02G017100;Glyma.10G017600;Glyma.13G095300
GO:0032501	multicellular organismal process	19	5798	0.795173	1	Glyma.02G017100;Glyma.03G073776;Glyma.05G103300;Glyma.06G172600;Glyma.07G039600;Glyma.07G142600;Glyma.08G230100;Glyma.09G073600;Glyma.10G017600;Glyma.10G070200;Glyma.10G070300;Glyma.13G095300;Glyma.13G152814;Glyma.15G182600;Glyma.15G217100;Glyma.16G174500;Glyma.18G011600;Glyma.18G205800;Glyma.20G098300
GO:0022622	root system development	3	1111	0.795422	1	Glyma.02G017100;Glyma.10G017600;Glyma.13G095300
GO:0006511	ubiquitin-dependent protein catabolic process	2	779	0.796489	1	Glyma.02G291200;Glyma.06G074300
GO:0051247	positive regulation of protein metabolic process	1	420	0.797958	1	Glyma.06G074300
GO:0019941	modification-dependent protein catabolic process	2	783	0.798844	1	Glyma.02G291200;Glyma.06G074300
GO:0051188	cofactor biosynthetic process	1	422	0.799506	1	Glyma.06G172600
GO:0009416	response to light stimulus	4	1459	0.807567	1	Glyma.02G017100;Glyma.09G022500;Glyma.10G017600;Glyma.20G196900
GO:0009657	plastid organization	1	433	0.807811	1	Glyma.10G130400
GO:0043632	modification-dependent macromolecule catabolic process	2	812	0.815216	1	Glyma.02G291200;Glyma.06G074300
GO:0051704	multi-organism process	9	3013	0.817065	1	Glyma.02G017100;Glyma.04G061500;Glyma.06G172600;Glyma.09G022500;Glyma.10G017600;Glyma.10G167800;Glyma.18G126500;Glyma.18G205800;Glyma.20G022500
GO:0007167	enzyme linked receptor protein signaling pathway	1	450	0.819983	1	Glyma.12G142100
GO:0009887	organ morphogenesis	1	452	0.821364	1	Glyma.05G103300
GO:0009987	cellular process	70	19203	0.821788	1	Glyma.01G131100;Glyma.02G005800;Glyma.02G017100;Glyma.02G109100;Glyma.02G291200;Glyma.03G176300;Glyma.04G061500;Glyma.04G183100;Glyma.04G222100;Glyma.04G236900;Glyma.05G042200;Glyma.05G151100;Glyma.06G074300;Glyma.06G082700;Glyma.06G127400;Glyma.06G143300;Glyma.06G172600;Glyma.07G039600;Glyma.07G129300;Glyma.07G140400;Glyma.07G205200;Glyma.07G214700;Glyma.08G076000;Glyma.08G076100;Glyma.08G175200…
GO:0010016	shoot system morphogenesis	1	453	0.82205	1	Glyma.05G103300
GO:0044550	secondary metabolite biosynthetic process	1	458	0.825444	1	Glyma.07G214700
GO:0022607	cellular component assembly	4	1503	0.825856	1	Glyma.09G073600;Glyma.15G019300;Glyma.15G182600;Glyma.20G151500
GO:0019637	organophosphate metabolic process	2	839	0.829392	1	Glyma.06G172600;Glyma.07G039600
GO:0015711	organic anion transport	1	469	0.832687	1	Glyma.18G126500
GO:0016051	carbohydrate biosynthetic process	1	474	0.83588	1	Glyma.06G172600
GO:0009314	response to radiation	4	1544	0.841608	1	Glyma.02G017100;Glyma.09G022500;Glyma.10G017600;Glyma.20G196900
GO:0042254	ribosome biogenesis	1	486	0.8433	1	Glyma.10G160300
GO:0009056	catabolic process	7	2501	0.844871	1	Glyma.02G291200;Glyma.06G074300;Glyma.06G172600;Glyma.07G129300;Glyma.07G140400;Glyma.08G175200;Glyma.09G286500
GO:0048580	regulation of post-embryonic development	2	871	0.844939	1	Glyma.02G017100;Glyma.10G017600
GO:0031399	regulation of protein modification process	1	502	0.85268	1	Glyma.06G074300
GO:0006091	generation of precursor metabolites and energy	1	512	0.858259	1	Glyma.06G172600
GO:0016049	cell growth	2	903	0.859206	1	Glyma.09G022500;Glyma.19G006200
GO:0040008	regulation of growth	1	515	0.859891	1	Glyma.09G022500
GO:0044265	cellular macromolecule catabolic process	3	1262	0.861008	1	Glyma.02G291200;Glyma.06G074300;Glyma.09G286500
GO:0014070	response to organic cyclic compound	2	913	0.863416	1	Glyma.08G230100;Glyma.15G217100
GO:0032259	methylation	1	533	0.869303	1	Glyma.07G214700
GO:1901565	organonitrogen compound catabolic process	3	1289	0.870604	1	Glyma.02G291200;Glyma.06G074300;Glyma.07G129300
GO:0071669	plant-type cell wall organization or biogenesis	1	538	0.871805	1	Glyma.19G006200
GO:0051603	proteolysis involved in cellular protein catabolic process	2	949	0.877646	1	Glyma.02G291200;Glyma.06G074300
GO:0044257	cellular protein catabolic process	2	977	0.887768	1	Glyma.02G291200;Glyma.06G074300
GO:0065008	regulation of biological quality	6	2359	0.890949	1	Glyma.08G076000;Glyma.08G076100;Glyma.09G022500;Glyma.09G238300;Glyma.18G205800;Glyma.20G098300
GO:0009826	unidimensional cell growth	1	584	0.89271	1	Glyma.09G022500
GO:0032870	cellular response to hormone stimulus	4	1712	0.894365	1	Glyma.08G076000;Glyma.08G076100;Glyma.09G238300;Glyma.20G022500
GO:0007166	cell surface receptor signaling pathway	1	605	0.901098	1	Glyma.12G142100
GO:0016310	phosphorylation	5	2085	0.903252	1	Glyma.04G061500;Glyma.05G151100;Glyma.06G172600;Glyma.12G142100;Glyma.20G151500
GO:0022613	ribonucleoprotein complex biogenesis	1	611	0.903373	1	Glyma.10G160300
GO:0048523	negative regulation of cellular process	5	2091	0.904604	1	Glyma.08G235400;Glyma.09G155500;Glyma.12G234700;Glyma.16G211800;Glyma.16G212200
GO:0071495	cellular response to endogenous stimulus	4	1802	0.915839	1	Glyma.08G076000;Glyma.08G076100;Glyma.09G238300;Glyma.20G022500
GO:0051716	cellular response to stimulus	15	5248	0.9162	1	Glyma.02G005800;Glyma.02G017100;Glyma.04G061500;Glyma.08G076000;Glyma.08G076100;Glyma.09G022500;Glyma.09G238300;Glyma.10G006700;Glyma.10G017600;Glyma.11G195200;Glyma.12G142100;Glyma.17G019300;Glyma.20G022500;Glyma.20G151500;Glyma.20G196900
GO:0007275	multicellular organism development	15	5260	0.917927	1	Glyma.02G017100;Glyma.03G073776;Glyma.05G103300;Glyma.06G172600;Glyma.07G039600;Glyma.07G142600;Glyma.08G230100;Glyma.09G073600;Glyma.10G017600;Glyma.13G095300;Glyma.15G182600;Glyma.15G217100;Glyma.18G011600;Glyma.18G205800;Glyma.20G098300
GO:0048519	negative regulation of biological process	7	2837	0.922199	1	Glyma.03G029100;Glyma.08G235400;Glyma.09G022500;Glyma.09G155500;Glyma.12G234700;Glyma.16G211800;Glyma.16G212200
GO:0017144	drug metabolic process	1	671	0.923462	1	Glyma.06G172600
GO:0060560	developmental growth involved in morphogenesis	1	676	0.924936	1	Glyma.09G022500
GO:1901575	organic substance catabolic process	5	2208	0.927919	1	Glyma.02G291200;Glyma.06G074300;Glyma.06G172600;Glyma.07G129300;Glyma.09G286500
GO:0044085	cellular component biogenesis	5	2211	0.928446	1	Glyma.09G073600;Glyma.10G160300;Glyma.15G019300;Glyma.15G182600;Glyma.20G151500
GO:0030163	protein catabolic process	2	1133	0.931411	1	Glyma.02G291200;Glyma.06G074300
GO:0048507	meristem development	1	700	0.931632	1	Glyma.16G174500
GO:0048584	positive regulation of response to stimulus	1	701	0.931898	1	Glyma.09G022500
GO:0009653	anatomical structure morphogenesis	5	2239	0.933197	1	Glyma.02G109100;Glyma.04G222100;Glyma.05G103300;Glyma.06G143300;Glyma.09G022500
GO:0043933	macromolecular complex subunit organization	4	1907	0.935978	1	Glyma.09G073600;Glyma.15G019300;Glyma.15G182600;Glyma.20G151500
GO:0009733	response to auxin	1	728	0.938701	1	Glyma.07G140400
GO:0009057	macromolecule catabolic process	3	1563	0.939618	1	Glyma.02G291200;Glyma.06G074300;Glyma.09G286500
GO:0006396	RNA processing	2	1179	0.940881	1	Glyma.09G286500;Glyma.10G160300
GO:0006412	translation	1	754	0.944616	1	Glyma.20G160400
GO:0018193	peptidyl-amino acid modification	1	759	0.945687	1	Glyma.04G061500
GO:0016071	mRNA metabolic process	1	762	0.94632	1	Glyma.10G130400
GO:0043043	peptide biosynthetic process	1	766	0.947152	1	Glyma.20G160400
GO:0010817	regulation of hormone levels	1	819	0.957048	1	Glyma.20G098300
GO:0009793	embryo development ending in seed dormancy	1	836	0.959817	1	Glyma.18G011600
GO:0045087	innate immune response	1	838	0.96013	1	Glyma.09G022500
GO:0043604	amide biosynthetic process	1	875	0.965519	1	Glyma.20G160400
GO:0071396	cellular response to lipid	1	875	0.965519	1	Glyma.09G238300
GO:0071310	cellular response to organic substance	4	2135	0.965643	1	Glyma.08G076000;Glyma.08G076100;Glyma.09G238300;Glyma.20G022500
GO:0006955	immune response	1	920	0.97111	1	Glyma.09G022500
GO:0000902	cell morphogenesis	1	924	0.971561	1	Glyma.09G022500
GO:2000026	regulation of multicellular organismal development	2	1412	0.972712	1	Glyma.02G017100;Glyma.10G017600
GO:0009451	RNA modification	1	938	0.973087	1	Glyma.10G130400
GO:0044723	single-organism carbohydrate metabolic process	1	945	0.973819	1	Glyma.06G172600
GO:0044267	cellular protein metabolic process	12	4934	0.973975	1	Glyma.02G291200;Glyma.03G176300;Glyma.04G061500;Glyma.06G074300;Glyma.08G235400;Glyma.09G155500;Glyma.12G142100;Glyma.12G234700;Glyma.16G211800;Glyma.16G212200;Glyma.18G063500;Glyma.20G160400
GO:0006796	phosphate-containing compound metabolic process	6	2971	0.97482	1	Glyma.04G061500;Glyma.05G151100;Glyma.06G172600;Glyma.07G039600;Glyma.12G142100;Glyma.20G151500
GO:0033036	macromolecule localization	2	1454	0.976341	1	Glyma.08G161700;Glyma.18G126500
GO:0016043	cellular component organization	12	4992	0.977107	1	Glyma.09G022500;Glyma.09G073600;Glyma.10G070200;Glyma.10G070300;Glyma.10G121524;Glyma.10G130400;Glyma.13G095300;Glyma.13G152814;Glyma.15G019300;Glyma.15G182600;Glyma.19G006200;Glyma.20G151500
GO:1901564	organonitrogen compound metabolic process	17	6524	0.97716	1	Glyma.01G131100;Glyma.02G291200;Glyma.03G176300;Glyma.04G061500;Glyma.04G236900;Glyma.05G151100;Glyma.06G074300;Glyma.06G082700;Glyma.06G127400;Glyma.06G172600;Glyma.07G039600;Glyma.07G129300;Glyma.07G140400;Glyma.08G175200;Glyma.12G142100;Glyma.18G063500;Glyma.20G160400
GO:0051641	cellular localization	3	1889	0.977341	1	Glyma.08G076000;Glyma.08G076100;Glyma.18G205800
GO:0007154	cell communication	8	3707	0.977792	1	Glyma.02G005800;Glyma.02G017100;Glyma.04G061500;Glyma.09G238300;Glyma.10G006700;Glyma.10G017600;Glyma.12G142100;Glyma.20G151500
GO:0009790	embryo development	1	990	0.978077	1	Glyma.18G011600
GO:0006793	phosphorus metabolic process	6	3039	0.978939	1	Glyma.04G061500;Glyma.05G151100;Glyma.06G172600;Glyma.07G039600;Glyma.12G142100;Glyma.20G151500
GO:0008152	metabolic process	52	15965	0.980499	1	Glyma.01G131100;Glyma.02G291200;Glyma.03G029100;Glyma.03G073776;Glyma.03G176300;Glyma.04G061500;Glyma.04G183100;Glyma.04G236900;Glyma.05G103300;Glyma.05G151100;Glyma.06G074300;Glyma.06G082700;Glyma.06G127400;Glyma.06G172600;Glyma.07G039600;Glyma.07G129300;Glyma.07G140400;Glyma.07G142600;Glyma.07G214700;Glyma.08G175200;Glyma.08G235400;Glyma.08G365100;Glyma.09G004400;Glyma.09G022500;Glyma.09G155500…
GO:0032989	cellular component morphogenesis	1	1040	0.98201	1	Glyma.09G022500
GO:0035556	intracellular signal transduction	1	1045	0.982362	1	Glyma.04G061500
GO:0090305	nucleic acid phosphodiester bond hydrolysis	1	1064	0.983641	1	Glyma.09G286500
GO:0009908	flower development	1	1070	0.984025	1	Glyma.18G205800
GO:0002376	immune system process	1	1079	0.984585	1	Glyma.09G022500
GO:0090567	reproductive shoot system development	1	1096	0.985591	1	Glyma.18G205800
GO:0051239	regulation of multicellular organismal process	2	1599	0.985645	1	Glyma.02G017100;Glyma.10G017600
GO:0071840	cellular component organization or biogenesis	13	5513	0.985667	1	Glyma.09G022500;Glyma.09G073600;Glyma.10G070200;Glyma.10G070300;Glyma.10G121524;Glyma.10G130400;Glyma.10G160300;Glyma.13G095300;Glyma.13G152814;Glyma.15G019300;Glyma.15G182600;Glyma.19G006200;Glyma.20G151500
GO:1901362	organic cyclic compound biosynthetic process	11	4977	0.988776	1	Glyma.06G082700;Glyma.06G172600;Glyma.07G039600;Glyma.07G214700;Glyma.08G365100;Glyma.10G070200;Glyma.10G070300;Glyma.13G152814;Glyma.18G297100;Glyma.19G046300;Glyma.20G192700
GO:0006468	protein phosphorylation	2	1679	0.989152	1	Glyma.04G061500;Glyma.12G142100
GO:0019538	protein metabolic process	12	5342	0.989871	1	Glyma.02G291200;Glyma.03G176300;Glyma.04G061500;Glyma.06G074300;Glyma.08G235400;Glyma.09G155500;Glyma.12G142100;Glyma.12G234700;Glyma.16G211800;Glyma.16G212200;Glyma.18G063500;Glyma.20G160400
GO:0005975	carbohydrate metabolic process	1	1188	0.990007	1	Glyma.06G172600
GO:0050793	regulation of developmental process	2	1728	0.990875	1	Glyma.02G017100;Glyma.10G017600
GO:0044702	single organism reproductive process	5	2990	0.991347	1	Glyma.06G172600;Glyma.09G073600;Glyma.15G182600;Glyma.18G011600;Glyma.18G205800
GO:0018130	heterocycle biosynthetic process	9	4671	0.995624	1	Glyma.06G172600;Glyma.07G039600;Glyma.07G214700;Glyma.08G365100;Glyma.10G070200;Glyma.10G070300;Glyma.13G152814;Glyma.18G297100;Glyma.19G046300
GO:0044249	cellular biosynthetic process	17	7256	0.995705	1	Glyma.04G236900;Glyma.05G151100;Glyma.06G082700;Glyma.06G127400;Glyma.06G172600;Glyma.07G039600;Glyma.07G214700;Glyma.08G365100;Glyma.10G070200;Glyma.10G070300;Glyma.13G152814;Glyma.15G019300;Glyma.18G011600;Glyma.18G297100;Glyma.19G046300;Glyma.20G160400;Glyma.20G192700
GO:0051173	positive regulation of nitrogen compound metabolic process	1	1430	0.996213	1	Glyma.06G074300
GO:0051171	regulation of nitrogen compound metabolic process	9	4753	0.996515	1	Glyma.06G074300;Glyma.08G235400;Glyma.08G365100;Glyma.09G155500;Glyma.12G234700;Glyma.16G211800;Glyma.16G212200;Glyma.18G297100;Glyma.19G046300
GO:0044237	cellular metabolic process	42	14265	0.997041	1	Glyma.01G131100;Glyma.02G291200;Glyma.03G176300;Glyma.04G061500;Glyma.04G183100;Glyma.04G236900;Glyma.05G151100;Glyma.06G074300;Glyma.06G082700;Glyma.06G127400;Glyma.06G172600;Glyma.07G039600;Glyma.07G129300;Glyma.07G140400;Glyma.07G214700;Glyma.08G175200;Glyma.08G235400;Glyma.08G365100;Glyma.09G004400;Glyma.09G022500;Glyma.09G155500;Glyma.09G286500;Glyma.10G070200;Glyma.10G070300;Glyma.10G130400…
GO:0006464	cellular protein modification process	6	3742	0.99717	1	Glyma.02G291200;Glyma.03G176300;Glyma.04G061500;Glyma.06G074300;Glyma.12G142100;Glyma.18G063500
GO:0036211	protein modification process	6	3742	0.99717	1	Glyma.02G291200;Glyma.03G176300;Glyma.04G061500;Glyma.06G074300;Glyma.12G142100;Glyma.18G063500
GO:1901576	organic substance biosynthetic process	17	7429	0.99723	1	Glyma.04G236900;Glyma.05G151100;Glyma.06G082700;Glyma.06G127400;Glyma.06G172600;Glyma.07G039600;Glyma.07G214700;Glyma.08G365100;Glyma.10G070200;Glyma.10G070300;Glyma.13G152814;Glyma.15G019300;Glyma.18G011600;Glyma.18G297100;Glyma.19G046300;Glyma.20G160400;Glyma.20G192700
GO:0009755	hormone-mediated signaling pathway	1	1509	0.997248	1	Glyma.09G238300
GO:0031325	positive regulation of cellular metabolic process	1	1527	0.997442	1	Glyma.06G074300
GO:0010604	positive regulation of macromolecule metabolic process	1	1539	0.997563	1	Glyma.06G074300
GO:0080090	regulation of primary metabolic process	9	4887	0.997615	1	Glyma.06G074300;Glyma.08G235400;Glyma.08G365100;Glyma.09G155500;Glyma.12G234700;Glyma.16G211800;Glyma.16G212200;Glyma.18G297100;Glyma.19G046300
GO:0009888	tissue development	1	1626	0.998289	1	Glyma.16G174500
GO:0031323	regulation of cellular metabolic process	9	5108	0.998751	1	Glyma.06G074300;Glyma.08G235400;Glyma.08G365100;Glyma.09G155500;Glyma.12G234700;Glyma.16G211800;Glyma.16G212200;Glyma.18G297100;Glyma.19G046300
GO:0060255	regulation of macromolecule metabolic process	9	5129	0.998827	1	Glyma.06G074300;Glyma.08G235400;Glyma.08G365100;Glyma.09G155500;Glyma.12G234700;Glyma.16G211800;Glyma.16G212200;Glyma.18G297100;Glyma.19G046300
GO:0009058	biosynthetic process	17	7795	0.998962	1	Glyma.04G236900;Glyma.05G151100;Glyma.06G082700;Glyma.06G127400;Glyma.06G172600;Glyma.07G039600;Glyma.07G214700;Glyma.08G365100;Glyma.10G070200;Glyma.10G070300;Glyma.13G152814;Glyma.15G019300;Glyma.18G011600;Glyma.18G297100;Glyma.19G046300;Glyma.20G160400;Glyma.20G192700
GO:0009893	positive regulation of metabolic process	1	1846	0.999305	1	Glyma.06G074300
GO:0043412	macromolecule modification	7	4763	0.999629	1	Glyma.02G291200;Glyma.03G176300;Glyma.04G061500;Glyma.06G074300;Glyma.10G130400;Glyma.12G142100;Glyma.18G063500
GO:0019222	regulation of metabolic process	10	5898	0.999675	1	Glyma.03G029100;Glyma.06G074300;Glyma.08G235400;Glyma.08G365100;Glyma.09G155500;Glyma.12G234700;Glyma.16G211800;Glyma.16G212200;Glyma.18G297100;Glyma.19G046300
GO:0019438	aromatic compound biosynthetic process	7	4818	0.999691	1	Glyma.06G082700;Glyma.06G172600;Glyma.07G039600;Glyma.07G214700;Glyma.08G365100;Glyma.18G297100;Glyma.19G046300
GO:0065007	biological regulation	24	10333	0.999727	1	Glyma.02G017100;Glyma.03G029100;Glyma.04G061500;Glyma.06G074300;Glyma.08G076000;Glyma.08G076100;Glyma.08G235400;Glyma.08G365100;Glyma.09G022500;Glyma.09G155500;Glyma.09G238300;Glyma.10G017600;Glyma.10G070200;Glyma.10G070300;Glyma.12G142100;Glyma.12G234700;Glyma.13G152814;Glyma.16G211800;Glyma.16G212200;Glyma.18G126500;Glyma.18G205800;Glyma.18G297100;Glyma.19G046300;Glyma.20G098300
GO:0007165	signal transduction	3	3221	0.999771	1	Glyma.04G061500;Glyma.09G238300;Glyma.12G142100
GO:0044700	single organism signaling	3	3288	0.999822	1	Glyma.04G061500;Glyma.09G238300;Glyma.12G142100
GO:0023052	signaling	3	3305	0.999833	1	Glyma.04G061500;Glyma.09G238300;Glyma.12G142100
GO:0048522	positive regulation of cellular process	1	2207	0.999845	1	Glyma.06G074300
GO:0048869	cellular developmental process	1	2220	0.999853	1	Glyma.09G022500
GO:0050789	regulation of biological process	20	9376	0.999857	1	Glyma.02G017100;Glyma.03G029100;Glyma.04G061500;Glyma.06G074300;Glyma.08G235400;Glyma.08G365100;Glyma.09G022500;Glyma.09G155500;Glyma.09G238300;Glyma.10G017600;Glyma.10G070200;Glyma.10G070300;Glyma.12G142100;Glyma.12G234700;Glyma.13G152814;Glyma.16G211800;Glyma.16G212200;Glyma.18G126500;Glyma.18G297100;Glyma.19G046300
GO:1901360	organic cyclic compound metabolic process	15	7865	0.999872	1	Glyma.06G082700;Glyma.06G172600;Glyma.07G039600;Glyma.07G129300;Glyma.07G214700;Glyma.08G365100;Glyma.09G286500;Glyma.10G070200;Glyma.10G070300;Glyma.10G130400;Glyma.10G160300;Glyma.13G152814;Glyma.18G297100;Glyma.19G046300;Glyma.20G192700
GO:0034654	nucleobase-containing compound biosynthetic process	5	4316	0.99989	1	Glyma.06G172600;Glyma.07G039600;Glyma.08G365100;Glyma.18G297100;Glyma.19G046300
GO:0048518	positive regulation of biological process	2	2959	0.999913	1	Glyma.06G074300;Glyma.09G022500
GO:0006807	nitrogen compound metabolic process	29	12179	0.999938	1	Glyma.01G131100;Glyma.02G291200;Glyma.03G176300;Glyma.04G061500;Glyma.04G236900;Glyma.05G103300;Glyma.05G151100;Glyma.06G074300;Glyma.06G082700;Glyma.06G127400;Glyma.06G172600;Glyma.07G039600;Glyma.07G129300;Glyma.07G140400;Glyma.08G175200;Glyma.08G235400;Glyma.08G365100;Glyma.09G155500;Glyma.09G286500;Glyma.10G130400;Glyma.10G160300;Glyma.12G142100;Glyma.12G234700;Glyma.16G211800;Glyma.16G212200…
GO:0046483	heterocycle metabolic process	13	7459	0.999943	1	Glyma.06G172600;Glyma.07G039600;Glyma.07G129300;Glyma.07G214700;Glyma.08G365100;Glyma.09G286500;Glyma.10G070200;Glyma.10G070300;Glyma.10G130400;Glyma.10G160300;Glyma.13G152814;Glyma.18G297100;Glyma.19G046300
GO:0006996	organelle organization	2	3098	0.99995	1	Glyma.10G121524;Glyma.10G130400
GO:0006355	regulation of transcription, DNA-templated	3	3637	0.999953	1	Glyma.08G365100;Glyma.18G297100;Glyma.19G046300
GO:1903506	regulation of nucleic acid-templated transcription	3	3704	0.999964	1	Glyma.08G365100;Glyma.18G297100;Glyma.19G046300
GO:2001141	regulation of RNA biosynthetic process	3	3704	0.999964	1	Glyma.08G365100;Glyma.18G297100;Glyma.19G046300
GO:0006351	transcription, DNA-templated	3	3770	0.999972	1	Glyma.08G365100;Glyma.18G297100;Glyma.19G046300
GO:0097659	nucleic acid-templated transcription	3	3835	0.999979	1	Glyma.08G365100;Glyma.18G297100;Glyma.19G046300
GO:0032774	RNA biosynthetic process	3	3855	0.99998	1	Glyma.08G365100;Glyma.18G297100;Glyma.19G046300
GO:0051252	regulation of RNA metabolic process	3	3882	0.999982	1	Glyma.08G365100;Glyma.18G297100;Glyma.19G046300
GO:0071704	organic substance metabolic process	36	14347	0.999983	1	Glyma.01G131100;Glyma.02G291200;Glyma.03G176300;Glyma.04G061500;Glyma.04G236900;Glyma.05G151100;Glyma.06G074300;Glyma.06G082700;Glyma.06G127400;Glyma.06G172600;Glyma.07G039600;Glyma.07G129300;Glyma.07G140400;Glyma.07G214700;Glyma.08G175200;Glyma.08G235400;Glyma.08G365100;Glyma.09G155500;Glyma.09G178100;Glyma.09G286500;Glyma.10G070200;Glyma.10G070300;Glyma.10G130400;Glyma.10G160300;Glyma.12G142100…
GO:0044238	primary metabolic process	32	13408	0.999987	1	Glyma.01G131100;Glyma.02G291200;Glyma.03G176300;Glyma.04G061500;Glyma.04G236900;Glyma.05G151100;Glyma.06G074300;Glyma.06G082700;Glyma.06G127400;Glyma.06G172600;Glyma.07G039600;Glyma.07G129300;Glyma.08G235400;Glyma.08G365100;Glyma.09G155500;Glyma.09G286500;Glyma.10G070200;Glyma.10G070300;Glyma.10G130400;Glyma.10G160300;Glyma.12G142100;Glyma.12G234700;Glyma.13G152814;Glyma.15G019300;Glyma.16G211800…
GO:0044271	cellular nitrogen compound biosynthetic process	6	5329	0.999988	1	Glyma.06G172600;Glyma.07G039600;Glyma.08G365100;Glyma.18G297100;Glyma.19G046300;Glyma.20G160400
GO:2000112	regulation of cellular macromolecule biosynthetic process	3	3992	0.999989	1	Glyma.08G365100;Glyma.18G297100;Glyma.19G046300
GO:0034641	cellular nitrogen compound metabolic process	13	7933	0.999989	1	Glyma.03G176300;Glyma.06G172600;Glyma.07G039600;Glyma.07G129300;Glyma.07G140400;Glyma.08G175200;Glyma.08G365100;Glyma.09G286500;Glyma.10G130400;Glyma.10G160300;Glyma.18G297100;Glyma.19G046300;Glyma.20G160400
GO:0019219	regulation of nucleobase-containing compound metabolic process	3	4050	0.999991	1	Glyma.08G365100;Glyma.18G297100;Glyma.19G046300
GO:0010556	regulation of macromolecule biosynthetic process	3	4087	0.999992	1	Glyma.08G365100;Glyma.18G297100;Glyma.19G046300
GO:0031326	regulation of cellular biosynthetic process	3	4199	0.999995	1	Glyma.08G365100;Glyma.18G297100;Glyma.19G046300
GO:0009889	regulation of biosynthetic process	3	4267	0.999996	1	Glyma.08G365100;Glyma.18G297100;Glyma.19G046300
GO:0050794	regulation of cellular process	13	8293	0.999997	1	Glyma.04G061500;Glyma.06G074300;Glyma.08G235400;Glyma.08G365100;Glyma.09G155500;Glyma.09G238300;Glyma.12G142100;Glyma.12G234700;Glyma.16G211800;Glyma.16G212200;Glyma.18G126500;Glyma.18G297100;Glyma.19G046300
GO:0010467	gene expression	6	5760	0.999998	1	Glyma.08G365100;Glyma.09G286500;Glyma.10G160300;Glyma.18G297100;Glyma.19G046300;Glyma.20G160400
GO:0006725	cellular aromatic compound metabolic process	11	7675	0.999998	1	Glyma.06G082700;Glyma.06G172600;Glyma.07G039600;Glyma.07G129300;Glyma.07G214700;Glyma.08G365100;Glyma.09G286500;Glyma.10G130400;Glyma.10G160300;Glyma.18G297100;Glyma.19G046300
GO:0006139	nucleobase-containing compound metabolic process	9	6972	0.999998	1	Glyma.06G172600;Glyma.07G039600;Glyma.07G129300;Glyma.08G365100;Glyma.09G286500;Glyma.10G130400;Glyma.10G160300;Glyma.18G297100;Glyma.19G046300
GO:0010468	regulation of gene expression	3	4421	0.999998	1	Glyma.08G365100;Glyma.18G297100;Glyma.19G046300
GO:0016070	RNA metabolic process	6	5847	0.999998	1	Glyma.08G365100;Glyma.09G286500;Glyma.10G130400;Glyma.10G160300;Glyma.18G297100;Glyma.19G046300
GO:0034645	cellular macromolecule biosynthetic process	4	5197	0.999999	1	Glyma.08G365100;Glyma.18G297100;Glyma.19G046300;Glyma.20G160400
GO:0009059	macromolecule biosynthetic process	4	5398	1	1	Glyma.08G365100;Glyma.18G297100;Glyma.19G046300;Glyma.20G160400
GO:0090304	nucleic acid metabolic process	6	6417	1	1	Glyma.08G365100;Glyma.09G286500;Glyma.10G130400;Glyma.10G160300;Glyma.18G297100;Glyma.19G046300
GO:0044260	cellular macromolecule metabolic process	18	10797	1	1	Glyma.02G291200;Glyma.03G176300;Glyma.04G061500;Glyma.06G074300;Glyma.08G235400;Glyma.08G365100;Glyma.09G155500;Glyma.09G286500;Glyma.10G130400;Glyma.10G160300;Glyma.12G142100;Glyma.12G234700;Glyma.16G211800;Glyma.16G212200;Glyma.18G063500;Glyma.18G297100;Glyma.19G046300;Glyma.20G160400
GO:0043170	macromolecule metabolic process	18	11436	1	1	Glyma.02G291200;Glyma.03G176300;Glyma.04G061500;Glyma.06G074300;Glyma.08G235400;Glyma.08G365100;Glyma.09G155500;Glyma.09G286500;Glyma.10G130400;Glyma.10G160300;Glyma.12G142100;Glyma.12G234700;Glyma.16G211800;Glyma.16G212200;Glyma.18G063500;Glyma.18G297100;Glyma.19G046300;Glyma.20G160400
GO:0008150	biological_process	83	22049	1	1	Glyma.01G131100;Glyma.02G005800;Glyma.02G017100;Glyma.02G109100;Glyma.02G291200;Glyma.03G029100;Glyma.03G073776;Glyma.03G176300;Glyma.04G061500;Glyma.04G183100;Glyma.04G222100;Glyma.04G236900;Glyma.05G042200;Glyma.05G103300;Glyma.05G151100;Glyma.06G074300;Glyma.06G082700;Glyma.06G127400;Glyma.06G143300;Glyma.06G172600;Glyma.07G039600;Glyma.07G129300;Glyma.07G140400;Glyma.07G142600;Glyma.07G156901…
