# Supplementary material for: Natural Variation of a PPR Coding Gene SST1 Confers Salt Tolerance During Soybean Domestication
Source: Plant Biotechnol J. 2025 Sep 25;24(2):831–55. doi: 10.1111/pbi.70382 (PMC12906803; doi:10.1111/pbi.70382)
Supplement: Supplementary file 7 — Table S6: GO enrichment of DEGs derived from the RNA‐Seq experiment. [file PBI-24-831-s003.xlsx]

## Sheet: Sheet1
Table S6. GO enrichment of DEGs derived from the RNA-Seq experiment.(nuclear genome, sst1-1_NaCl vs sst1-1_control)
GO ID	Description	out (1330)	All (22049)	pvalue	p.adjust	Genes
GO:0050896	response to stimulus	824	10132	9.49657e-34	3.01326e-30	Glyma.01G006500;Glyma.01G010500;Glyma.01G019200;Glyma.01G019400;Glyma.01G019800;Glyma.01G022400;Glyma.01G024000;Glyma.01G031500;Glyma.01G037200;Glyma.01G044100;Glyma.01G090900;Glyma.01G101800;Glyma.01G114500;Glyma.01G114550;Glyma.01G118350;Glyma.01G123400;Glyma.01G157700;Glyma.01G166100;Glyma.01G169200;Glyma.01G171100;Glyma.01G179000;Glyma.01G182400;Glyma.01G183500;Glyma.01G185800;Glyma.01G186800…
GO:0042221	response to chemical	523	5755	9.89338e-28	1.56958e-24	Glyma.01G019200;Glyma.01G019400;Glyma.01G019800;Glyma.01G022400;Glyma.01G024000;Glyma.01G031500;Glyma.01G037200;Glyma.01G114500;Glyma.01G114550;Glyma.01G157700;Glyma.01G166100;Glyma.01G171100;Glyma.01G179000;Glyma.01G183500;Glyma.01G210500;Glyma.01G219001;Glyma.01G219400;Glyma.01G220600;Glyma.01G224800;Glyma.02G002100;Glyma.02G005500;Glyma.02G008000;Glyma.02G017100;Glyma.02G019100;Glyma.02G024600…
GO:0051707	response to other organism	245	2110	7.41481e-25	7.8424e-22	Glyma.01G010500;Glyma.01G019200;Glyma.01G022400;Glyma.01G114500;Glyma.01G114550;Glyma.01G118350;Glyma.01G123400;Glyma.01G166100;Glyma.01G179000;Glyma.01G224800;Glyma.01G240900;Glyma.02G017100;Glyma.02G022200;Glyma.02G053600;Glyma.02G063900;Glyma.02G080200;Glyma.02G086100;Glyma.02G196500;Glyma.02G228200;Glyma.02G232600;Glyma.02G254300;Glyma.02G296600;Glyma.02G298500;Glyma.03G102800;Glyma.03G142400…
GO:0043207	response to external biotic stimulus	245	2119	1.3625e-24	1.03799e-21	Glyma.01G010500;Glyma.01G019200;Glyma.01G022400;Glyma.01G114500;Glyma.01G114550;Glyma.01G118350;Glyma.01G123400;Glyma.01G166100;Glyma.01G179000;Glyma.01G224800;Glyma.01G240900;Glyma.02G017100;Glyma.02G022200;Glyma.02G053600;Glyma.02G063900;Glyma.02G080200;Glyma.02G086100;Glyma.02G196500;Glyma.02G228200;Glyma.02G232600;Glyma.02G254300;Glyma.02G296600;Glyma.02G298500;Glyma.03G102800;Glyma.03G142400…
GO:0009607	response to biotic stimulus	246	2134	1.63566e-24	1.03799e-21	Glyma.01G010500;Glyma.01G019200;Glyma.01G022400;Glyma.01G114500;Glyma.01G114550;Glyma.01G118350;Glyma.01G123400;Glyma.01G166100;Glyma.01G179000;Glyma.01G224800;Glyma.01G240900;Glyma.02G017100;Glyma.02G022200;Glyma.02G053600;Glyma.02G063900;Glyma.02G080200;Glyma.02G086100;Glyma.02G196500;Glyma.02G228200;Glyma.02G232600;Glyma.02G254300;Glyma.02G296600;Glyma.02G298500;Glyma.03G102800;Glyma.03G142400…
GO:0006950	response to stress	499	5643	2.9314e-23	1.55022e-20	Glyma.01G006500;Glyma.01G010500;Glyma.01G019200;Glyma.01G019800;Glyma.01G022400;Glyma.01G037200;Glyma.01G090900;Glyma.01G101800;Glyma.01G118350;Glyma.01G166100;Glyma.01G179000;Glyma.01G183500;Glyma.01G185800;Glyma.01G192500;Glyma.01G210500;Glyma.01G219001;Glyma.01G219400;Glyma.01G220600;Glyma.01G224800;Glyma.01G235600;Glyma.01G240900;Glyma.02G001500;Glyma.02G003700;Glyma.02G005500;Glyma.02G014000…
GO:0009605	response to external stimulus	292	2962	1.02635e-18	4.65231e-16	Glyma.01G010500;Glyma.01G019200;Glyma.01G022400;Glyma.01G114500;Glyma.01G114550;Glyma.01G118350;Glyma.01G123400;Glyma.01G166100;Glyma.01G179000;Glyma.01G224800;Glyma.01G240900;Glyma.02G003700;Glyma.02G017100;Glyma.02G022200;Glyma.02G053600;Glyma.02G063900;Glyma.02G080200;Glyma.02G086100;Glyma.02G196500;Glyma.02G228200;Glyma.02G232600;Glyma.02G254300;Glyma.02G296600;Glyma.02G298500;Glyma.03G102800…
GO:0098542	defense response to other organism	182	1557	1.21608e-18	4.82327e-16	Glyma.01G010500;Glyma.01G019200;Glyma.01G022400;Glyma.01G118350;Glyma.01G166100;Glyma.01G179000;Glyma.01G224800;Glyma.01G240900;Glyma.02G017100;Glyma.02G063900;Glyma.02G080200;Glyma.02G228200;Glyma.02G232600;Glyma.02G254300;Glyma.02G296600;Glyma.03G102800;Glyma.03G185900;Glyma.03G200000;Glyma.03G201100;Glyma.03G201200;Glyma.03G201550;Glyma.03G201600;Glyma.03G215000;Glyma.03G242900;Glyma.04G022300…
GO:1901700	response to oxygen-containing compound	323	3406	2.89199e-18	1.01959e-15	Glyma.01G019800;Glyma.01G037200;Glyma.01G114500;Glyma.01G114550;Glyma.01G166100;Glyma.01G179000;Glyma.01G183500;Glyma.01G210500;Glyma.01G220600;Glyma.01G224800;Glyma.02G017100;Glyma.02G019100;Glyma.02G024600;Glyma.02G024800;Glyma.02G053600;Glyma.02G080200;Glyma.02G086100;Glyma.02G094500;Glyma.02G099500;Glyma.02G118500;Glyma.02G124300;Glyma.02G161100;Glyma.02G196500;Glyma.02G226000;Glyma.02G228200…
GO:0009719	response to endogenous stimulus	342	3698	9.89947e-18	2.9931e-15	Glyma.01G019400;Glyma.01G019800;Glyma.01G022400;Glyma.01G037200;Glyma.01G157700;Glyma.01G166100;Glyma.01G179000;Glyma.01G183500;Glyma.01G224800;Glyma.02G005500;Glyma.02G008000;Glyma.02G017100;Glyma.02G024600;Glyma.02G024800;Glyma.02G053600;Glyma.02G080200;Glyma.02G086100;Glyma.02G094500;Glyma.02G099500;Glyma.02G118500;Glyma.02G124300;Glyma.02G125600;Glyma.02G161100;Glyma.02G196500;Glyma.02G218100…
GO:0010033	response to organic substance	376	4179	1.03763e-17	2.9931e-15	Glyma.01G019400;Glyma.01G019800;Glyma.01G022400;Glyma.01G037200;Glyma.01G114500;Glyma.01G114550;Glyma.01G157700;Glyma.01G166100;Glyma.01G179000;Glyma.01G183500;Glyma.01G224800;Glyma.02G005500;Glyma.02G008000;Glyma.02G017100;Glyma.02G019100;Glyma.02G024600;Glyma.02G024800;Glyma.02G053600;Glyma.02G080200;Glyma.02G086100;Glyma.02G094500;Glyma.02G099500;Glyma.02G118500;Glyma.02G124300;Glyma.02G125600…
GO:0006952	defense response	219	2066	2.44457e-17	6.46385e-15	Glyma.01G006500;Glyma.01G010500;Glyma.01G019200;Glyma.01G022400;Glyma.01G118350;Glyma.01G166100;Glyma.01G179000;Glyma.01G224800;Glyma.01G240900;Glyma.02G017100;Glyma.02G053600;Glyma.02G063900;Glyma.02G080200;Glyma.02G228200;Glyma.02G232600;Glyma.02G254300;Glyma.02G269600;Glyma.02G296600;Glyma.03G093600;Glyma.03G102800;Glyma.03G185900;Glyma.03G200000;Glyma.03G201100;Glyma.03G201200;Glyma.03G201550…
GO:0001101	response to acid chemical	252	2498	2.95208e-17	6.8746e-15	Glyma.01G019800;Glyma.01G037200;Glyma.01G166100;Glyma.01G179000;Glyma.01G183500;Glyma.01G210500;Glyma.01G220600;Glyma.01G224800;Glyma.02G017100;Glyma.02G024600;Glyma.02G024800;Glyma.02G053600;Glyma.02G080200;Glyma.02G086100;Glyma.02G118500;Glyma.02G124300;Glyma.02G196500;Glyma.02G226000;Glyma.02G228200;Glyma.02G232600;Glyma.02G245600;Glyma.02G250200;Glyma.02G254300;Glyma.02G261900;Glyma.02G309300…
GO:0042493	response to drug	155	1282	3.03323e-17	6.8746e-15	Glyma.01G024000;Glyma.01G179000;Glyma.01G224800;Glyma.02G017100;Glyma.02G053600;Glyma.02G086100;Glyma.02G090000;Glyma.02G094500;Glyma.02G116400;Glyma.02G124300;Glyma.02G161100;Glyma.02G232600;Glyma.02G245600;Glyma.02G253200;Glyma.02G269600;Glyma.02G296600;Glyma.02G309300;Glyma.03G005400;Glyma.03G096500;Glyma.03G130600;Glyma.03G173300;Glyma.03G185900;Glyma.03G215000;Glyma.03G242900;Glyma.03G264300…
GO:0009725	response to hormone	308	3285	1.22865e-16	2.59901e-14	Glyma.01G019400;Glyma.01G019800;Glyma.01G022400;Glyma.01G037200;Glyma.01G157700;Glyma.01G166100;Glyma.01G179000;Glyma.01G183500;Glyma.01G224800;Glyma.02G005500;Glyma.02G008000;Glyma.02G017100;Glyma.02G024600;Glyma.02G024800;Glyma.02G053600;Glyma.02G080200;Glyma.02G086100;Glyma.02G099500;Glyma.02G118500;Glyma.02G124300;Glyma.02G125600;Glyma.02G196500;Glyma.02G218100;Glyma.02G228200;Glyma.02G245600…
GO:0010035	response to inorganic substance	205	1941	4.70684e-16	9.33426e-14	Glyma.01G019200;Glyma.01G031500;Glyma.01G037200;Glyma.01G183500;Glyma.01G210500;Glyma.01G219001;Glyma.01G219400;Glyma.01G220600;Glyma.01G224800;Glyma.02G002100;Glyma.02G005500;Glyma.02G017100;Glyma.02G024600;Glyma.02G024800;Glyma.02G034000;Glyma.02G094500;Glyma.02G095400;Glyma.02G103500;Glyma.02G118500;Glyma.02G204000;Glyma.02G226000;Glyma.02G232600;Glyma.02G250200;Glyma.02G261600;Glyma.03G096500…
GO:0010200	response to chitin	62	349	1.3809e-14	2.5774e-12	Glyma.01G179000;Glyma.01G224800;Glyma.02G094500;Glyma.02G161100;Glyma.02G232600;Glyma.02G269600;Glyma.02G296600;Glyma.03G173300;Glyma.04G223300;Glyma.05G033000;Glyma.05G063500;Glyma.05G119500;Glyma.05G215900;Glyma.06G125600;Glyma.06G142000;Glyma.06G307700;Glyma.07G023300;Glyma.07G106000;Glyma.07G262700;Glyma.08G021900;Glyma.08G074500;Glyma.09G005700;Glyma.09G042400;Glyma.09G143200;Glyma.09G172100…
GO:0051704	multi-organism process	278	3013	4.68335e-14	8.2557e-12	Glyma.01G010500;Glyma.01G019200;Glyma.01G022400;Glyma.01G106700;Glyma.01G114500;Glyma.01G114550;Glyma.01G118350;Glyma.01G123400;Glyma.01G152100;Glyma.01G166100;Glyma.01G179000;Glyma.01G224800;Glyma.01G234500;Glyma.01G240900;Glyma.02G017100;Glyma.02G022200;Glyma.02G053600;Glyma.02G063900;Glyma.02G080200;Glyma.02G086100;Glyma.02G196500;Glyma.02G228200;Glyma.02G232600;Glyma.02G254300;Glyma.02G296600…
GO:0009617	response to bacterium	125	1039	6.88635e-14	1.15002e-11	Glyma.01G166100;Glyma.01G179000;Glyma.01G224800;Glyma.01G240900;Glyma.02G017100;Glyma.02G053600;Glyma.02G232600;Glyma.02G254300;Glyma.03G142400;Glyma.03G185900;Glyma.03G200000;Glyma.03G215000;Glyma.03G242900;Glyma.03G264300;Glyma.04G022300;Glyma.04G059000;Glyma.04G061900;Glyma.04G134200;Glyma.04G218700;Glyma.04G223300;Glyma.05G041300;Glyma.05G184500;Glyma.05G215900;Glyma.05G237200;Glyma.05G241600…
GO:0009636	response to toxic substance	114	926	2.03004e-13	3.22066e-11	Glyma.01G171100;Glyma.01G179000;Glyma.01G219001;Glyma.01G219400;Glyma.01G224800;Glyma.02G017100;Glyma.02G024600;Glyma.02G024800;Glyma.02G052700;Glyma.02G053600;Glyma.02G086100;Glyma.02G124300;Glyma.02G245600;Glyma.02G309300;Glyma.03G001800;Glyma.03G007700;Glyma.03G096500;Glyma.03G187700;Glyma.03G208200;Glyma.03G215000;Glyma.03G242900;Glyma.03G264300;Glyma.04G101900;Glyma.04G194800;Glyma.04G223300…
GO:0009814	defense response, incompatible interaction	66	409	2.18745e-13	3.30514e-11	Glyma.01G010500;Glyma.01G019200;Glyma.01G022400;Glyma.01G118350;Glyma.01G224800;Glyma.02G063900;Glyma.02G254300;Glyma.04G091800;Glyma.04G134200;Glyma.04G177700;Glyma.04G223300;Glyma.05G112200;Glyma.05G162100;Glyma.05G215900;Glyma.05G237200;Glyma.06G125600;Glyma.06G142000;Glyma.06G187200;Glyma.06G187300;Glyma.06G187400;Glyma.07G066800;Glyma.07G080400;Glyma.07G093900;Glyma.07G105700;Glyma.08G021900…
GO:0019748	secondary metabolic process	92	693	6.98693e-13	1.00771e-10	Glyma.01G019700;Glyma.01G061100;Glyma.01G169200;Glyma.01G171100;Glyma.01G179600;Glyma.01G239600;Glyma.02G001500;Glyma.02G024600;Glyma.02G024800;Glyma.02G052700;Glyma.02G103500;Glyma.02G224800;Glyma.02G232600;Glyma.02G249300;Glyma.02G309300;Glyma.03G096500;Glyma.03G130600;Glyma.03G175300;Glyma.03G208200;Glyma.04G035600;Glyma.05G139000;Glyma.05G161300;Glyma.05G161400;Glyma.06G193500;Glyma.06G220800…
GO:0006979	response to oxidative stress	96	771	9.424e-12	1.3001e-09	Glyma.01G224800;Glyma.02G017100;Glyma.02G290800;Glyma.03G001800;Glyma.03G088800;Glyma.03G096500;Glyma.03G130600;Glyma.03G137900;Glyma.03G215000;Glyma.03G229800;Glyma.03G242900;Glyma.03G264300;Glyma.04G007700;Glyma.04G050400;Glyma.04G177700;Glyma.04G194800;Glyma.05G003900;Glyma.05G047100;Glyma.05G063500;Glyma.05G112200;Glyma.05G161300;Glyma.05G161400;Glyma.05G191700;Glyma.05G215900;Glyma.05G222400…
GO:0042742	defense response to bacterium	102	863	4.51704e-11	5.97191e-09	Glyma.01G166100;Glyma.01G179000;Glyma.01G224800;Glyma.01G240900;Glyma.02G017100;Glyma.02G232600;Glyma.02G254300;Glyma.03G185900;Glyma.03G200000;Glyma.03G215000;Glyma.03G242900;Glyma.04G022300;Glyma.04G059000;Glyma.04G061900;Glyma.04G134200;Glyma.04G218700;Glyma.04G223300;Glyma.05G041300;Glyma.05G184500;Glyma.05G215900;Glyma.05G237200;Glyma.05G241600;Glyma.06G059700;Glyma.06G125600;Glyma.06G142000…
GO:0009620	response to fungus	97	810	6.6906e-11	8.49171e-09	Glyma.01G019200;Glyma.01G022400;Glyma.01G166100;Glyma.02G017100;Glyma.02G063900;Glyma.02G080200;Glyma.02G196500;Glyma.02G228200;Glyma.02G232600;Glyma.02G254300;Glyma.02G296600;Glyma.03G102800;Glyma.03G215000;Glyma.03G215800;Glyma.03G264300;Glyma.04G061500;Glyma.04G061900;Glyma.04G218700;Glyma.04G223300;Glyma.05G184500;Glyma.06G062100;Glyma.06G142000;Glyma.06G147100;Glyma.07G023300;Glyma.07G066800…
GO:0009699	phenylpropanoid biosynthetic process	37	193	3.20729e-10	3.91413e-08	Glyma.01G169200;Glyma.01G171100;Glyma.01G239600;Glyma.02G001500;Glyma.02G052700;Glyma.02G103500;Glyma.02G224800;Glyma.02G249300;Glyma.02G309300;Glyma.03G096500;Glyma.03G175300;Glyma.06G220800;Glyma.07G087400;Glyma.07G087500;Glyma.07G202300;Glyma.08G201300;Glyma.08G220200;Glyma.10G001800;Glyma.10G179400;Glyma.10G250300;Glyma.11G072000;Glyma.11G100100;Glyma.11G175900;Glyma.12G241800;Glyma.13G369800…
GO:0006970	response to osmotic stress	137	1337	4.96842e-10	5.83882e-08	Glyma.01G019800;Glyma.01G037200;Glyma.01G183500;Glyma.01G192500;Glyma.01G219400;Glyma.02G001500;Glyma.02G005500;Glyma.02G017100;Glyma.02G024600;Glyma.02G024800;Glyma.02G053600;Glyma.02G080200;Glyma.02G187100;Glyma.02G232600;Glyma.02G238700;Glyma.03G157800;Glyma.03G215000;Glyma.03G215500;Glyma.03G219300;Glyma.03G242900;Glyma.04G007700;Glyma.04G061500;Glyma.04G067900;Glyma.04G091700;Glyma.04G160100…
GO:0070887	cellular response to chemical stimulus	232	2635	9.26855e-10	1.0402e-07	Glyma.01G019400;Glyma.01G019800;Glyma.01G022400;Glyma.01G157700;Glyma.01G166100;Glyma.01G171100;Glyma.01G179000;Glyma.01G183500;Glyma.01G219400;Glyma.02G008000;Glyma.02G017100;Glyma.02G052700;Glyma.02G053600;Glyma.02G080200;Glyma.02G086100;Glyma.02G094500;Glyma.02G118500;Glyma.02G161100;Glyma.02G218100;Glyma.02G228200;Glyma.02G250200;Glyma.02G254300;Glyma.02G261900;Glyma.02G269600;Glyma.02G290800…
GO:1901698	response to nitrogen compound	102	911	9.50706e-10	1.0402e-07	Glyma.01G179000;Glyma.01G210500;Glyma.01G224800;Glyma.02G024600;Glyma.02G024800;Glyma.02G086100;Glyma.02G094500;Glyma.02G161100;Glyma.02G232600;Glyma.02G269600;Glyma.02G296600;Glyma.02G309300;Glyma.03G130600;Glyma.03G173300;Glyma.04G223300;Glyma.05G033000;Glyma.05G042200;Glyma.05G063500;Glyma.05G119500;Glyma.05G215900;Glyma.05G222400;Glyma.06G125600;Glyma.06G127400;Glyma.06G142000;Glyma.06G307700…
GO:0010243	response to organonitrogen compound	78	630	1.15341e-09	1.21993e-07	Glyma.01G179000;Glyma.01G224800;Glyma.02G024600;Glyma.02G024800;Glyma.02G094500;Glyma.02G161100;Glyma.02G232600;Glyma.02G269600;Glyma.02G296600;Glyma.02G309300;Glyma.03G173300;Glyma.04G223300;Glyma.05G033000;Glyma.05G063500;Glyma.05G119500;Glyma.05G215900;Glyma.06G125600;Glyma.06G142000;Glyma.06G307700;Glyma.07G023300;Glyma.07G066800;Glyma.07G106000;Glyma.07G190100;Glyma.07G262700;Glyma.08G021900…
GO:0050832	defense response to fungus	79	642	1.19799e-09	1.2262e-07	Glyma.01G019200;Glyma.01G166100;Glyma.02G017100;Glyma.02G063900;Glyma.02G080200;Glyma.02G228200;Glyma.02G232600;Glyma.02G254300;Glyma.02G296600;Glyma.03G102800;Glyma.03G215000;Glyma.04G061500;Glyma.04G061900;Glyma.04G218700;Glyma.04G223300;Glyma.05G184500;Glyma.06G062100;Glyma.06G142000;Glyma.06G147100;Glyma.07G023300;Glyma.07G120900;Glyma.07G161900;Glyma.08G005900;Glyma.08G080400;Glyma.08G080500…
GO:0009611	response to wounding	65	497	3.29151e-09	3.26374e-07	Glyma.01G118350;Glyma.01G235600;Glyma.02G001500;Glyma.02G017100;Glyma.02G228200;Glyma.02G254300;Glyma.03G088800;Glyma.03G200000;Glyma.03G215000;Glyma.03G264300;Glyma.04G007700;Glyma.04G088000;Glyma.05G042200;Glyma.06G007500;Glyma.07G014500;Glyma.07G023300;Glyma.07G039600;Glyma.07G041400;Glyma.07G066800;Glyma.07G190100;Glyma.08G005900;Glyma.08G197000;Glyma.09G254302;Glyma.09G256000;Glyma.10G001800…
GO:0009698	phenylpropanoid metabolic process	41	249	4.27037e-09	4.10603e-07	Glyma.01G169200;Glyma.01G171100;Glyma.01G239600;Glyma.02G001500;Glyma.02G052700;Glyma.02G103500;Glyma.02G224800;Glyma.02G249300;Glyma.02G309300;Glyma.03G096500;Glyma.03G175300;Glyma.03G208200;Glyma.06G220800;Glyma.07G087400;Glyma.07G087500;Glyma.07G202300;Glyma.08G201300;Glyma.08G207700;Glyma.08G220200;Glyma.10G001800;Glyma.10G179400;Glyma.10G250300;Glyma.11G072000;Glyma.11G100100;Glyma.11G175900…
GO:0055114	oxidation-reduction process	171	1846	6.76164e-09	6.3102e-07	Glyma.01G008500;Glyma.01G031500;Glyma.01G061100;Glyma.01G108300;Glyma.01G169200;Glyma.01G171100;Glyma.01G179600;Glyma.01G219400;Glyma.01G235600;Glyma.02G005500;Glyma.02G034000;Glyma.02G052700;Glyma.02G081100;Glyma.02G081200;Glyma.02G224800;Glyma.02G231600;Glyma.02G261600;Glyma.02G273100;Glyma.02G288500;Glyma.02G290800;Glyma.03G001800;Glyma.03G007700;Glyma.03G069400;Glyma.03G096500;Glyma.03G119500…
GO:0009628	response to abiotic stimulus	320	3983	9.00357e-09	7.94607e-07	Glyma.01G019800;Glyma.01G037200;Glyma.01G101800;Glyma.01G114500;Glyma.01G114550;Glyma.01G169200;Glyma.01G183500;Glyma.01G185800;Glyma.01G192500;Glyma.01G210500;Glyma.01G219400;Glyma.01G220600;Glyma.02G001500;Glyma.02G005500;Glyma.02G017100;Glyma.02G024600;Glyma.02G024800;Glyma.02G053600;Glyma.02G080200;Glyma.02G099500;Glyma.02G118500;Glyma.02G125600;Glyma.02G187100;Glyma.02G196500;Glyma.02G226000…
GO:0009627	systemic acquired resistance	31	162	9.01539e-09	7.94607e-07	Glyma.04G091800;Glyma.04G177700;Glyma.04G223300;Glyma.05G237200;Glyma.06G142000;Glyma.06G187200;Glyma.06G187300;Glyma.06G187400;Glyma.07G066800;Glyma.07G093900;Glyma.08G044400;Glyma.08G180600;Glyma.08G197000;Glyma.08G201300;Glyma.08G344300;Glyma.09G182400;Glyma.09G256000;Glyma.09G274000;Glyma.11G124500;Glyma.13G113100;Glyma.13G267500;Glyma.13G267700;Glyma.15G019200;Glyma.15G200600;Glyma.15G264300…
GO:0044550	secondary metabolite biosynthetic process	60	458	1.24546e-08	1.06807e-06	Glyma.01G061100;Glyma.01G169200;Glyma.01G171100;Glyma.01G179600;Glyma.01G239600;Glyma.02G001500;Glyma.02G052700;Glyma.02G103500;Glyma.02G224800;Glyma.02G232600;Glyma.02G249300;Glyma.02G309300;Glyma.03G096500;Glyma.03G130600;Glyma.03G175300;Glyma.04G035600;Glyma.06G220800;Glyma.07G087400;Glyma.07G087500;Glyma.07G089800;Glyma.07G202300;Glyma.08G201300;Glyma.08G220200;Glyma.09G048700;Glyma.09G048800…
GO:0034220	ion transmembrane transport	123	1237	2.3761e-08	1.98405e-06	Glyma.01G024000;Glyma.01G106700;Glyma.01G114500;Glyma.01G114550;Glyma.01G123400;Glyma.01G208200;Glyma.01G210500;Glyma.01G219001;Glyma.01G220600;Glyma.02G003700;Glyma.02G022200;Glyma.02G095400;Glyma.02G116400;Glyma.02G147900;Glyma.02G231200;Glyma.02G250200;Glyma.02G253200;Glyma.03G149333;Glyma.03G156700;Glyma.03G157700;Glyma.03G185900;Glyma.03G241500;Glyma.04G083200;Glyma.04G102600;Glyma.04G102700…
GO:0032870	cellular response to hormone stimulus	158	1712	3.50738e-08	2.85357e-06	Glyma.01G019400;Glyma.01G019800;Glyma.01G022400;Glyma.01G157700;Glyma.01G166100;Glyma.01G183500;Glyma.02G008000;Glyma.02G053600;Glyma.02G080200;Glyma.02G118500;Glyma.02G218100;Glyma.02G228200;Glyma.02G250200;Glyma.02G254300;Glyma.02G261900;Glyma.03G130000;Glyma.03G130600;Glyma.03G131200;Glyma.03G148300;Glyma.04G064100;Glyma.04G101900;Glyma.04G218700;Glyma.04G223300;Glyma.05G033000;Glyma.05G063500…
GO:0055085	transmembrane transport	172	1916	5.54142e-08	4.39573e-06	Glyma.01G024000;Glyma.01G106700;Glyma.01G114500;Glyma.01G114550;Glyma.01G123400;Glyma.01G154400;Glyma.01G157700;Glyma.01G178500;Glyma.01G208200;Glyma.01G210500;Glyma.01G219001;Glyma.01G220600;Glyma.01G224400;Glyma.02G003700;Glyma.02G008000;Glyma.02G022200;Glyma.02G090000;Glyma.02G095400;Glyma.02G116400;Glyma.02G147900;Glyma.02G163200;Glyma.02G231200;Glyma.02G250200;Glyma.02G253200;Glyma.02G298500…
GO:0045087	innate immune response	90	838	6.7961e-08	5.25952e-06	Glyma.01G006500;Glyma.01G010500;Glyma.01G019200;Glyma.01G022400;Glyma.01G118350;Glyma.01G179000;Glyma.01G224800;Glyma.02G053600;Glyma.02G063900;Glyma.02G254300;Glyma.02G269600;Glyma.04G061900;Glyma.04G091800;Glyma.04G134200;Glyma.04G177700;Glyma.04G223300;Glyma.05G043200;Glyma.05G112200;Glyma.05G162100;Glyma.05G167600;Glyma.05G215900;Glyma.05G237200;Glyma.06G125600;Glyma.06G142000;Glyma.06G187200…
GO:0046677	response to antibiotic	71	609	7.5332e-08	5.69115e-06	Glyma.01G179000;Glyma.01G224800;Glyma.02G017100;Glyma.02G053600;Glyma.02G086100;Glyma.02G124300;Glyma.02G245600;Glyma.02G309300;Glyma.03G096500;Glyma.03G215000;Glyma.03G242900;Glyma.03G264300;Glyma.04G101900;Glyma.04G194800;Glyma.04G223300;Glyma.05G047100;Glyma.05G215900;Glyma.06G119300;Glyma.06G125600;Glyma.06G142000;Glyma.06G171150;Glyma.06G287000;Glyma.07G023300;Glyma.07G066800;Glyma.07G190100…
GO:0098754	detoxification	41	281	1.40543e-07	1.03707e-05	Glyma.01G171100;Glyma.01G219001;Glyma.01G219400;Glyma.02G024600;Glyma.02G024800;Glyma.02G052700;Glyma.03G001800;Glyma.03G007700;Glyma.03G187700;Glyma.03G208200;Glyma.03G242900;Glyma.05G112200;Glyma.05G161300;Glyma.05G161400;Glyma.06G193500;Glyma.07G139800;Glyma.07G140000;Glyma.07G140400;Glyma.07G260300;Glyma.08G118700;Glyma.08G174900;Glyma.08G179700;Glyma.08G285900;Glyma.09G022400;Glyma.10G193500…
GO:0007154	cell communication	294	3707	1.58251e-07	1.14121e-05	Glyma.01G010500;Glyma.01G019200;Glyma.01G019400;Glyma.01G019800;Glyma.01G022400;Glyma.01G044100;Glyma.01G157700;Glyma.01G166100;Glyma.01G179000;Glyma.01G182400;Glyma.01G183500;Glyma.01G186800;Glyma.01G203500;Glyma.01G232600;Glyma.02G000400;Glyma.02G002100;Glyma.02G003700;Glyma.02G008000;Glyma.02G017100;Glyma.02G053600;Glyma.02G080200;Glyma.02G081100;Glyma.02G081200;Glyma.02G118500;Glyma.02G161100…
GO:0009755	hormone-mediated signaling pathway	140	1509	1.69264e-07	1.1935e-05	Glyma.01G019400;Glyma.01G019800;Glyma.01G157700;Glyma.01G166100;Glyma.01G183500;Glyma.02G008000;Glyma.02G080200;Glyma.02G118500;Glyma.02G218100;Glyma.02G228200;Glyma.02G250200;Glyma.02G254300;Glyma.02G261900;Glyma.03G130000;Glyma.03G130600;Glyma.03G131200;Glyma.03G148300;Glyma.04G218700;Glyma.04G223300;Glyma.05G033000;Glyma.05G063500;Glyma.05G109500;Glyma.05G119500;Glyma.05G139000;Glyma.05G173500…
GO:0006955	immune response	95	920	1.857e-07	1.28093e-05	Glyma.01G006500;Glyma.01G010500;Glyma.01G019200;Glyma.01G022400;Glyma.01G118350;Glyma.01G179000;Glyma.01G224800;Glyma.02G053600;Glyma.02G063900;Glyma.02G254300;Glyma.02G269600;Glyma.04G061900;Glyma.04G091800;Glyma.04G134200;Glyma.04G177700;Glyma.04G223300;Glyma.05G043200;Glyma.05G112200;Glyma.05G162100;Glyma.05G167600;Glyma.05G215900;Glyma.05G237200;Glyma.06G125600;Glyma.06G142000;Glyma.06G187200…
GO:0051716	cellular response to stimulus	395	5248	2.09206e-07	1.39914e-05	Glyma.01G010500;Glyma.01G019200;Glyma.01G019400;Glyma.01G019800;Glyma.01G022400;Glyma.01G044100;Glyma.01G090900;Glyma.01G157700;Glyma.01G166100;Glyma.01G171100;Glyma.01G179000;Glyma.01G182400;Glyma.01G183500;Glyma.01G186800;Glyma.01G203500;Glyma.01G219400;Glyma.01G232600;Glyma.02G000400;Glyma.02G002100;Glyma.02G003700;Glyma.02G008000;Glyma.02G014000;Glyma.02G017100;Glyma.02G017200;Glyma.02G052700…
GO:0071495	cellular response to endogenous stimulus	161	1802	2.11657e-07	1.39914e-05	Glyma.01G019400;Glyma.01G019800;Glyma.01G022400;Glyma.01G157700;Glyma.01G166100;Glyma.01G179000;Glyma.01G183500;Glyma.02G008000;Glyma.02G053600;Glyma.02G080200;Glyma.02G118500;Glyma.02G218100;Glyma.02G228200;Glyma.02G250200;Glyma.02G254300;Glyma.02G261900;Glyma.02G269600;Glyma.03G130000;Glyma.03G130600;Glyma.03G131200;Glyma.03G148300;Glyma.04G064100;Glyma.04G101900;Glyma.04G218700;Glyma.04G223300…
GO:0009651	response to salt stress	111	1134	2.65938e-07	1.72208e-05	Glyma.01G037200;Glyma.01G183500;Glyma.01G192500;Glyma.01G219400;Glyma.02G005500;Glyma.02G017100;Glyma.02G024600;Glyma.02G024800;Glyma.02G053600;Glyma.02G187100;Glyma.02G232600;Glyma.02G238700;Glyma.03G157800;Glyma.03G215000;Glyma.03G215500;Glyma.03G242900;Glyma.04G007700;Glyma.04G061500;Glyma.04G067900;Glyma.04G091700;Glyma.04G160100;Glyma.04G183100;Glyma.04G247900;Glyma.05G045700;Glyma.05G103600…
GO:0097237	cellular response to toxic substance	45	331	2.83949e-07	1.77714e-05	Glyma.01G171100;Glyma.01G219400;Glyma.02G052700;Glyma.02G053600;Glyma.03G001800;Glyma.03G007700;Glyma.03G096500;Glyma.03G208200;Glyma.03G242900;Glyma.04G223300;Glyma.06G142000;Glyma.06G287000;Glyma.07G066800;Glyma.07G260300;Glyma.08G179700;Glyma.08G180600;Glyma.08G285900;Glyma.08G344300;Glyma.08G352400;Glyma.09G022400;Glyma.09G256000;Glyma.09G274000;Glyma.10G193500;Glyma.11G072000;Glyma.12G119200…
GO:0010193	response to ozone	18	74	2.85642e-07	1.77714e-05	Glyma.01G224800;Glyma.03G242900;Glyma.03G264300;Glyma.04G194800;Glyma.05G047100;Glyma.05G215900;Glyma.06G125600;Glyma.06G171150;Glyma.08G021900;Glyma.10G182900;Glyma.13G109700;Glyma.13G109800;Glyma.14G021800;Glyma.15G012000;Glyma.15G106900;Glyma.16G008700;Glyma.17G128900;Glyma.19G263300
GO:0009751	response to salicylic acid	50	388	3.36162e-07	1.97302e-05	Glyma.01G179000;Glyma.01G224800;Glyma.02G053600;Glyma.02G086100;Glyma.02G124300;Glyma.02G245600;Glyma.04G101900;Glyma.04G223300;Glyma.05G215900;Glyma.06G119300;Glyma.06G125600;Glyma.06G142000;Glyma.06G287000;Glyma.07G023300;Glyma.07G066800;Glyma.07G190100;Glyma.08G021900;Glyma.08G180600;Glyma.08G344300;Glyma.08G352400;Glyma.09G014900;Glyma.09G027900;Glyma.09G256000;Glyma.09G274000;Glyma.10G183900…
GO:0016145	S-glycoside catabolic process	10	23	3.41999e-07	1.97302e-05	Glyma.08G201300;Glyma.11G129600;Glyma.11G129700;Glyma.12G053900;Glyma.12G054000;Glyma.12G054100;Glyma.12G054300;Glyma.12G130200;Glyma.12G240000;Glyma.15G019200
GO:0019759	glycosinolate catabolic process	10	23	3.41999e-07	1.97302e-05	Glyma.08G201300;Glyma.11G129600;Glyma.11G129700;Glyma.12G053900;Glyma.12G054000;Glyma.12G054100;Glyma.12G054300;Glyma.12G130200;Glyma.12G240000;Glyma.15G019200
GO:0019762	glucosinolate catabolic process	10	23	3.41999e-07	1.97302e-05	Glyma.08G201300;Glyma.11G129600;Glyma.11G129700;Glyma.12G053900;Glyma.12G054000;Glyma.12G054100;Glyma.12G054300;Glyma.12G130200;Glyma.12G240000;Glyma.15G019200
GO:0009404	toxin metabolic process	18	76	4.38937e-07	2.48416e-05	Glyma.02G024600;Glyma.02G024800;Glyma.02G232600;Glyma.05G161300;Glyma.05G161400;Glyma.06G193500;Glyma.07G139800;Glyma.07G140000;Glyma.07G140400;Glyma.08G118700;Glyma.08G174900;Glyma.11G150452;Glyma.11G163300;Glyma.12G073000;Glyma.14G200200;Glyma.15G251500;Glyma.15G251600;Glyma.18G056600
GO:0044699	single-organism process	1028	15760	4.46255e-07	2.48416e-05	Glyma.01G006500;Glyma.01G007500;Glyma.01G008500;Glyma.01G010500;Glyma.01G016600;Glyma.01G019200;Glyma.01G019400;Glyma.01G019700;Glyma.01G019800;Glyma.01G022400;Glyma.01G024000;Glyma.01G028900;Glyma.01G031500;Glyma.01G037200;Glyma.01G044100;Glyma.01G048500;Glyma.01G051300;Glyma.01G061100;Glyma.01G090400;Glyma.01G090900;Glyma.01G101800;Glyma.01G106700;Glyma.01G108300;Glyma.01G114500;Glyma.01G114550…
GO:0007165	signal transduction	258	3221	5.19903e-07	2.84423e-05	Glyma.01G010500;Glyma.01G019400;Glyma.01G019800;Glyma.01G022400;Glyma.01G044100;Glyma.01G157700;Glyma.01G166100;Glyma.01G179000;Glyma.01G182400;Glyma.01G183500;Glyma.01G186800;Glyma.01G203500;Glyma.01G232600;Glyma.02G000400;Glyma.02G002100;Glyma.02G003700;Glyma.02G008000;Glyma.02G053600;Glyma.02G080200;Glyma.02G118500;Glyma.02G161100;Glyma.02G218100;Glyma.02G228200;Glyma.02G250200;Glyma.02G254300…
GO:0006811	ion transport	140	1545	6.53346e-07	3.51367e-05	Glyma.01G024000;Glyma.01G106700;Glyma.01G114500;Glyma.01G114550;Glyma.01G123400;Glyma.01G208200;Glyma.01G210500;Glyma.01G219001;Glyma.01G220600;Glyma.02G003700;Glyma.02G022200;Glyma.02G090000;Glyma.02G095400;Glyma.02G116400;Glyma.02G147900;Glyma.02G231200;Glyma.02G250200;Glyma.02G253200;Glyma.03G149333;Glyma.03G156700;Glyma.03G157700;Glyma.03G171500;Glyma.03G185900;Glyma.03G241500;Glyma.04G061500…
GO:0009737	response to abscisic acid	113	1186	7.9476e-07	4.20295e-05	Glyma.01G019800;Glyma.01G166100;Glyma.01G183500;Glyma.02G017100;Glyma.02G080200;Glyma.02G118500;Glyma.02G196500;Glyma.02G228200;Glyma.02G250200;Glyma.02G261900;Glyma.03G157800;Glyma.03G215000;Glyma.04G007700;Glyma.04G009400;Glyma.04G060300;Glyma.04G060400;Glyma.04G101900;Glyma.05G003900;Glyma.05G045700;Glyma.05G109500;Glyma.05G139000;Glyma.05G173500;Glyma.06G007500;Glyma.06G040400;Glyma.06G114300…
GO:0044700	single organism signaling	261	3288	9.22779e-07	4.77251e-05	Glyma.01G010500;Glyma.01G019400;Glyma.01G019800;Glyma.01G022400;Glyma.01G044100;Glyma.01G157700;Glyma.01G166100;Glyma.01G179000;Glyma.01G182400;Glyma.01G183500;Glyma.01G186800;Glyma.01G203500;Glyma.01G232600;Glyma.02G000400;Glyma.02G002100;Glyma.02G003700;Glyma.02G008000;Glyma.02G053600;Glyma.02G080200;Glyma.02G081100;Glyma.02G081200;Glyma.02G118500;Glyma.02G161100;Glyma.02G218100;Glyma.02G228200…
GO:0000302	response to reactive oxygen species	49	390	9.32542e-07	4.77251e-05	Glyma.01G224800;Glyma.02G017100;Glyma.03G096500;Glyma.03G130600;Glyma.03G215000;Glyma.03G242900;Glyma.03G264300;Glyma.04G177700;Glyma.04G194800;Glyma.05G047100;Glyma.05G063500;Glyma.05G112200;Glyma.05G215900;Glyma.05G222400;Glyma.06G125600;Glyma.06G171150;Glyma.06G187200;Glyma.06G187300;Glyma.06G187400;Glyma.08G021900;Glyma.08G076000;Glyma.08G076100;Glyma.08G254200;Glyma.09G102800;Glyma.10G017600…
GO:0023052	signaling	262	3305	9.74469e-07	4.90792e-05	Glyma.01G010500;Glyma.01G019400;Glyma.01G019800;Glyma.01G022400;Glyma.01G044100;Glyma.01G157700;Glyma.01G166100;Glyma.01G179000;Glyma.01G182400;Glyma.01G183500;Glyma.01G186800;Glyma.01G203500;Glyma.01G232600;Glyma.02G000400;Glyma.02G002100;Glyma.02G003700;Glyma.02G008000;Glyma.02G053600;Glyma.02G080200;Glyma.02G081100;Glyma.02G081200;Glyma.02G118500;Glyma.02G161100;Glyma.02G218100;Glyma.02G228200…
GO:0009414	response to water deprivation	80	766	1.1294e-06	5.59936e-05	Glyma.01G183500;Glyma.01G210500;Glyma.01G220600;Glyma.02G017100;Glyma.02G024600;Glyma.02G024800;Glyma.02G118500;Glyma.02G226000;Glyma.02G232600;Glyma.02G250200;Glyma.03G130600;Glyma.03G157800;Glyma.03G215000;Glyma.04G009400;Glyma.05G003900;Glyma.05G064700;Glyma.05G109500;Glyma.05G173500;Glyma.05G241600;Glyma.06G040400;Glyma.06G063500;Glyma.06G114300;Glyma.06G162200;Glyma.06G186300;Glyma.07G052100…
GO:0006790	sulfur compound metabolic process	60	521	1.15514e-06	5.63887e-05	Glyma.01G028900;Glyma.02G024600;Glyma.02G024800;Glyma.02G036300;Glyma.02G232600;Glyma.03G129700;Glyma.05G139000;Glyma.05G161300;Glyma.05G161400;Glyma.05G248600;Glyma.06G193500;Glyma.06G290000;Glyma.07G139800;Glyma.07G140000;Glyma.07G140400;Glyma.07G174000;Glyma.08G118700;Glyma.08G174900;Glyma.08G201300;Glyma.09G035600;Glyma.09G048700;Glyma.09G048800;Glyma.10G159700;Glyma.10G200700;Glyma.10G242600…
GO:0009415	response to water	80	772	1.53223e-06	7.36631e-05	Glyma.01G183500;Glyma.01G210500;Glyma.01G220600;Glyma.02G017100;Glyma.02G024600;Glyma.02G024800;Glyma.02G118500;Glyma.02G226000;Glyma.02G232600;Glyma.02G250200;Glyma.03G130600;Glyma.03G157800;Glyma.03G215000;Glyma.04G009400;Glyma.05G003900;Glyma.05G064700;Glyma.05G109500;Glyma.05G173500;Glyma.05G241600;Glyma.06G040400;Glyma.06G063500;Glyma.06G114300;Glyma.06G162200;Glyma.06G186300;Glyma.07G052100…
GO:0035690	cellular response to drug	37	265	1.66905e-06	7.90432e-05	Glyma.01G179000;Glyma.02G053600;Glyma.02G269600;Glyma.03G096500;Glyma.03G242900;Glyma.04G223300;Glyma.05G222400;Glyma.06G142000;Glyma.06G287000;Glyma.07G066800;Glyma.08G076000;Glyma.08G076100;Glyma.08G180600;Glyma.08G254200;Glyma.08G344300;Glyma.08G352400;Glyma.09G102800;Glyma.09G256000;Glyma.09G274000;Glyma.11G063200;Glyma.11G121700;Glyma.11G192800;Glyma.12G119200;Glyma.12G207400;Glyma.13G006700…
GO:0010038	response to metal ion	97	998	2.11297e-06	9.85948e-05	Glyma.01G019200;Glyma.01G031500;Glyma.01G037200;Glyma.01G219001;Glyma.01G219400;Glyma.02G002100;Glyma.02G005500;Glyma.02G024600;Glyma.02G024800;Glyma.02G034000;Glyma.02G094500;Glyma.02G095400;Glyma.02G103500;Glyma.02G204000;Glyma.02G261600;Glyma.03G102800;Glyma.03G110200;Glyma.03G130600;Glyma.03G135800;Glyma.03G157800;Glyma.03G173300;Glyma.03G182800;Glyma.03G242900;Glyma.04G020300;Glyma.04G035600…
GO:0097305	response to alcohol	128	1417	2.40219e-06	0.000110466	Glyma.01G019800;Glyma.01G166100;Glyma.01G183500;Glyma.02G017100;Glyma.02G080200;Glyma.02G099500;Glyma.02G118500;Glyma.02G196500;Glyma.02G228200;Glyma.02G250200;Glyma.02G261900;Glyma.02G309300;Glyma.03G157800;Glyma.03G215000;Glyma.03G215800;Glyma.04G007700;Glyma.04G009400;Glyma.04G060300;Glyma.04G060400;Glyma.04G100400;Glyma.04G101900;Glyma.05G003900;Glyma.05G045700;Glyma.05G109500;Glyma.05G119500…
GO:0031347	regulation of defense response	65	600	3.44499e-06	0.000156156	Glyma.01G006500;Glyma.01G118350;Glyma.01G166100;Glyma.01G224800;Glyma.02G017100;Glyma.02G254300;Glyma.03G215000;Glyma.04G022300;Glyma.04G061900;Glyma.04G190400;Glyma.04G223300;Glyma.05G112200;Glyma.05G162600;Glyma.05G215900;Glyma.05G237200;Glyma.06G009000;Glyma.06G125600;Glyma.06G142000;Glyma.06G175100;Glyma.07G023300;Glyma.07G041400;Glyma.07G066800;Glyma.07G093900;Glyma.08G021900;Glyma.08G044400…
GO:0002376	immune system process	102	1079	3.94343e-06	0.000176232	Glyma.01G006500;Glyma.01G010500;Glyma.01G019200;Glyma.01G022400;Glyma.01G118350;Glyma.01G179000;Glyma.01G224800;Glyma.02G053600;Glyma.02G063900;Glyma.02G254300;Glyma.02G269600;Glyma.03G201100;Glyma.03G201200;Glyma.03G201550;Glyma.03G201600;Glyma.04G061900;Glyma.04G091800;Glyma.04G134200;Glyma.04G177700;Glyma.04G223300;Glyma.05G043200;Glyma.05G112200;Glyma.05G162100;Glyma.05G167600;Glyma.05G215900…
GO:0002237	response to molecule of bacterial origin	18	88	4.2512e-06	0.000187348	Glyma.01G179000;Glyma.02G053600;Glyma.03G142400;Glyma.05G237200;Glyma.07G023300;Glyma.07G093900;Glyma.08G044400;Glyma.09G182400;Glyma.10G092100;Glyma.11G063100;Glyma.11G063200;Glyma.11G183700;Glyma.12G088700;Glyma.12G184500;Glyma.13G316900;Glyma.13G370100;Glyma.14G102900;Glyma.15G003300
GO:0071229	cellular response to acid chemical	102	1084	4.81921e-06	0.00020947	Glyma.01G019800;Glyma.01G166100;Glyma.01G183500;Glyma.02G017100;Glyma.02G053600;Glyma.02G080200;Glyma.02G118500;Glyma.02G228200;Glyma.02G250200;Glyma.02G254300;Glyma.02G261900;Glyma.03G131200;Glyma.03G148300;Glyma.03G215000;Glyma.03G242900;Glyma.04G218700;Glyma.04G223300;Glyma.05G109500;Glyma.05G139000;Glyma.05G173500;Glyma.05G184500;Glyma.05G222400;Glyma.06G040400;Glyma.06G142000;Glyma.06G147100…
GO:0019755	one-carbon compound transport	11	36	5.4602e-06	0.000234125	Glyma.01G208200;Glyma.03G185900;Glyma.04G083200;Glyma.06G084600;Glyma.09G238200;Glyma.10G167800;Glyma.11G034000;Glyma.11G143100;Glyma.18G259500;Glyma.19G186100;Glyma.20G221401
GO:0071310	cellular response to organic substance	177	2135	6.18147e-06	0.000261517	Glyma.01G019400;Glyma.01G019800;Glyma.01G022400;Glyma.01G157700;Glyma.01G166100;Glyma.01G179000;Glyma.01G183500;Glyma.02G008000;Glyma.02G053600;Glyma.02G080200;Glyma.02G086100;Glyma.02G118500;Glyma.02G161100;Glyma.02G218100;Glyma.02G228200;Glyma.02G250200;Glyma.02G254300;Glyma.02G261900;Glyma.02G269600;Glyma.03G130000;Glyma.03G130600;Glyma.03G131200;Glyma.03G148300;Glyma.03G242900;Glyma.04G064100…
GO:0009862	systemic acquired resistance, salicylic acid mediated signaling pathway	12	44	7.66096e-06	0.000319845	Glyma.04G223300;Glyma.06G142000;Glyma.07G066800;Glyma.08G180600;Glyma.08G344300;Glyma.09G256000;Glyma.09G274000;Glyma.13G267500;Glyma.13G267700;Glyma.16G032900;Glyma.18G213200;Glyma.18G236800
GO:0071588	hydrogen peroxide mediated signaling pathway	6	10	8.1044e-06	0.000333964	Glyma.03G142400;Glyma.10G092100;Glyma.11G183700;Glyma.12G088700;Glyma.12G184500;Glyma.13G316900
GO:0033993	response to lipid	143	1663	8.55514e-06	0.000348019	Glyma.01G019800;Glyma.01G166100;Glyma.01G183500;Glyma.02G017100;Glyma.02G080200;Glyma.02G099500;Glyma.02G118500;Glyma.02G196500;Glyma.02G228200;Glyma.02G250200;Glyma.02G261900;Glyma.02G309300;Glyma.03G131200;Glyma.03G148300;Glyma.03G157800;Glyma.03G215000;Glyma.03G215800;Glyma.04G007700;Glyma.04G009400;Glyma.04G060300;Glyma.04G060400;Glyma.04G100400;Glyma.04G101900;Glyma.05G003900;Glyma.05G045700…
GO:0009409	response to cold	73	724	1.14115e-05	0.0004563	Glyma.01G101800;Glyma.02G001500;Glyma.02G017100;Glyma.02G232600;Glyma.02G250200;Glyma.02G296600;Glyma.03G215000;Glyma.03G215800;Glyma.03G260300;Glyma.04G007700;Glyma.04G009400;Glyma.04G171800;Glyma.05G026300;Glyma.05G043200;Glyma.05G045700;Glyma.05G063500;Glyma.06G007500;Glyma.06G220800;Glyma.06G299900;Glyma.07G066800;Glyma.08G017800;Glyma.08G135200;Glyma.08G174900;Glyma.09G171600;Glyma.09G256000…
GO:0010345	suberin biosynthetic process	13	53	1.15046e-05	0.0004563	Glyma.02G001500;Glyma.02G249300;Glyma.03G175300;Glyma.10G001800;Glyma.10G179400;Glyma.11G100100;Glyma.11G175900;Glyma.14G067200;Glyma.16G053300;Glyma.19G096100;Glyma.19G176000;Glyma.20G210900;Glyma.20G242000
GO:0010618	aerenchyma formation	4	4	1.31828e-05	0.000516408	Glyma.04G177700;Glyma.06G187200;Glyma.06G187300;Glyma.06G187400
GO:0044763	single-organism cellular process	837	12666	1.51416e-05	0.000585907	Glyma.01G008500;Glyma.01G010500;Glyma.01G016600;Glyma.01G019200;Glyma.01G019400;Glyma.01G019700;Glyma.01G019800;Glyma.01G022400;Glyma.01G024000;Glyma.01G028900;Glyma.01G044100;Glyma.01G048500;Glyma.01G051300;Glyma.01G090900;Glyma.01G106700;Glyma.01G114500;Glyma.01G114550;Glyma.01G123400;Glyma.01G139600;Glyma.01G150700;Glyma.01G152100;Glyma.01G154400;Glyma.01G157700;Glyma.01G166100;Glyma.01G169200…
GO:1901701	cellular response to oxygen-containing compound	127	1472	2.42107e-05	0.000925549	Glyma.01G019800;Glyma.01G166100;Glyma.01G179000;Glyma.01G183500;Glyma.02G017100;Glyma.02G053600;Glyma.02G080200;Glyma.02G118500;Glyma.02G228200;Glyma.02G250200;Glyma.02G254300;Glyma.02G261900;Glyma.02G269600;Glyma.03G096500;Glyma.03G131200;Glyma.03G148300;Glyma.03G215000;Glyma.03G242900;Glyma.04G078300;Glyma.04G218700;Glyma.04G223300;Glyma.05G109500;Glyma.05G112200;Glyma.05G119500;Glyma.05G139000…
GO:0009861	jasmonic acid and ethylene-dependent systemic resistance	12	49	2.53178e-05	0.000956348	Glyma.01G118350;Glyma.02G254300;Glyma.07G066800;Glyma.09G256000;Glyma.12G233100;Glyma.12G233300;Glyma.13G191400;Glyma.13G266100;Glyma.15G264300;Glyma.16G032900;Glyma.18G030200;Glyma.18G236800
GO:0009863	salicylic acid mediated signaling pathway	20	121	3.60554e-05	0.00134593	Glyma.02G053600;Glyma.04G223300;Glyma.06G142000;Glyma.06G287000;Glyma.07G066800;Glyma.08G180600;Glyma.08G344300;Glyma.09G256000;Glyma.09G274000;Glyma.12G119200;Glyma.12G207400;Glyma.13G006700;Glyma.13G234500;Glyma.13G267500;Glyma.13G267700;Glyma.14G004300;Glyma.16G032900;Glyma.18G213200;Glyma.18G236800;Glyma.20G062000
GO:0071236	cellular response to antibiotic	21	131	3.72293e-05	0.0013578	Glyma.02G053600;Glyma.03G096500;Glyma.03G242900;Glyma.04G223300;Glyma.06G142000;Glyma.06G287000;Glyma.07G066800;Glyma.08G180600;Glyma.08G344300;Glyma.08G352400;Glyma.09G256000;Glyma.09G274000;Glyma.12G119200;Glyma.12G207400;Glyma.13G234500;Glyma.13G267500;Glyma.13G267700;Glyma.16G032900;Glyma.18G213200;Glyma.18G236800;Glyma.19G025100
GO:0071446	cellular response to salicylic acid stimulus	21	131	3.72293e-05	0.0013578	Glyma.02G053600;Glyma.04G223300;Glyma.06G142000;Glyma.06G287000;Glyma.07G066800;Glyma.08G180600;Glyma.08G344300;Glyma.08G352400;Glyma.09G256000;Glyma.09G274000;Glyma.12G119200;Glyma.12G207400;Glyma.13G006700;Glyma.13G234500;Glyma.13G267500;Glyma.13G267700;Glyma.14G004300;Glyma.16G032900;Glyma.18G213200;Glyma.18G236800;Glyma.20G062000
GO:0005513	detection of calcium ion	5	8	3.80697e-05	0.00137267	Glyma.02G002100;Glyma.03G157800;Glyma.10G002200;Glyma.10G178400;Glyma.19G160100
GO:0044273	sulfur compound catabolic process	11	44	4.46225e-05	0.00159087	Glyma.05G248600;Glyma.08G201300;Glyma.11G129600;Glyma.11G129700;Glyma.12G053900;Glyma.12G054000;Glyma.12G054100;Glyma.12G054300;Glyma.12G130200;Glyma.12G240000;Glyma.15G019200
GO:0009407	toxin catabolic process	12	52	4.78747e-05	0.0016693	Glyma.02G024600;Glyma.02G024800;Glyma.05G161300;Glyma.05G161400;Glyma.06G193500;Glyma.07G139800;Glyma.07G140000;Glyma.07G140400;Glyma.08G118700;Glyma.08G174900;Glyma.15G251500;Glyma.15G251600
GO:0090487	secondary metabolite catabolic process	12	52	4.78747e-05	0.0016693	Glyma.02G024600;Glyma.02G024800;Glyma.05G161300;Glyma.05G161400;Glyma.06G193500;Glyma.07G139800;Glyma.07G140000;Glyma.07G140400;Glyma.08G118700;Glyma.08G174900;Glyma.15G251500;Glyma.15G251600
GO:0010458	exit from mitosis	7	18	5.04615e-05	0.00174037	Glyma.02G289300;Glyma.07G081100;Glyma.09G127000;Glyma.10G229400;Glyma.14G025700;Glyma.16G173700;Glyma.20G163900
GO:0006082	organic acid metabolic process	142	1719	6.64546e-05	0.0022432	Glyma.01G008500;Glyma.01G019700;Glyma.01G028900;Glyma.01G139600;Glyma.02G003700;Glyma.02G005500;Glyma.02G036300;Glyma.02G222400;Glyma.02G226000;Glyma.02G288500;Glyma.03G027400;Glyma.03G128300;Glyma.03G129700;Glyma.03G131200;Glyma.03G221350;Glyma.04G086900;Glyma.04G104900;Glyma.04G219200;Glyma.05G045900;Glyma.05G064700;Glyma.05G139000;Glyma.05G180100;Glyma.05G188500;Glyma.05G237200;Glyma.05G248600…
GO:0043436	oxoacid metabolic process	142	1719	6.64546e-05	0.0022432	Glyma.01G008500;Glyma.01G019700;Glyma.01G028900;Glyma.01G139600;Glyma.02G003700;Glyma.02G005500;Glyma.02G036300;Glyma.02G222400;Glyma.02G226000;Glyma.02G288500;Glyma.03G027400;Glyma.03G128300;Glyma.03G129700;Glyma.03G131200;Glyma.03G221350;Glyma.04G086900;Glyma.04G104900;Glyma.04G219200;Glyma.05G045900;Glyma.05G064700;Glyma.05G139000;Glyma.05G180100;Glyma.05G188500;Glyma.05G237200;Glyma.05G248600…
GO:0010360	negative regulation of anion channel activity	5	9	8.13854e-05	0.00266223	Glyma.02G250200;Glyma.11G222600;Glyma.12G074100;Glyma.14G066400;Glyma.18G035000
GO:1903792	negative regulation of anion transport	5	9	8.13854e-05	0.00266223	Glyma.02G250200;Glyma.11G222600;Glyma.12G074100;Glyma.14G066400;Glyma.18G035000
GO:1903960	negative regulation of anion transmembrane transport	5	9	8.13854e-05	0.00266223	Glyma.02G250200;Glyma.11G222600;Glyma.12G074100;Glyma.14G066400;Glyma.18G035000
GO:0080134	regulation of response to stress	82	891	8.83194e-05	0.00285956	Glyma.01G006500;Glyma.01G118350;Glyma.01G166100;Glyma.01G224800;Glyma.02G017100;Glyma.02G024600;Glyma.02G024800;Glyma.02G254300;Glyma.03G215000;Glyma.03G215500;Glyma.04G022300;Glyma.04G061900;Glyma.04G091700;Glyma.04G190400;Glyma.04G223300;Glyma.05G112200;Glyma.05G162600;Glyma.05G173500;Glyma.05G215900;Glyma.05G237200;Glyma.06G009000;Glyma.06G125600;Glyma.06G142000;Glyma.06G162200;Glyma.06G175100…
GO:0080026	response to indolebutyric acid	6	14	9.39326e-05	0.00301059	Glyma.07G066800;Glyma.08G201300;Glyma.09G256000;Glyma.15G019200;Glyma.16G032900;Glyma.18G236800
GO:0098660	inorganic ion transmembrane transport	67	695	0.000101861	0.00323206	Glyma.01G024000;Glyma.01G106700;Glyma.01G123400;Glyma.01G208200;Glyma.01G219001;Glyma.02G003700;Glyma.02G095400;Glyma.02G116400;Glyma.02G231200;Glyma.03G149333;Glyma.03G156700;Glyma.03G157700;Glyma.03G241500;Glyma.04G102600;Glyma.04G102700;Glyma.05G240600;Glyma.06G052000;Glyma.06G115800;Glyma.06G164900;Glyma.06G229000;Glyma.07G004300;Glyma.07G153800;Glyma.08G008100;Glyma.08G056100;Glyma.08G076000…
GO:0009753	response to jasmonic acid	49	468	0.000124454	0.00390982	Glyma.01G037200;Glyma.02G124300;Glyma.02G254300;Glyma.02G261900;Glyma.03G264300;Glyma.04G007700;Glyma.04G218700;Glyma.04G223300;Glyma.05G184500;Glyma.06G007500;Glyma.06G142000;Glyma.06G147100;Glyma.06G287000;Glyma.07G014500;Glyma.07G041400;Glyma.07G066800;Glyma.07G190100;Glyma.07G244867;Glyma.08G042100;Glyma.08G142400;Glyma.08G292300;Glyma.09G256000;Glyma.09G274000;Glyma.10G007000;Glyma.10G180100…
GO:0043090	amino acid import	6	15	0.000148567	0.00462161	Glyma.02G253200;Glyma.10G044800;Glyma.13G081000;Glyma.13G132500;Glyma.14G148300;Glyma.17G192000
GO:0006829	zinc II ion transport	10	42	0.000153605	0.00471881	Glyma.03G149333;Glyma.06G052000;Glyma.13G004400;Glyma.13G338300;Glyma.13G340900;Glyma.15G036200;Glyma.17G228600;Glyma.18G217100;Glyma.20G022500;Glyma.20G063100
GO:0080169	cellular response to boron-containing substance deprivation	5	10	0.000154666	0.00471881	Glyma.06G307700;Glyma.07G262700;Glyma.09G005700;Glyma.13G310100;Glyma.15G110300
GO:0080144	amino acid homeostasis	7	21	0.000157106	0.00474758	Glyma.10G044800;Glyma.10G159700;Glyma.13G081000;Glyma.13G132500;Glyma.13G139400;Glyma.14G148300;Glyma.20G228900
GO:0098656	anion transmembrane transport	57	577	0.000174846	0.00523383	Glyma.01G024000;Glyma.01G114500;Glyma.01G114550;Glyma.01G210500;Glyma.02G003700;Glyma.02G022200;Glyma.02G147900;Glyma.02G250200;Glyma.02G253200;Glyma.03G156700;Glyma.04G171800;Glyma.05G042200;Glyma.05G162600;Glyma.06G191300;Glyma.07G201300;Glyma.08G055000;Glyma.08G113400;Glyma.08G208700;Glyma.08G254200;Glyma.08G254800;Glyma.09G010700;Glyma.09G102800;Glyma.10G006700;Glyma.10G044800;Glyma.10G183300…
GO:0044281	small molecule metabolic process	200	2614	0.0001916	0.00568174	Glyma.01G008500;Glyma.01G019200;Glyma.01G019700;Glyma.01G028900;Glyma.01G090900;Glyma.01G139600;Glyma.02G003700;Glyma.02G005500;Glyma.02G036300;Glyma.02G081100;Glyma.02G081200;Glyma.02G116400;Glyma.02G222400;Glyma.02G226000;Glyma.02G273100;Glyma.02G288500;Glyma.03G027400;Glyma.03G128300;Glyma.03G129700;Glyma.03G131200;Glyma.03G187700;Glyma.03G205500;Glyma.03G221350;Glyma.03G229800;Glyma.04G045000…
GO:0071577	zinc II ion transmembrane transport	9	36	0.000219625	0.0064525	Glyma.06G052000;Glyma.13G004400;Glyma.13G338300;Glyma.13G340900;Glyma.15G036200;Glyma.17G228600;Glyma.18G217100;Glyma.20G022500;Glyma.20G063100
GO:0010150	leaf senescence	36	319	0.000228039	0.00657788	Glyma.01G037200;Glyma.01G051300;Glyma.01G224800;Glyma.02G017100;Glyma.02G063900;Glyma.02G204000;Glyma.03G201100;Glyma.03G201200;Glyma.03G201550;Glyma.03G215000;Glyma.04G223300;Glyma.05G137500;Glyma.05G215900;Glyma.06G082400;Glyma.06G125600;Glyma.06G142000;Glyma.06G164900;Glyma.07G039600;Glyma.08G008100;Glyma.08G021900;Glyma.08G092800;Glyma.08G135200;Glyma.08G180600;Glyma.08G292300;Glyma.09G274000…
GO:0010260	organ senescence	36	319	0.000228039	0.00657788	Glyma.01G037200;Glyma.01G051300;Glyma.01G224800;Glyma.02G017100;Glyma.02G063900;Glyma.02G204000;Glyma.03G201100;Glyma.03G201200;Glyma.03G201550;Glyma.03G215000;Glyma.04G223300;Glyma.05G137500;Glyma.05G215900;Glyma.06G082400;Glyma.06G125600;Glyma.06G142000;Glyma.06G164900;Glyma.07G039600;Glyma.08G008100;Glyma.08G021900;Glyma.08G092800;Glyma.08G135200;Glyma.08G180600;Glyma.08G292300;Glyma.09G274000…
GO:0072488	ammonium transmembrane transport	8	29	0.000235348	0.00672755	Glyma.01G123400;Glyma.01G208200;Glyma.07G153800;Glyma.10G167800;Glyma.11G034000;Glyma.16G216500;Glyma.18G204800;Glyma.20G221401
GO:0048583	regulation of response to stimulus	151	1902	0.000255139	0.00722818	Glyma.01G006500;Glyma.01G019800;Glyma.01G037200;Glyma.01G118350;Glyma.01G157700;Glyma.01G166100;Glyma.01G186800;Glyma.01G224800;Glyma.02G008000;Glyma.02G017100;Glyma.02G024600;Glyma.02G024800;Glyma.02G080200;Glyma.02G250200;Glyma.02G254300;Glyma.03G130600;Glyma.03G148300;Glyma.03G215000;Glyma.03G215500;Glyma.04G022300;Glyma.04G058900;Glyma.04G061900;Glyma.04G091700;Glyma.04G190400;Glyma.04G223300…
GO:0000041	transition metal ion transport	21	151	0.000295077	0.00828565	Glyma.01G106700;Glyma.02G090000;Glyma.02G095400;Glyma.02G231200;Glyma.03G149333;Glyma.05G240600;Glyma.06G052000;Glyma.08G076000;Glyma.08G076100;Glyma.08G201300;Glyma.11G192800;Glyma.13G004400;Glyma.13G338300;Glyma.13G340900;Glyma.15G019200;Glyma.15G036200;Glyma.16G168200;Glyma.17G228600;Glyma.18G217100;Glyma.20G022500;Glyma.20G063100
GO:0044272	sulfur compound biosynthetic process	26	207	0.000318728	0.00867154	Glyma.01G028900;Glyma.02G036300;Glyma.02G232600;Glyma.03G129700;Glyma.09G035600;Glyma.09G048700;Glyma.09G048800;Glyma.10G159700;Glyma.10G200700;Glyma.10G251500;Glyma.11G150452;Glyma.11G163300;Glyma.11G209681;Glyma.12G073000;Glyma.12G135000;Glyma.13G191400;Glyma.14G200200;Glyma.15G140300;Glyma.16G027700;Glyma.16G118800;Glyma.16G149300;Glyma.18G044900;Glyma.18G056600;Glyma.18G080000;Glyma.19G133300…
GO:0098869	cellular oxidant detoxification	26	207	0.000318728	0.00867154	Glyma.01G171100;Glyma.01G219400;Glyma.02G052700;Glyma.03G001800;Glyma.03G007700;Glyma.03G208200;Glyma.03G242900;Glyma.05G112200;Glyma.07G260300;Glyma.08G179700;Glyma.08G285900;Glyma.09G022400;Glyma.10G193500;Glyma.11G072000;Glyma.12G195500;Glyma.12G215000;Glyma.13G138300;Glyma.13G251200;Glyma.14G221400;Glyma.15G063100;Glyma.16G132800;Glyma.16G155700;Glyma.16G220500;Glyma.17G013600;Glyma.20G196900…
GO:0009735	response to cytokinin	50	500	0.000321389	0.00867154	Glyma.02G005500;Glyma.02G290800;Glyma.03G130000;Glyma.04G064100;Glyma.04G104900;Glyma.04G247900;Glyma.05G026300;Glyma.05G033000;Glyma.05G109500;Glyma.05G241600;Glyma.06G063500;Glyma.06G105900;Glyma.06G127400;Glyma.07G019700;Glyma.07G139800;Glyma.07G140000;Glyma.07G140400;Glyma.07G244867;Glyma.07G263800;Glyma.08G049000;Glyma.08G164100;Glyma.08G174900;Glyma.08G180600;Glyma.08G204800;Glyma.08G207700…
GO:0010120	camalexin biosynthetic process	6	17	0.000330902	0.00867154	Glyma.02G232600;Glyma.11G150452;Glyma.11G163300;Glyma.12G073000;Glyma.14G200200;Glyma.18G056600
GO:0052317	camalexin metabolic process	6	17	0.000330902	0.00867154	Glyma.02G232600;Glyma.11G150452;Glyma.11G163300;Glyma.12G073000;Glyma.14G200200;Glyma.18G056600
GO:0016143	S-glycoside metabolic process	23	174	0.000331221	0.00867154	Glyma.05G139000;Glyma.06G290000;Glyma.07G174000;Glyma.08G201300;Glyma.09G048700;Glyma.09G048800;Glyma.11G129600;Glyma.11G129700;Glyma.11G209681;Glyma.12G053900;Glyma.12G054000;Glyma.12G054100;Glyma.12G054300;Glyma.12G117000;Glyma.12G130200;Glyma.12G240000;Glyma.13G191400;Glyma.14G045100;Glyma.15G019200;Glyma.16G149300;Glyma.18G042300;Glyma.18G044900;Glyma.19G133300
GO:0019757	glycosinolate metabolic process	23	174	0.000331221	0.00867154	Glyma.05G139000;Glyma.06G290000;Glyma.07G174000;Glyma.08G201300;Glyma.09G048700;Glyma.09G048800;Glyma.11G129600;Glyma.11G129700;Glyma.11G209681;Glyma.12G053900;Glyma.12G054000;Glyma.12G054100;Glyma.12G054300;Glyma.12G117000;Glyma.12G130200;Glyma.12G240000;Glyma.13G191400;Glyma.14G045100;Glyma.15G019200;Glyma.16G149300;Glyma.18G042300;Glyma.18G044900;Glyma.19G133300
GO:0019760	glucosinolate metabolic process	23	174	0.000331221	0.00867154	Glyma.05G139000;Glyma.06G290000;Glyma.07G174000;Glyma.08G201300;Glyma.09G048700;Glyma.09G048800;Glyma.11G129600;Glyma.11G129700;Glyma.11G209681;Glyma.12G053900;Glyma.12G054000;Glyma.12G054100;Glyma.12G054300;Glyma.12G117000;Glyma.12G130200;Glyma.12G240000;Glyma.13G191400;Glyma.14G045100;Glyma.15G019200;Glyma.16G149300;Glyma.18G042300;Glyma.18G044900;Glyma.19G133300
GO:1902170	cellular response to reactive nitrogen species	13	72	0.000333416	0.00867154	Glyma.05G222400;Glyma.08G076000;Glyma.08G076100;Glyma.08G254200;Glyma.09G102800;Glyma.11G192800;Glyma.11G195200;Glyma.13G051100;Glyma.13G323800;Glyma.15G274600;Glyma.16G050500;Glyma.18G251900;Glyma.20G022500
GO:0050776	regulation of immune response	38	350	0.000338069	0.00872108	Glyma.01G006500;Glyma.01G118350;Glyma.04G061900;Glyma.04G223300;Glyma.05G112200;Glyma.05G237200;Glyma.06G142000;Glyma.07G066800;Glyma.07G093900;Glyma.08G044400;Glyma.08G197000;Glyma.08G360100;Glyma.09G022400;Glyma.09G069900;Glyma.09G182400;Glyma.09G248600;Glyma.09G256000;Glyma.09G274000;Glyma.11G218900;Glyma.12G233100;Glyma.12G233300;Glyma.13G113100;Glyma.13G266100;Glyma.13G267500;Glyma.13G267700…
GO:0071365	cellular response to auxin stimulus	37	338	0.000342915	0.00877476	Glyma.01G019400;Glyma.01G019800;Glyma.01G157700;Glyma.02G008000;Glyma.02G218100;Glyma.04G101900;Glyma.06G111600;Glyma.06G149600;Glyma.06G189300;Glyma.08G173400;Glyma.08G201300;Glyma.08G339700;Glyma.09G202600;Glyma.09G203300;Glyma.10G044800;Glyma.10G180100;Glyma.11G035900;Glyma.11G087300;Glyma.11G176302;Glyma.13G063700;Glyma.13G077800;Glyma.13G081000;Glyma.13G088400;Glyma.13G091100;Glyma.13G119000…
GO:0046686	response to cadmium ion	59	621	0.000376563	0.00955868	Glyma.01G019200;Glyma.01G031500;Glyma.01G037200;Glyma.01G219400;Glyma.02G005500;Glyma.02G024600;Glyma.02G024800;Glyma.02G034000;Glyma.02G103500;Glyma.02G204000;Glyma.03G102800;Glyma.03G110200;Glyma.03G130600;Glyma.03G135800;Glyma.03G182800;Glyma.04G247900;Glyma.05G136100;Glyma.05G152100;Glyma.05G248600;Glyma.06G127400;Glyma.06G305700;Glyma.07G080400;Glyma.07G120900;Glyma.07G139800;Glyma.07G140000…
GO:0009808	lignin metabolic process	16	102	0.000389306	0.00980371	Glyma.01G169200;Glyma.01G171100;Glyma.02G052700;Glyma.02G224800;Glyma.03G208200;Glyma.06G220800;Glyma.08G201300;Glyma.08G220200;Glyma.11G072000;Glyma.12G241800;Glyma.13G369800;Glyma.14G191500;Glyma.14G205200;Glyma.15G019200;Glyma.15G190500;Glyma.16G132800
GO:0032973	amino acid export	5	12	0.000439001	0.0108824	Glyma.08G254800;Glyma.10G044800;Glyma.13G081000;Glyma.13G132500;Glyma.14G148300
GO:0034214	protein hexamerization	5	12	0.000439001	0.0108824	Glyma.06G162200;Glyma.09G127000;Glyma.10G229400;Glyma.16G173700;Glyma.20G163900
GO:0007568	aging	41	393	0.000460943	0.0112869	Glyma.01G037200;Glyma.01G051300;Glyma.01G224800;Glyma.02G017100;Glyma.02G063900;Glyma.02G204000;Glyma.03G201100;Glyma.03G201200;Glyma.03G201550;Glyma.03G215000;Glyma.04G223300;Glyma.05G137500;Glyma.05G215900;Glyma.06G082400;Glyma.06G125600;Glyma.06G142000;Glyma.06G164900;Glyma.07G039600;Glyma.08G008100;Glyma.08G021900;Glyma.08G092800;Glyma.08G135200;Glyma.08G180600;Glyma.08G292300;Glyma.09G274000…
GO:1990748	cellular detoxification	26	212	0.000462433	0.0112869	Glyma.01G171100;Glyma.01G219400;Glyma.02G052700;Glyma.03G001800;Glyma.03G007700;Glyma.03G208200;Glyma.03G242900;Glyma.05G112200;Glyma.07G260300;Glyma.08G179700;Glyma.08G285900;Glyma.09G022400;Glyma.10G193500;Glyma.11G072000;Glyma.12G195500;Glyma.12G215000;Glyma.13G138300;Glyma.13G251200;Glyma.14G221400;Glyma.15G063100;Glyma.16G132800;Glyma.16G155700;Glyma.16G220500;Glyma.17G013600;Glyma.20G196900…
GO:0098655	cation transmembrane transport	64	694	0.000483775	0.0117177	Glyma.01G024000;Glyma.01G106700;Glyma.01G123400;Glyma.01G208200;Glyma.01G219001;Glyma.02G095400;Glyma.02G116400;Glyma.02G231200;Glyma.02G253200;Glyma.03G149333;Glyma.03G157700;Glyma.03G241500;Glyma.04G102600;Glyma.04G102700;Glyma.05G240600;Glyma.06G052000;Glyma.06G164900;Glyma.06G229000;Glyma.07G004300;Glyma.07G153800;Glyma.08G008100;Glyma.08G056100;Glyma.08G076000;Glyma.08G076100;Glyma.08G091900…
GO:0015840	urea transport	7	25	0.00052504	0.0125384	Glyma.03G185900;Glyma.04G083200;Glyma.06G084600;Glyma.09G238200;Glyma.11G143100;Glyma.18G259500;Glyma.19G186100
GO:0009266	response to temperature stimulus	93	1096	0.00052556	0.0125384	Glyma.01G101800;Glyma.01G185800;Glyma.02G001500;Glyma.02G017100;Glyma.02G232600;Glyma.02G245600;Glyma.02G250200;Glyma.02G296600;Glyma.03G215000;Glyma.03G215800;Glyma.03G260300;Glyma.04G007700;Glyma.04G009400;Glyma.04G171800;Glyma.05G026300;Glyma.05G043200;Glyma.05G045700;Glyma.05G063500;Glyma.05G068600;Glyma.06G007500;Glyma.06G162200;Glyma.06G220800;Glyma.06G254900;Glyma.06G299900;Glyma.07G066800…
GO:0006972	hyperosmotic response	20	147	0.00054254	0.0128469	Glyma.04G061500;Glyma.04G067900;Glyma.06G062100;Glyma.06G069600;Glyma.07G066800;Glyma.08G176300;Glyma.09G256000;Glyma.10G183900;Glyma.12G195500;Glyma.13G189500;Glyma.15G124600;Glyma.15G203700;Glyma.15G227500;Glyma.15G250100;Glyma.16G032900;Glyma.17G034900;Glyma.18G236800;Glyma.19G025100;Glyma.20G158500;Glyma.20G206300
GO:0009734	auxin-activated signaling pathway	34	310	0.000564378	0.013265	Glyma.01G019400;Glyma.01G019800;Glyma.01G157700;Glyma.02G008000;Glyma.02G218100;Glyma.06G111600;Glyma.06G149600;Glyma.06G189300;Glyma.08G173400;Glyma.08G339700;Glyma.09G202600;Glyma.09G203300;Glyma.10G044800;Glyma.10G180100;Glyma.11G035900;Glyma.11G087300;Glyma.11G176302;Glyma.13G063700;Glyma.13G077800;Glyma.13G081000;Glyma.13G088400;Glyma.13G091100;Glyma.13G119000;Glyma.13G132500;Glyma.14G148300…
GO:0009700	indole phytoalexin biosynthetic process	6	19	0.000653606	0.0151379	Glyma.02G232600;Glyma.11G150452;Glyma.11G163300;Glyma.12G073000;Glyma.14G200200;Glyma.18G056600
GO:0046217	indole phytoalexin metabolic process	6	19	0.000653606	0.0151379	Glyma.02G232600;Glyma.11G150452;Glyma.11G163300;Glyma.12G073000;Glyma.14G200200;Glyma.18G056600
GO:0044711	single-organism biosynthetic process	211	2850	0.00075187	0.0171589	Glyma.01G019200;Glyma.01G019700;Glyma.01G028900;Glyma.01G048500;Glyma.01G061100;Glyma.01G090900;Glyma.01G139600;Glyma.01G169200;Glyma.01G171100;Glyma.01G179600;Glyma.01G225800;Glyma.01G239600;Glyma.02G001500;Glyma.02G003700;Glyma.02G036300;Glyma.02G052700;Glyma.02G081100;Glyma.02G081200;Glyma.02G086100;Glyma.02G099900;Glyma.02G103500;Glyma.02G108100;Glyma.02G116400;Glyma.02G222400;Glyma.02G224800…
GO:0009868	jasmonic acid and ethylene-dependent systemic resistance, jasmonic acid mediated signaling pathway	4	8	0.000758071	0.0171589	Glyma.07G066800;Glyma.09G256000;Glyma.16G032900;Glyma.18G236800
GO:0042539	hypotonic salinity response	4	8	0.000758071	0.0171589	Glyma.07G066800;Glyma.09G256000;Glyma.16G032900;Glyma.18G236800
GO:0009809	lignin biosynthetic process	14	88	0.000762499	0.0171589	Glyma.01G169200;Glyma.01G171100;Glyma.02G052700;Glyma.02G224800;Glyma.06G220800;Glyma.08G201300;Glyma.08G220200;Glyma.11G072000;Glyma.12G241800;Glyma.13G369800;Glyma.14G191500;Glyma.15G019200;Glyma.15G190500;Glyma.16G132800
GO:0014070	response to organic cyclic compound	79	913	0.000777796	0.0173799	Glyma.01G179000;Glyma.01G224800;Glyma.02G053600;Glyma.02G086100;Glyma.02G099500;Glyma.02G124300;Glyma.02G245600;Glyma.02G309300;Glyma.03G215800;Glyma.04G100400;Glyma.04G101900;Glyma.04G223300;Glyma.05G119500;Glyma.05G215900;Glyma.06G102100;Glyma.06G119300;Glyma.06G125600;Glyma.06G142000;Glyma.06G287000;Glyma.07G023300;Glyma.07G066800;Glyma.07G190100;Glyma.07G247500;Glyma.08G021900;Glyma.08G074500…
GO:0006799	polyphosphate biosynthetic process	3	4	0.000836498	0.0185609	Glyma.02G003700;Glyma.10G183300;Glyma.20G206900
GO:0046688	response to copper ion	9	43	0.000898929	0.0198077	Glyma.01G219001;Glyma.02G095400;Glyma.02G261600;Glyma.03G242900;Glyma.04G020300;Glyma.07G014500;Glyma.11G233400;Glyma.14G056100;Glyma.18G193400
GO:0015696	ammonium transport	8	35	0.000934445	0.0204482	Glyma.01G123400;Glyma.01G208200;Glyma.07G153800;Glyma.10G167800;Glyma.11G034000;Glyma.16G216500;Glyma.18G204800;Glyma.20G221401
GO:0032260	response to jasmonic acid stimulus involved in jasmonic acid and ethylene-dependent systemic resistance	5	14	0.00100252	0.0211132	Glyma.07G066800;Glyma.09G256000;Glyma.13G191400;Glyma.16G032900;Glyma.18G236800
GO:0032410	negative regulation of transporter activity	5	14	0.00100252	0.0211132	Glyma.02G250200;Glyma.11G222600;Glyma.12G074100;Glyma.14G066400;Glyma.18G035000
GO:0032413	negative regulation of ion transmembrane transporter activity	5	14	0.00100252	0.0211132	Glyma.02G250200;Glyma.11G222600;Glyma.12G074100;Glyma.14G066400;Glyma.18G035000
GO:0034763	negative regulation of transmembrane transport	5	14	0.00100252	0.0211132	Glyma.02G250200;Glyma.11G222600;Glyma.12G074100;Glyma.14G066400;Glyma.18G035000
GO:0034766	negative regulation of ion transmembrane transport	5	14	0.00100252	0.0211132	Glyma.02G250200;Glyma.11G222600;Glyma.12G074100;Glyma.14G066400;Glyma.18G035000
GO:0031349	positive regulation of defense response	28	247	0.00100476	0.0211132	Glyma.01G006500;Glyma.04G061900;Glyma.04G190400;Glyma.04G223300;Glyma.05G112200;Glyma.05G237200;Glyma.06G142000;Glyma.06G175100;Glyma.07G093900;Glyma.08G044400;Glyma.08G135200;Glyma.09G022400;Glyma.09G182400;Glyma.09G248600;Glyma.09G274000;Glyma.11G063100;Glyma.11G218900;Glyma.13G113100;Glyma.13G267500;Glyma.13G267700;Glyma.15G200600;Glyma.15G264300;Glyma.17G046600;Glyma.17G145400;Glyma.18G038500…
GO:0006820	anion transport	65	728	0.00101522	0.0211688	Glyma.01G024000;Glyma.01G114500;Glyma.01G114550;Glyma.01G210500;Glyma.02G003700;Glyma.02G022200;Glyma.02G147900;Glyma.02G250200;Glyma.02G253200;Glyma.03G156700;Glyma.04G171800;Glyma.05G042200;Glyma.05G162600;Glyma.05G241600;Glyma.06G191300;Glyma.07G201300;Glyma.08G049000;Glyma.08G055000;Glyma.08G113400;Glyma.08G208700;Glyma.08G254200;Glyma.08G254800;Glyma.09G010700;Glyma.09G102800;Glyma.10G006700…
GO:0006812	cation transport	75	866	0.00102075	0.0211688	Glyma.01G024000;Glyma.01G106700;Glyma.01G123400;Glyma.01G208200;Glyma.01G219001;Glyma.02G090000;Glyma.02G095400;Glyma.02G116400;Glyma.02G231200;Glyma.02G253200;Glyma.03G149333;Glyma.03G157700;Glyma.03G171500;Glyma.03G241500;Glyma.04G061500;Glyma.04G102600;Glyma.04G102700;Glyma.05G240600;Glyma.06G052000;Glyma.06G062100;Glyma.06G106700;Glyma.06G115800;Glyma.06G164900;Glyma.06G220800;Glyma.06G229000…
GO:0035435	phosphate ion transmembrane transport	7	28	0.00110321	0.0226867	Glyma.01G024000;Glyma.02G003700;Glyma.10G006700;Glyma.10G183300;Glyma.10G186500;Glyma.20G204000;Glyma.20G206900
GO:0098662	inorganic cation transmembrane transport	55	595	0.00110824	0.0226867	Glyma.01G024000;Glyma.01G106700;Glyma.01G123400;Glyma.01G208200;Glyma.01G219001;Glyma.02G095400;Glyma.02G116400;Glyma.02G231200;Glyma.03G149333;Glyma.03G157700;Glyma.03G241500;Glyma.04G102600;Glyma.04G102700;Glyma.05G240600;Glyma.06G052000;Glyma.06G164900;Glyma.06G229000;Glyma.07G004300;Glyma.07G153800;Glyma.08G008100;Glyma.08G056100;Glyma.08G076000;Glyma.08G076100;Glyma.08G091900;Glyma.08G201300…
GO:0052314	phytoalexin metabolic process	6	21	0.00117809	0.0238094	Glyma.02G232600;Glyma.11G150452;Glyma.11G163300;Glyma.12G073000;Glyma.14G200200;Glyma.18G056600
GO:0052315	phytoalexin biosynthetic process	6	21	0.00117809	0.0238094	Glyma.02G232600;Glyma.11G150452;Glyma.11G163300;Glyma.12G073000;Glyma.14G200200;Glyma.18G056600
GO:0015849	organic acid transport	33	312	0.00125384	0.0250217	Glyma.01G024000;Glyma.01G114500;Glyma.01G114550;Glyma.02G022200;Glyma.02G147900;Glyma.02G253200;Glyma.05G162600;Glyma.06G191300;Glyma.07G201300;Glyma.08G113400;Glyma.08G254200;Glyma.08G254800;Glyma.09G010700;Glyma.09G102800;Glyma.10G044800;Glyma.10G208800;Glyma.10G217300;Glyma.11G097000;Glyma.12G023100;Glyma.12G181100;Glyma.13G051100;Glyma.13G081000;Glyma.13G132500;Glyma.13G175100;Glyma.14G148300…
GO:0046942	carboxylic acid transport	33	312	0.00125384	0.0250217	Glyma.01G024000;Glyma.01G114500;Glyma.01G114550;Glyma.02G022200;Glyma.02G147900;Glyma.02G253200;Glyma.05G162600;Glyma.06G191300;Glyma.07G201300;Glyma.08G113400;Glyma.08G254200;Glyma.08G254800;Glyma.09G010700;Glyma.09G102800;Glyma.10G044800;Glyma.10G208800;Glyma.10G217300;Glyma.11G097000;Glyma.12G023100;Glyma.12G181100;Glyma.13G051100;Glyma.13G081000;Glyma.13G132500;Glyma.13G175100;Glyma.14G148300…
GO:0051013	microtubule severing	4	9	0.00129942	0.025451	Glyma.09G127000;Glyma.10G229400;Glyma.16G173700;Glyma.20G163900
GO:0051228	mitotic spindle disassembly	4	9	0.00129942	0.025451	Glyma.09G127000;Glyma.10G229400;Glyma.16G173700;Glyma.20G163900
GO:0051230	spindle disassembly	4	9	0.00129942	0.025451	Glyma.09G127000;Glyma.10G229400;Glyma.16G173700;Glyma.20G163900
GO:0019318	hexose metabolic process	17	125	0.00137617	0.0267889	Glyma.01G019200;Glyma.02G222400;Glyma.03G229800;Glyma.06G032451;Glyma.06G032500;Glyma.09G203500;Glyma.10G145300;Glyma.10G268500;Glyma.12G106900;Glyma.13G344500;Glyma.14G021800;Glyma.15G038100;Glyma.18G229800;Glyma.18G284600;Glyma.19G020700;Glyma.19G227800;Glyma.20G094500
GO:0015837	amine transport	5	15	0.00142949	0.0276572	Glyma.01G208200;Glyma.08G254800;Glyma.10G167800;Glyma.11G034000;Glyma.20G221401
GO:0015698	inorganic anion transport	26	229	0.0014592	0.0280608	Glyma.01G024000;Glyma.01G210500;Glyma.02G003700;Glyma.03G156700;Glyma.05G042200;Glyma.05G162600;Glyma.05G241600;Glyma.08G049000;Glyma.08G208700;Glyma.10G006700;Glyma.10G183300;Glyma.10G186500;Glyma.10G229300;Glyma.11G031500;Glyma.11G195200;Glyma.13G226600;Glyma.13G323800;Glyma.14G130000;Glyma.15G014000;Glyma.15G017000;Glyma.15G092400;Glyma.16G180800;Glyma.17G124900;Glyma.18G251900;Glyma.20G204000…
GO:0009738	abscisic acid-activated signaling pathway	47	496	0.00149433	0.0285632	Glyma.01G019800;Glyma.01G166100;Glyma.01G183500;Glyma.02G080200;Glyma.02G118500;Glyma.02G228200;Glyma.02G250200;Glyma.02G261900;Glyma.05G109500;Glyma.05G139000;Glyma.05G173500;Glyma.06G040400;Glyma.07G174000;Glyma.08G130800;Glyma.09G202600;Glyma.10G124700;Glyma.11G077300;Glyma.11G150452;Glyma.11G222600;Glyma.11G236600;Glyma.11G242200;Glyma.11G244000;Glyma.12G073000;Glyma.13G054300;Glyma.13G106800…
GO:1990267	response to transition metal nanoparticle	32	304	0.00159179	0.030244	Glyma.01G219001;Glyma.02G005500;Glyma.02G095400;Glyma.02G261600;Glyma.03G242900;Glyma.04G020300;Glyma.04G035600;Glyma.04G247900;Glyma.05G222400;Glyma.05G240600;Glyma.06G052000;Glyma.07G014500;Glyma.08G076000;Glyma.08G076100;Glyma.08G254200;Glyma.09G022400;Glyma.09G102800;Glyma.11G121700;Glyma.11G124500;Glyma.11G192800;Glyma.11G233400;Glyma.13G051100;Glyma.14G056100;Glyma.14G211000;Glyma.15G038100…
GO:0045088	regulation of innate immune response	31	292	0.00163159	0.0308157	Glyma.01G006500;Glyma.01G118350;Glyma.04G061900;Glyma.04G223300;Glyma.05G112200;Glyma.05G237200;Glyma.06G142000;Glyma.07G093900;Glyma.08G044400;Glyma.08G197000;Glyma.08G360100;Glyma.09G022400;Glyma.09G182400;Glyma.09G248600;Glyma.09G274000;Glyma.11G218900;Glyma.12G233100;Glyma.12G233300;Glyma.13G113100;Glyma.13G266100;Glyma.13G267500;Glyma.13G267700;Glyma.15G200600;Glyma.15G264300;Glyma.17G046600…
GO:0009867	jasmonic acid mediated signaling pathway	27	243	0.00164402	0.0308667	Glyma.02G254300;Glyma.02G261900;Glyma.04G218700;Glyma.04G223300;Glyma.05G184500;Glyma.06G142000;Glyma.06G147100;Glyma.06G287000;Glyma.07G041400;Glyma.07G066800;Glyma.08G042100;Glyma.08G142400;Glyma.09G256000;Glyma.09G274000;Glyma.10G007000;Glyma.12G119200;Glyma.12G207400;Glyma.13G112000;Glyma.13G234500;Glyma.13G267500;Glyma.13G267700;Glyma.16G032900;Glyma.17G145400;Glyma.18G030200;Glyma.18G213200…
GO:0009625	response to insect	13	85	0.00168196	0.0312096	Glyma.02G017100;Glyma.02G254300;Glyma.03G200000;Glyma.03G215000;Glyma.05G159200;Glyma.07G014500;Glyma.08G135200;Glyma.09G048700;Glyma.09G048800;Glyma.10G017600;Glyma.16G149300;Glyma.18G030200;Glyma.20G144600
GO:0046364	monosaccharide biosynthetic process	13	85	0.00168196	0.0312096	Glyma.01G019200;Glyma.02G222400;Glyma.06G032451;Glyma.06G032500;Glyma.08G249900;Glyma.09G203500;Glyma.10G268500;Glyma.11G254900;Glyma.14G021800;Glyma.15G038100;Glyma.16G019900;Glyma.18G229800;Glyma.18G296300
GO:0009768	photosynthesis, light harvesting in photosystem I	7	30	0.0017066	0.0314829	Glyma.02G309500;Glyma.03G262300;Glyma.07G047600;Glyma.08G074000;Glyma.08G180000;Glyma.16G016100;Glyma.16G165500
GO:0034755	iron ion transmembrane transport	8	39	0.00197155	0.0360467	Glyma.02G231200;Glyma.05G240600;Glyma.06G052000;Glyma.08G076000;Glyma.08G076100;Glyma.16G168200;Glyma.17G228600;Glyma.20G022500
GO:0044347	cell wall polysaccharide catabolic process	5	16	0.00197672	0.0360467	Glyma.01G171100;Glyma.02G052700;Glyma.08G246300;Glyma.11G072000;Glyma.16G132800
GO:0006797	polyphosphate metabolic process	3	5	0.00199713	0.0362108	Glyma.02G003700;Glyma.10G183300;Glyma.20G206900
GO:0019896	axon transport of mitochondrion	4	10	0.00206259	0.0367674	Glyma.09G127000;Glyma.10G229400;Glyma.16G173700;Glyma.20G163900
GO:0080142	regulation of salicylic acid biosynthetic process	4	10	0.00206259	0.0367674	Glyma.05G237200;Glyma.07G093900;Glyma.08G044400;Glyma.09G182400
GO:0090148	membrane fission	4	10	0.00206259	0.0367674	Glyma.09G127000;Glyma.10G229400;Glyma.16G173700;Glyma.20G163900
GO:0052167	modulation by symbiont of host innate immune response	8	40	0.00233618	0.040729	Glyma.04G061900;Glyma.07G066800;Glyma.09G022400;Glyma.09G256000;Glyma.11G218900;Glyma.16G032900;Glyma.18G038500;Glyma.18G236800
GO:0052169	pathogen-associated molecular pattern dependent modulation by symbiont of host innate immune response	8	40	0.00233618	0.040729	Glyma.04G061900;Glyma.07G066800;Glyma.09G022400;Glyma.09G256000;Glyma.11G218900;Glyma.16G032900;Glyma.18G038500;Glyma.18G236800
GO:0052306	modulation by organism of innate immune response in other organism involved in symbiotic interaction	8	40	0.00233618	0.040729	Glyma.04G061900;Glyma.07G066800;Glyma.09G022400;Glyma.09G256000;Glyma.11G218900;Glyma.16G032900;Glyma.18G038500;Glyma.18G236800
GO:0052308	pathogen-associated molecular pattern dependent modulation by organism of innate immune response in other organism involved in symbiotic interaction	8	40	0.00233618	0.040729	Glyma.04G061900;Glyma.07G066800;Glyma.09G022400;Glyma.09G256000;Glyma.11G218900;Glyma.16G032900;Glyma.18G038500;Glyma.18G236800
GO:0009403	toxin biosynthetic process	6	24	0.00250132	0.0433698	Glyma.02G232600;Glyma.11G150452;Glyma.11G163300;Glyma.12G073000;Glyma.14G200200;Glyma.18G056600
GO:1903825	organic acid transmembrane transport	30	288	0.00256233	0.0441863	Glyma.01G024000;Glyma.01G114500;Glyma.01G114550;Glyma.02G022200;Glyma.02G147900;Glyma.02G253200;Glyma.05G162600;Glyma.06G191300;Glyma.07G201300;Glyma.08G113400;Glyma.08G254200;Glyma.08G254800;Glyma.09G010700;Glyma.09G102800;Glyma.10G044800;Glyma.10G208800;Glyma.11G097000;Glyma.12G023100;Glyma.12G181100;Glyma.13G051100;Glyma.13G081000;Glyma.13G132500;Glyma.13G175100;Glyma.14G148300;Glyma.15G115200…
GO:0071395	cellular response to jasmonic acid stimulus	27	251	0.00261395	0.0448328	Glyma.02G254300;Glyma.02G261900;Glyma.04G218700;Glyma.04G223300;Glyma.05G184500;Glyma.06G142000;Glyma.06G147100;Glyma.06G287000;Glyma.07G041400;Glyma.07G066800;Glyma.08G042100;Glyma.08G142400;Glyma.09G256000;Glyma.09G274000;Glyma.10G007000;Glyma.12G119200;Glyma.12G207400;Glyma.13G112000;Glyma.13G234500;Glyma.13G267500;Glyma.13G267700;Glyma.16G032900;Glyma.17G145400;Glyma.18G030200;Glyma.18G213200…
GO:0030497	fatty acid elongation	5	17	0.00266248	0.0454196	Glyma.04G104900;Glyma.06G105900;Glyma.08G279700;Glyma.14G043500;Glyma.18G146900
GO:0010167	response to nitrate	10	60	0.0029373	0.0497512	Glyma.01G210500;Glyma.05G042200;Glyma.09G137000;Glyma.11G031500;Glyma.11G195200;Glyma.13G323800;Glyma.16G050500;Glyma.17G124900;Glyma.18G251900;Glyma.18G283400
GO:0045454	cell redox homeostasis	12	80	0.00294775	0.0497512	Glyma.02G238700;Glyma.03G001800;Glyma.05G135000;Glyma.05G172300;Glyma.11G053700;Glyma.12G215000;Glyma.13G251200;Glyma.14G207600;Glyma.15G063100;Glyma.16G155700;Glyma.16G220500;Glyma.18G259400
GO:0015843	methylammonium transport	4	11	0.00308723	0.0518296	Glyma.01G208200;Glyma.10G167800;Glyma.11G034000;Glyma.20G221401
GO:0016998	cell wall macromolecule catabolic process	8	42	0.00322247	0.0538152	Glyma.01G171100;Glyma.02G052700;Glyma.03G184500;Glyma.06G292400;Glyma.08G246300;Glyma.11G072000;Glyma.12G080100;Glyma.16G132800
GO:0006468	protein phosphorylation	128	1679	0.00330646	0.0549288	Glyma.01G022400;Glyma.01G044100;Glyma.01G118350;Glyma.01G166100;Glyma.01G179000;Glyma.01G182400;Glyma.01G183500;Glyma.01G203500;Glyma.01G240900;Glyma.02G000400;Glyma.02G123700;Glyma.02G269600;Glyma.03G036000;Glyma.03G036500;Glyma.03G088800;Glyma.04G020100;Glyma.04G061500;Glyma.04G190400;Glyma.05G067800;Glyma.05G119500;Glyma.05G158700;Glyma.05G159200;Glyma.05G167600;Glyma.05G191700;Glyma.05G241600…
GO:0002682	regulation of immune system process	38	397	0.00339541	0.0561126	Glyma.01G006500;Glyma.01G118350;Glyma.04G061900;Glyma.04G223300;Glyma.05G112200;Glyma.05G237200;Glyma.06G142000;Glyma.07G066800;Glyma.07G093900;Glyma.08G044400;Glyma.08G197000;Glyma.08G360100;Glyma.09G022400;Glyma.09G069900;Glyma.09G182400;Glyma.09G248600;Glyma.09G256000;Glyma.09G274000;Glyma.11G218900;Glyma.12G233100;Glyma.12G233300;Glyma.13G113100;Glyma.13G266100;Glyma.13G267500;Glyma.13G267700…
GO:0043271	negative regulation of ion transport	5	18	0.00350531	0.056832	Glyma.02G250200;Glyma.11G222600;Glyma.12G074100;Glyma.14G066400;Glyma.18G035000
GO:0006702	androgen biosynthetic process	2	2	0.00363596	0.056832	Glyma.02G081100;Glyma.02G081200
GO:0008207	C21-steroid hormone metabolic process	2	2	0.00363596	0.056832	Glyma.02G081100;Glyma.02G081200
GO:0008209	androgen metabolic process	2	2	0.00363596	0.056832	Glyma.02G081100;Glyma.02G081200
GO:0008584	male gonad development	2	2	0.00363596	0.056832	Glyma.02G081100;Glyma.02G081200
GO:0030539	male genitalia development	2	2	0.00363596	0.056832	Glyma.02G081100;Glyma.02G081200
GO:0042448	progesterone metabolic process	2	2	0.00363596	0.056832	Glyma.02G081100;Glyma.02G081200
GO:0046546	development of primary male sexual characteristics	2	2	0.00363596	0.056832	Glyma.02G081100;Glyma.02G081200
GO:0046661	male sex differentiation	2	2	0.00363596	0.056832	Glyma.02G081100;Glyma.02G081200
GO:0061370	testosterone biosynthetic process	2	2	0.00363596	0.056832	Glyma.02G081100;Glyma.02G081200
GO:0090410	malonate catabolic process	2	2	0.00363596	0.056832	Glyma.07G019100;Glyma.08G204300
GO:0006006	glucose metabolic process	11	72	0.00374742	0.0578712	Glyma.01G019200;Glyma.02G222400;Glyma.06G032451;Glyma.06G032500;Glyma.09G203500;Glyma.10G268500;Glyma.12G106900;Glyma.14G021800;Glyma.15G038100;Glyma.18G284600;Glyma.19G020700
GO:0071731	response to nitric oxide	10	62	0.00375716	0.0578712	Glyma.03G130600;Glyma.05G222400;Glyma.08G076000;Glyma.08G076100;Glyma.08G254200;Glyma.09G102800;Glyma.11G192800;Glyma.13G051100;Glyma.15G274600;Glyma.20G022500
GO:0097366	response to bronchodilator	10	62	0.00375716	0.0578712	Glyma.03G130600;Glyma.05G222400;Glyma.08G076000;Glyma.08G076100;Glyma.08G254200;Glyma.09G102800;Glyma.11G192800;Glyma.13G051100;Glyma.15G274600;Glyma.20G022500
GO:0010143	cutin biosynthetic process	12	83	0.00401642	0.0615657	Glyma.02G249300;Glyma.03G221350;Glyma.04G040000;Glyma.04G058100;Glyma.07G069700;Glyma.07G146800;Glyma.07G161900;Glyma.14G028300;Glyma.14G067200;Glyma.17G070800;Glyma.19G218300;Glyma.20G007900
GO:1901658	glycosyl compound catabolic process	10	63	0.00422991	0.0636035	Glyma.08G201300;Glyma.11G129600;Glyma.11G129700;Glyma.12G053900;Glyma.12G054000;Glyma.12G054100;Glyma.12G054300;Glyma.12G130200;Glyma.12G240000;Glyma.15G019200
GO:0052031	modulation by symbiont of host defense response	8	44	0.00434982	0.0636035	Glyma.04G061900;Glyma.07G066800;Glyma.09G022400;Glyma.09G256000;Glyma.11G218900;Glyma.16G032900;Glyma.18G038500;Glyma.18G236800
GO:0052173	response to defenses of other organism involved in symbiotic interaction	8	44	0.00434982	0.0636035	Glyma.04G061900;Glyma.07G066800;Glyma.09G022400;Glyma.09G256000;Glyma.11G218900;Glyma.16G032900;Glyma.18G038500;Glyma.18G236800
GO:0052200	response to host defenses	8	44	0.00434982	0.0636035	Glyma.04G061900;Glyma.07G066800;Glyma.09G022400;Glyma.09G256000;Glyma.11G218900;Glyma.16G032900;Glyma.18G038500;Glyma.18G236800
GO:0052255	modulation by organism of defense response of other organism involved in symbiotic interaction	8	44	0.00434982	0.0636035	Glyma.04G061900;Glyma.07G066800;Glyma.09G022400;Glyma.09G256000;Glyma.11G218900;Glyma.16G032900;Glyma.18G038500;Glyma.18G236800
GO:0052552	modulation by organism of immune response of other organism involved in symbiotic interaction	8	44	0.00434982	0.0636035	Glyma.04G061900;Glyma.07G066800;Glyma.09G022400;Glyma.09G256000;Glyma.11G218900;Glyma.16G032900;Glyma.18G038500;Glyma.18G236800
GO:0052553	modulation by symbiont of host immune response	8	44	0.00434982	0.0636035	Glyma.04G061900;Glyma.07G066800;Glyma.09G022400;Glyma.09G256000;Glyma.11G218900;Glyma.16G032900;Glyma.18G038500;Glyma.18G236800
GO:0052564	response to immune response of other organism involved in symbiotic interaction	8	44	0.00434982	0.0636035	Glyma.04G061900;Glyma.07G066800;Glyma.09G022400;Glyma.09G256000;Glyma.11G218900;Glyma.16G032900;Glyma.18G038500;Glyma.18G236800
GO:0052572	response to host immune response	8	44	0.00434982	0.0636035	Glyma.04G061900;Glyma.07G066800;Glyma.09G022400;Glyma.09G256000;Glyma.11G218900;Glyma.16G032900;Glyma.18G038500;Glyma.18G236800
GO:0075136	response to host	8	44	0.00434982	0.0636035	Glyma.04G061900;Glyma.07G066800;Glyma.09G022400;Glyma.09G256000;Glyma.11G218900;Glyma.16G032900;Glyma.18G038500;Glyma.18G236800
GO:0034643	establishment of mitochondrion localization, microtubule-mediated	4	12	0.00441135	0.0636237	Glyma.09G127000;Glyma.10G229400;Glyma.16G173700;Glyma.20G163900
GO:0047497	mitochondrion transport along microtubule	4	12	0.00441135	0.0636237	Glyma.09G127000;Glyma.10G229400;Glyma.16G173700;Glyma.20G163900
GO:0051654	establishment of mitochondrion localization	4	12	0.00441135	0.0636237	Glyma.09G127000;Glyma.10G229400;Glyma.16G173700;Glyma.20G163900
GO:0006749	glutathione metabolic process	12	84	0.00443479	0.0636723	Glyma.02G024600;Glyma.02G024800;Glyma.05G161300;Glyma.05G161400;Glyma.06G193500;Glyma.07G139800;Glyma.07G140000;Glyma.07G140400;Glyma.08G118700;Glyma.08G174900;Glyma.15G251500;Glyma.15G251600
GO:0009788	negative regulation of abscisic acid-activated signaling pathway	19	163	0.0044811	0.0640475	Glyma.02G080200;Glyma.02G250200;Glyma.05G139000;Glyma.07G174000;Glyma.11G222600;Glyma.13G054300;Glyma.13G106800;Glyma.13G161500;Glyma.13G195200;Glyma.14G066400;Glyma.14G110900;Glyma.16G164800;Glyma.17G109800;Glyma.17G216800;Glyma.18G035000;Glyma.18G042300;Glyma.18G212200;Glyma.18G270600;Glyma.19G069200
GO:0019752	carboxylic acid metabolic process	119	1562	0.0046548	0.0662318	Glyma.01G008500;Glyma.01G019700;Glyma.01G028900;Glyma.01G139600;Glyma.02G005500;Glyma.02G036300;Glyma.02G222400;Glyma.02G226000;Glyma.02G288500;Glyma.03G027400;Glyma.03G128300;Glyma.03G129700;Glyma.03G131200;Glyma.03G221350;Glyma.04G086900;Glyma.04G104900;Glyma.04G219200;Glyma.05G045900;Glyma.05G064700;Glyma.05G180100;Glyma.05G188500;Glyma.05G237200;Glyma.05G248600;Glyma.06G032451;Glyma.06G032500…
GO:0032787	monocarboxylic acid metabolic process	69	833	0.00467944	0.0662851	Glyma.01G008500;Glyma.01G028900;Glyma.02G036300;Glyma.02G222400;Glyma.02G226000;Glyma.02G288500;Glyma.03G221350;Glyma.04G086900;Glyma.04G104900;Glyma.04G219200;Glyma.05G045900;Glyma.05G064700;Glyma.05G180100;Glyma.05G237200;Glyma.06G032451;Glyma.06G032500;Glyma.06G082700;Glyma.06G105900;Glyma.07G019100;Glyma.07G069500;Glyma.07G093900;Glyma.07G161900;Glyma.07G199800;Glyma.07G246300;Glyma.08G044400…
GO:0006971	hypotonic response	6	27	0.00471183	0.0664472	Glyma.03G219300;Glyma.07G066800;Glyma.09G256000;Glyma.10G286300;Glyma.16G032900;Glyma.18G236800
GO:0009787	regulation of abscisic acid-activated signaling pathway	29	288	0.00484455	0.0680166	Glyma.01G019800;Glyma.02G080200;Glyma.02G250200;Glyma.05G139000;Glyma.05G173500;Glyma.06G040400;Glyma.07G174000;Glyma.08G130800;Glyma.09G202600;Glyma.10G124700;Glyma.11G222600;Glyma.11G236600;Glyma.11G244000;Glyma.13G054300;Glyma.13G106800;Glyma.13G161500;Glyma.13G195200;Glyma.14G066400;Glyma.14G110900;Glyma.16G164800;Glyma.17G109800;Glyma.17G216800;Glyma.18G020400;Glyma.18G035000;Glyma.18G042300…
GO:0016051	carbohydrate biosynthetic process	43	474	0.00509068	0.0710277	Glyma.01G019200;Glyma.01G048500;Glyma.01G225800;Glyma.02G099900;Glyma.02G108100;Glyma.02G222400;Glyma.03G148300;Glyma.03G229800;Glyma.03G249500;Glyma.04G067900;Glyma.04G119700;Glyma.05G187300;Glyma.05G217100;Glyma.06G032451;Glyma.06G032500;Glyma.06G069600;Glyma.06G184200;Glyma.07G004200;Glyma.08G222300;Glyma.08G249900;Glyma.09G103000;Glyma.09G203500;Glyma.10G145300;Glyma.10G200700;Glyma.10G268500…
GO:0006094	gluconeogenesis	7	36	0.00510379	0.0710277	Glyma.01G019200;Glyma.02G222400;Glyma.06G032451;Glyma.06G032500;Glyma.09G203500;Glyma.10G268500;Glyma.15G038100
GO:0034614	cellular response to reactive oxygen species	16	130	0.00515422	0.0714163	Glyma.03G096500;Glyma.03G242900;Glyma.05G112200;Glyma.05G222400;Glyma.08G076000;Glyma.08G076100;Glyma.08G254200;Glyma.09G102800;Glyma.10G193500;Glyma.11G121700;Glyma.11G192800;Glyma.13G051100;Glyma.15G274600;Glyma.19G025100;Glyma.20G022500;Glyma.20G196900
GO:0005996	monosaccharide metabolic process	21	190	0.0054168	0.0742073	Glyma.01G019200;Glyma.02G222400;Glyma.03G229800;Glyma.06G032451;Glyma.06G032500;Glyma.08G249900;Glyma.09G203500;Glyma.10G145300;Glyma.10G268500;Glyma.11G254900;Glyma.12G106900;Glyma.13G344500;Glyma.14G021800;Glyma.15G038100;Glyma.16G019900;Glyma.18G229800;Glyma.18G284600;Glyma.18G296300;Glyma.19G020700;Glyma.19G227800;Glyma.20G094500
GO:0006833	water transport	14	108	0.00542581	0.0742073	Glyma.01G208200;Glyma.01G220600;Glyma.03G185900;Glyma.04G083200;Glyma.05G162600;Glyma.06G084600;Glyma.09G238200;Glyma.11G023200;Glyma.11G034000;Glyma.11G143100;Glyma.12G075400;Glyma.12G172500;Glyma.18G259500;Glyma.19G186100
GO:0042044	fluid transport	14	108	0.00542581	0.0742073	Glyma.01G208200;Glyma.01G220600;Glyma.03G185900;Glyma.04G083200;Glyma.05G162600;Glyma.06G084600;Glyma.09G238200;Glyma.11G023200;Glyma.11G034000;Glyma.11G143100;Glyma.12G075400;Glyma.12G172500;Glyma.18G259500;Glyma.19G186100
GO:0006796	phosphate-containing compound metabolic process	211	2971	0.00546003	0.0743549	Glyma.01G022400;Glyma.01G028900;Glyma.01G044100;Glyma.01G090900;Glyma.01G118350;Glyma.01G150700;Glyma.01G166100;Glyma.01G179000;Glyma.01G182400;Glyma.01G183500;Glyma.01G202000;Glyma.01G203500;Glyma.01G240900;Glyma.02G000400;Glyma.02G005500;Glyma.02G036300;Glyma.02G123700;Glyma.02G169200;Glyma.02G222400;Glyma.02G228200;Glyma.02G249300;Glyma.02G250200;Glyma.02G261900;Glyma.02G269600;Glyma.03G036000…
GO:0019344	cysteine biosynthetic process	6	28	0.00569599	0.0764751	Glyma.03G129700;Glyma.10G159700;Glyma.16G027700;Glyma.16G118800;Glyma.18G080000;Glyma.20G228900
GO:0046864	isoprenoid transport	5	20	0.00573623	0.0764751	Glyma.02G022200;Glyma.10G217300;Glyma.15G012000;Glyma.18G126500;Glyma.20G174800
GO:0046865	terpenoid transport	5	20	0.00573623	0.0764751	Glyma.02G022200;Glyma.10G217300;Glyma.15G012000;Glyma.18G126500;Glyma.20G174800
GO:0080148	negative regulation of response to water deprivation	5	20	0.00573623	0.0764751	Glyma.02G024600;Glyma.02G024800;Glyma.05G173500;Glyma.08G130800;Glyma.11G244000
GO:0080168	abscisic acid transport	5	20	0.00573623	0.0764751	Glyma.02G022200;Glyma.10G217300;Glyma.15G012000;Glyma.18G126500;Glyma.20G174800
GO:0016036	cellular response to phosphate starvation	18	155	0.00579183	0.0768932	Glyma.01G019200;Glyma.02G003700;Glyma.05G188500;Glyma.05G241600;Glyma.06G307700;Glyma.07G262700;Glyma.08G049000;Glyma.09G005700;Glyma.09G102800;Glyma.09G203500;Glyma.10G006700;Glyma.10G183300;Glyma.10G186500;Glyma.13G310100;Glyma.15G110300;Glyma.15G274600;Glyma.20G204000;Glyma.20G206900
GO:1901136	carbohydrate derivative catabolic process	13	98	0.00595073	0.0784838	Glyma.01G090900;Glyma.08G201300;Glyma.11G129600;Glyma.11G129700;Glyma.12G053900;Glyma.12G054000;Glyma.12G054100;Glyma.12G054300;Glyma.12G130200;Glyma.12G240000;Glyma.14G056500;Glyma.15G019200;Glyma.15G206800
GO:0006793	phosphorus metabolic process	215	3039	0.00596111	0.0784838	Glyma.01G022400;Glyma.01G028900;Glyma.01G044100;Glyma.01G090900;Glyma.01G118350;Glyma.01G150700;Glyma.01G166100;Glyma.01G179000;Glyma.01G182400;Glyma.01G183500;Glyma.01G202000;Glyma.01G203500;Glyma.01G240900;Glyma.02G000400;Glyma.02G003700;Glyma.02G005500;Glyma.02G036300;Glyma.02G123700;Glyma.02G169200;Glyma.02G222400;Glyma.02G228200;Glyma.02G249300;Glyma.02G250200;Glyma.02G261900;Glyma.02G269600…
GO:0002213	defense response to insect	9	56	0.00598661	0.0784939	Glyma.02G254300;Glyma.03G200000;Glyma.07G014500;Glyma.08G135200;Glyma.09G048700;Glyma.09G048800;Glyma.16G149300;Glyma.18G030200;Glyma.20G144600
GO:0015850	organic hydroxy compound transport	11	77	0.00630355	0.0823093	Glyma.02G022200;Glyma.05G162600;Glyma.08G201300;Glyma.09G087400;Glyma.10G217300;Glyma.11G119500;Glyma.15G012000;Glyma.15G019200;Glyma.16G216500;Glyma.18G126500;Glyma.20G174800
GO:0007096	regulation of exit from mitosis	3	7	0.00637783	0.0829379	Glyma.02G289300;Glyma.07G081100;Glyma.14G025700
GO:0071215	cellular response to abscisic acid stimulus	48	549	0.00641835	0.0831242	Glyma.01G019800;Glyma.01G166100;Glyma.01G183500;Glyma.02G080200;Glyma.02G118500;Glyma.02G228200;Glyma.02G250200;Glyma.02G261900;Glyma.05G109500;Glyma.05G139000;Glyma.05G173500;Glyma.06G040400;Glyma.07G174000;Glyma.08G130800;Glyma.09G202600;Glyma.10G124700;Glyma.11G077300;Glyma.11G150452;Glyma.11G222600;Glyma.11G236600;Glyma.11G242200;Glyma.11G244000;Glyma.12G073000;Glyma.13G054300;Glyma.13G106800…
GO:0030001	metal ion transport	46	522	0.00653698	0.0843164	Glyma.01G106700;Glyma.01G219001;Glyma.02G090000;Glyma.02G095400;Glyma.02G231200;Glyma.03G149333;Glyma.03G157700;Glyma.04G061500;Glyma.05G240600;Glyma.06G052000;Glyma.06G062100;Glyma.06G106700;Glyma.06G115800;Glyma.06G164900;Glyma.06G220800;Glyma.07G004300;Glyma.08G008100;Glyma.08G056100;Glyma.08G076000;Glyma.08G076100;Glyma.08G091900;Glyma.08G201300;Glyma.09G102800;Glyma.09G168700;Glyma.11G048300…
GO:1900056	negative regulation of leaf senescence	8	47	0.00658048	0.0845338	Glyma.01G037200;Glyma.04G223300;Glyma.06G142000;Glyma.08G292300;Glyma.09G274000;Glyma.13G267500;Glyma.13G267700;Glyma.18G213200
GO:0071219	cellular response to molecule of bacterial origin	6	29	0.00682207	0.0872442	Glyma.01G179000;Glyma.05G237200;Glyma.07G093900;Glyma.08G044400;Glyma.09G182400;Glyma.11G063200
GO:0006631	fatty acid metabolic process	37	401	0.00684646	0.0872442	Glyma.01G028900;Glyma.02G036300;Glyma.02G288500;Glyma.03G221350;Glyma.04G104900;Glyma.05G064700;Glyma.05G180100;Glyma.06G105900;Glyma.07G019100;Glyma.07G069500;Glyma.07G161900;Glyma.07G246300;Glyma.08G085800;Glyma.08G204300;Glyma.08G279700;Glyma.08G311200;Glyma.09G126300;Glyma.09G191700;Glyma.09G209501;Glyma.10G124700;Glyma.11G100100;Glyma.11G125400;Glyma.11G175900;Glyma.11G209681;Glyma.13G109700…
GO:0006826	iron ion transport	9	58	0.00755882	0.0955543	Glyma.02G231200;Glyma.05G240600;Glyma.06G052000;Glyma.08G076000;Glyma.08G076100;Glyma.11G192800;Glyma.16G168200;Glyma.17G228600;Glyma.20G022500
GO:0071732	cellular response to nitric oxide	9	58	0.00755882	0.0955543	Glyma.05G222400;Glyma.08G076000;Glyma.08G076100;Glyma.08G254200;Glyma.09G102800;Glyma.11G192800;Glyma.13G051100;Glyma.15G274600;Glyma.20G022500
GO:0019676	ammonia assimilation cycle	4	14	0.00809785	0.101559	Glyma.03G128300;Glyma.06G127400;Glyma.13G210800;Glyma.15G102000
GO:0071249	cellular response to nitrate	4	14	0.00809785	0.101559	Glyma.11G195200;Glyma.13G323800;Glyma.16G050500;Glyma.18G251900
GO:0009416	response to light stimulus	110	1459	0.00863169	0.107828	Glyma.01G019800;Glyma.01G037200;Glyma.01G114500;Glyma.01G114550;Glyma.01G169200;Glyma.02G001500;Glyma.02G017100;Glyma.02G024600;Glyma.02G024800;Glyma.02G053600;Glyma.02G099500;Glyma.02G125600;Glyma.02G187100;Glyma.02G196500;Glyma.02G254300;Glyma.02G290800;Glyma.02G309500;Glyma.03G036500;Glyma.03G128300;Glyma.03G131200;Glyma.03G141700;Glyma.03G187700;Glyma.03G215000;Glyma.03G242900;Glyma.03G260300…
GO:0000304	response to singlet oxygen	5	22	0.00881439	0.10925	Glyma.04G177700;Glyma.06G187200;Glyma.06G187300;Glyma.06G187400;Glyma.19G018600
GO:1901684	arsenate ion transmembrane transport	5	22	0.00881439	0.10925	Glyma.10G006700;Glyma.10G186500;Glyma.15G092400;Glyma.16G180800;Glyma.20G204000
GO:0016053	organic acid biosynthetic process	68	844	0.00915167	0.112551	Glyma.01G019700;Glyma.01G028900;Glyma.01G139600;Glyma.02G036300;Glyma.02G222400;Glyma.03G027400;Glyma.03G128300;Glyma.03G129700;Glyma.03G131200;Glyma.04G086900;Glyma.04G104900;Glyma.04G219200;Glyma.05G188500;Glyma.05G237200;Glyma.06G032451;Glyma.06G032500;Glyma.06G082700;Glyma.06G105900;Glyma.06G127400;Glyma.07G019100;Glyma.07G093900;Glyma.08G044400;Glyma.08G085800;Glyma.08G138800;Glyma.08G141500…
GO:0046394	carboxylic acid biosynthetic process	68	844	0.00915167	0.112551	Glyma.01G019700;Glyma.01G028900;Glyma.01G139600;Glyma.02G036300;Glyma.02G222400;Glyma.03G027400;Glyma.03G128300;Glyma.03G129700;Glyma.03G131200;Glyma.04G086900;Glyma.04G104900;Glyma.04G219200;Glyma.05G188500;Glyma.05G237200;Glyma.06G032451;Glyma.06G032500;Glyma.06G082700;Glyma.06G105900;Glyma.06G127400;Glyma.07G019100;Glyma.07G093900;Glyma.08G044400;Glyma.08G085800;Glyma.08G138800;Glyma.08G141500…
GO:0006817	phosphate ion transport	7	40	0.00924709	0.11285	Glyma.01G024000;Glyma.02G003700;Glyma.10G006700;Glyma.10G183300;Glyma.10G186500;Glyma.20G204000;Glyma.20G206900
GO:0009864	induced systemic resistance, jasmonic acid mediated signaling pathway	7	40	0.00924709	0.11285	Glyma.04G223300;Glyma.06G142000;Glyma.09G274000;Glyma.13G267500;Glyma.13G267700;Glyma.17G145400;Glyma.18G213200
GO:0010337	regulation of salicylic acid metabolic process	6	31	0.0095433	0.116019	Glyma.05G237200;Glyma.07G093900;Glyma.07G199800;Glyma.08G044400;Glyma.09G182400;Glyma.18G283400
GO:0016310	phosphorylation	151	2085	0.0096067	0.116344	Glyma.01G022400;Glyma.01G044100;Glyma.01G118350;Glyma.01G150700;Glyma.01G166100;Glyma.01G179000;Glyma.01G182400;Glyma.01G183500;Glyma.01G203500;Glyma.01G240900;Glyma.02G000400;Glyma.02G123700;Glyma.02G222400;Glyma.02G269600;Glyma.03G036000;Glyma.03G036500;Glyma.03G088800;Glyma.04G020100;Glyma.04G061500;Glyma.04G086900;Glyma.04G088000;Glyma.04G190400;Glyma.04G219200;Glyma.05G067800;Glyma.05G119500…
GO:0071629	cytoplasm-associated proteasomal ubiquitin-dependent protein catabolic process	3	8	0.00974968	0.117181	Glyma.09G146500;Glyma.16G198500;Glyma.16G198600
GO:2000369	regulation of clathrin-mediated endocytosis	3	8	0.00974968	0.117181	Glyma.05G138100;Glyma.08G093200;Glyma.20G000800
GO:0044712	single-organism catabolic process	68	847	0.00986948	0.118173	Glyma.01G019700;Glyma.01G090900;Glyma.02G024600;Glyma.02G024800;Glyma.02G222400;Glyma.02G288500;Glyma.03G137900;Glyma.03G205500;Glyma.04G086900;Glyma.05G161300;Glyma.05G161400;Glyma.05G180100;Glyma.05G248600;Glyma.06G032451;Glyma.06G032500;Glyma.06G193500;Glyma.07G019100;Glyma.07G105400;Glyma.07G139800;Glyma.07G140000;Glyma.07G140400;Glyma.07G246300;Glyma.08G118700;Glyma.08G174900;Glyma.08G201300…
GO:1900055	regulation of leaf senescence	12	93	0.00997586	0.118998	Glyma.01G037200;Glyma.02G017100;Glyma.03G215000;Glyma.04G223300;Glyma.06G142000;Glyma.08G292300;Glyma.09G274000;Glyma.10G017600;Glyma.10G180100;Glyma.13G267500;Glyma.13G267700;Glyma.18G213200
GO:0009624	response to nematode	22	214	0.0103123	0.120103	Glyma.01G114500;Glyma.01G114550;Glyma.01G123400;Glyma.02G022200;Glyma.06G052000;Glyma.06G197600;Glyma.07G153800;Glyma.09G168700;Glyma.10G167800;Glyma.10G183900;Glyma.15G142400;Glyma.16G218300;Glyma.17G103400;Glyma.17G148600;Glyma.17G192000;Glyma.17G228600;Glyma.18G126500;Glyma.18G204800;Glyma.19G136400;Glyma.20G206300;Glyma.20G221401;Glyma.20G242000
GO:0018131	oxazole or thiazole biosynthetic process	2	3	0.0104698	0.120103	Glyma.10G251500;Glyma.12G135000
GO:0033385	geranylgeranyl diphosphate metabolic process	2	3	0.0104698	0.120103	Glyma.05G026200;Glyma.17G100700
GO:0033519	phytyl diphosphate metabolic process	2	3	0.0104698	0.120103	Glyma.05G026200;Glyma.17G100700
GO:0033521	phytyl diphosphate biosynthetic process	2	3	0.0104698	0.120103	Glyma.05G026200;Glyma.17G100700
GO:0033609	oxalate metabolic process	2	3	0.0104698	0.120103	Glyma.09G138100;Glyma.11G198300
GO:0033611	oxalate catabolic process	2	3	0.0104698	0.120103	Glyma.09G138100;Glyma.11G198300
GO:0046484	oxazole or thiazole metabolic process	2	3	0.0104698	0.120103	Glyma.10G251500;Glyma.12G135000
GO:0052837	thiazole biosynthetic process	2	3	0.0104698	0.120103	Glyma.10G251500;Glyma.12G135000
GO:0052838	thiazole metabolic process	2	3	0.0104698	0.120103	Glyma.10G251500;Glyma.12G135000
GO:0031468	nuclear envelope reassembly	4	15	0.0105227	0.120103	Glyma.09G127000;Glyma.10G229400;Glyma.16G173700;Glyma.20G163900
GO:0071289	cellular response to nickel ion	4	15	0.0105227	0.120103	Glyma.02G094500;Glyma.03G173300;Glyma.13G133100;Glyma.18G287200
GO:0006012	galactose metabolic process	5	23	0.010714	0.121848	Glyma.03G229800;Glyma.10G145300;Glyma.19G020700;Glyma.19G227800;Glyma.20G094500
GO:0015706	nitrate transport	9	62	0.0116258	0.131514	Glyma.01G210500;Glyma.05G042200;Glyma.11G031500;Glyma.11G195200;Glyma.13G226600;Glyma.13G323800;Glyma.15G017000;Glyma.17G124900;Glyma.18G251900
GO:0044710	single-organism metabolic process	424	6413	0.0116469	0.131514	Glyma.01G008500;Glyma.01G019200;Glyma.01G019700;Glyma.01G028900;Glyma.01G031500;Glyma.01G048500;Glyma.01G061100;Glyma.01G090900;Glyma.01G108300;Glyma.01G139600;Glyma.01G169200;Glyma.01G171100;Glyma.01G179600;Glyma.01G219400;Glyma.01G225800;Glyma.01G235600;Glyma.01G239600;Glyma.02G001500;Glyma.02G003700;Glyma.02G005500;Glyma.02G017200;Glyma.02G024600;Glyma.02G024800;Glyma.02G034000;Glyma.02G036300…
GO:0019319	hexose biosynthetic process	7	42	0.0120568	0.13566	Glyma.01G019200;Glyma.02G222400;Glyma.06G032451;Glyma.06G032500;Glyma.09G203500;Glyma.10G268500;Glyma.15G038100
GO:0009816	defense response to bacterium, incompatible interaction	13	107	0.0122152	0.135668	Glyma.01G224800;Glyma.04G134200;Glyma.05G215900;Glyma.06G125600;Glyma.07G080400;Glyma.08G021900;Glyma.08G352400;Glyma.12G214100;Glyma.13G193800;Glyma.14G061200;Glyma.15G232200;Glyma.19G236800;Glyma.20G052500
GO:0015718	monocarboxylic acid transport	13	107	0.0122152	0.135668	Glyma.01G114500;Glyma.01G114550;Glyma.02G022200;Glyma.05G162600;Glyma.06G191300;Glyma.07G201300;Glyma.10G217300;Glyma.12G181100;Glyma.13G175100;Glyma.15G012000;Glyma.16G216500;Glyma.18G126500;Glyma.20G174800
GO:0009152	purine ribonucleotide biosynthetic process	20	192	0.0122285	0.135668	Glyma.01G028900;Glyma.02G036300;Glyma.02G222400;Glyma.04G045000;Glyma.04G086900;Glyma.06G032451;Glyma.06G032500;Glyma.06G229000;Glyma.07G039600;Glyma.08G164100;Glyma.09G014900;Glyma.09G027900;Glyma.09G035600;Glyma.09G126300;Glyma.10G268500;Glyma.15G038100;Glyma.15G107900;Glyma.15G140300;Glyma.19G000700;Glyma.19G109600
GO:1901420	negative regulation of response to alcohol	20	192	0.0122285	0.135668	Glyma.02G080200;Glyma.02G250200;Glyma.05G139000;Glyma.07G174000;Glyma.11G222600;Glyma.13G054300;Glyma.13G106800;Glyma.13G161500;Glyma.13G195200;Glyma.14G066400;Glyma.14G110900;Glyma.16G164800;Glyma.17G109800;Glyma.17G216800;Glyma.18G035000;Glyma.18G042300;Glyma.18G212200;Glyma.18G270600;Glyma.19G069200;Glyma.19G141100
GO:0010508	positive regulation of autophagy	5	24	0.0128753	0.141852	Glyma.02G232600;Glyma.11G163300;Glyma.14G200200;Glyma.17G239700;Glyma.18G056600
GO:0080029	cellular response to boron-containing substance levels	5	24	0.0128753	0.141852	Glyma.06G307700;Glyma.07G262700;Glyma.09G005700;Glyma.13G310100;Glyma.15G110300
GO:0009643	photosynthetic acclimation	4	16	0.0133714	0.146326	Glyma.01G114500;Glyma.01G114550;Glyma.07G201300;Glyma.13G175100
GO:0042538	hyperosmotic salinity response	14	120	0.0133736	0.146326	Glyma.04G061500;Glyma.04G067900;Glyma.06G062100;Glyma.06G069600;Glyma.08G176300;Glyma.10G183900;Glyma.12G195500;Glyma.15G124600;Glyma.15G203700;Glyma.15G250100;Glyma.17G034900;Glyma.19G025100;Glyma.20G158500;Glyma.20G206300
GO:0080151	positive regulation of salicylic acid mediated signaling pathway	3	9	0.0139748	0.152378	Glyma.13G006700;Glyma.14G004300;Glyma.20G062000
GO:0042430	indole-containing compound metabolic process	14	121	0.0143115	0.155515	Glyma.02G232600;Glyma.08G201300;Glyma.09G048700;Glyma.09G048800;Glyma.11G150452;Glyma.11G163300;Glyma.11G256500;Glyma.12G073000;Glyma.14G200200;Glyma.14G216200;Glyma.15G019200;Glyma.16G149300;Glyma.18G056600;Glyma.19G025100
GO:0006164	purine nucleotide biosynthetic process	20	196	0.0150664	0.16316	Glyma.01G028900;Glyma.02G036300;Glyma.02G222400;Glyma.04G045000;Glyma.04G086900;Glyma.06G032451;Glyma.06G032500;Glyma.06G229000;Glyma.07G039600;Glyma.08G164100;Glyma.09G014900;Glyma.09G027900;Glyma.09G035600;Glyma.09G126300;Glyma.10G268500;Glyma.15G038100;Glyma.15G107900;Glyma.15G140300;Glyma.19G000700;Glyma.19G109600
GO:0034440	lipid oxidation	13	110	0.0151645	0.163664	Glyma.02G288500;Glyma.03G264300;Glyma.05G180100;Glyma.07G246300;Glyma.08G311200;Glyma.09G191700;Glyma.10G124700;Glyma.11G125400;Glyma.16G008700;Glyma.17G005300;Glyma.19G263300;Glyma.20G077000;Glyma.20G144600
GO:0006102	isocitrate metabolic process	4	17	0.0166664	0.176588	Glyma.06G305700;Glyma.12G193800;Glyma.13G308700;Glyma.14G211000
GO:0010045	response to nickel cation	4	17	0.0166664	0.176588	Glyma.02G094500;Glyma.03G173300;Glyma.13G133100;Glyma.18G287200
GO:0072384	organelle transport along microtubule	4	17	0.0166664	0.176588	Glyma.09G127000;Glyma.10G229400;Glyma.16G173700;Glyma.20G163900
GO:1990641	response to iron ion starvation	4	17	0.0166664	0.176588	Glyma.03G130600;Glyma.06G305700;Glyma.12G193800;Glyma.13G308700
GO:0036294	cellular response to decreased oxygen levels	8	55	0.016696	0.176588	Glyma.04G035600;Glyma.06G186300;Glyma.09G048700;Glyma.09G048800;Glyma.13G113100;Glyma.15G200600;Glyma.16G149300;Glyma.17G046600
GO:0071453	cellular response to oxygen levels	8	55	0.016696	0.176588	Glyma.04G035600;Glyma.06G186300;Glyma.09G048700;Glyma.09G048800;Glyma.13G113100;Glyma.15G200600;Glyma.16G149300;Glyma.17G046600
GO:0009736	cytokinin-activated signaling pathway	15	136	0.0172707	0.182059	Glyma.03G130000;Glyma.05G033000;Glyma.05G241600;Glyma.06G063500;Glyma.08G049000;Glyma.08G207700;Glyma.10G157800;Glyma.13G088100;Glyma.13G212800;Glyma.15G099800;Glyma.15G236200;Glyma.17G093900;Glyma.17G217100;Glyma.19G132300;Glyma.20G230800
GO:0006534	cysteine metabolic process	7	45	0.017354	0.182332	Glyma.03G129700;Glyma.05G248600;Glyma.10G159700;Glyma.16G027700;Glyma.16G118800;Glyma.18G080000;Glyma.20G228900
GO:0048527	lateral root development	23	239	0.0183923	0.192345	Glyma.01G007500;Glyma.01G157700;Glyma.02G024600;Glyma.02G024800;Glyma.02G099500;Glyma.03G161400;Glyma.04G101900;Glyma.05G068600;Glyma.07G161900;Glyma.08G173400;Glyma.09G161100;Glyma.10G180100;Glyma.11G087300;Glyma.11G119500;Glyma.13G063700;Glyma.16G026400;Glyma.16G050500;Glyma.16G054400;Glyma.16G077900;Glyma.16G078900;Glyma.19G254800;Glyma.20G007900;Glyma.20G144600
GO:0034599	cellular response to oxidative stress	22	226	0.0184665	0.192345	Glyma.02G290800;Glyma.03G001800;Glyma.03G096500;Glyma.03G242900;Glyma.05G112200;Glyma.05G222400;Glyma.08G076000;Glyma.08G076100;Glyma.08G254200;Glyma.09G102800;Glyma.10G193500;Glyma.11G121700;Glyma.11G192800;Glyma.12G215000;Glyma.13G051100;Glyma.13G251200;Glyma.15G063100;Glyma.15G274600;Glyma.16G220500;Glyma.19G025100;Glyma.20G022500;Glyma.20G196900
GO:1901657	glycosyl compound metabolic process	43	513	0.0184889	0.192345	Glyma.02G222400;Glyma.04G045000;Glyma.04G086900;Glyma.05G139000;Glyma.06G032451;Glyma.06G032500;Glyma.06G229000;Glyma.06G263100;Glyma.06G290000;Glyma.07G039600;Glyma.07G174000;Glyma.07G189900;Glyma.08G161000;Glyma.08G164100;Glyma.08G201300;Glyma.09G048700;Glyma.09G048800;Glyma.09G126300;Glyma.10G268500;Glyma.11G129600;Glyma.11G129700;Glyma.11G209681;Glyma.12G053900;Glyma.12G054000;Glyma.12G054100…
GO:0044283	small molecule biosynthetic process	92	1230	0.0186783	0.193681	Glyma.01G019200;Glyma.01G019700;Glyma.01G028900;Glyma.01G090900;Glyma.01G139600;Glyma.02G036300;Glyma.02G081100;Glyma.02G081200;Glyma.02G222400;Glyma.02G273100;Glyma.03G027400;Glyma.03G128300;Glyma.03G129700;Glyma.03G131200;Glyma.04G086900;Glyma.04G104900;Glyma.04G219200;Glyma.05G026200;Glyma.05G188500;Glyma.05G237200;Glyma.06G020700;Glyma.06G032451;Glyma.06G032500;Glyma.06G082700;Glyma.06G105900…
GO:0046496	nicotinamide nucleotide metabolic process	16	150	0.0190536	0.194637	Glyma.02G005500;Glyma.02G222400;Glyma.04G086900;Glyma.04G112800;Glyma.06G032451;Glyma.06G032500;Glyma.07G189900;Glyma.08G025800;Glyma.09G126300;Glyma.10G268500;Glyma.12G106900;Glyma.14G211000;Glyma.15G038100;Glyma.18G013600;Glyma.18G284600;Glyma.19G000700
GO:0072089	stem cell proliferation	3	10	0.01908	0.194637	Glyma.07G081100;Glyma.15G201800;Glyma.20G248000
GO:2001025	positive regulation of response to drug	3	10	0.01908	0.194637	Glyma.13G006700;Glyma.14G004300;Glyma.20G062000
GO:2001040	positive regulation of cellular response to drug	3	10	0.01908	0.194637	Glyma.13G006700;Glyma.14G004300;Glyma.20G062000
GO:0072330	monocarboxylic acid biosynthetic process	37	430	0.0191243	0.194637	Glyma.01G028900;Glyma.02G036300;Glyma.02G222400;Glyma.04G086900;Glyma.04G104900;Glyma.05G237200;Glyma.06G032451;Glyma.06G032500;Glyma.06G082700;Glyma.06G105900;Glyma.07G019100;Glyma.07G093900;Glyma.08G044400;Glyma.08G085800;Glyma.08G176300;Glyma.08G204300;Glyma.08G279700;Glyma.09G126300;Glyma.09G182400;Glyma.09G191700;Glyma.10G124700;Glyma.10G268500;Glyma.11G100100;Glyma.11G194500;Glyma.11G254900…
GO:0009695	jasmonic acid biosynthetic process	7	46	0.0194353	0.194637	Glyma.09G191700;Glyma.10G124700;Glyma.11G194500;Glyma.13G109700;Glyma.13G109800;Glyma.17G246500;Glyma.20G077000
GO:0071456	cellular response to hypoxia	7	46	0.0194353	0.194637	Glyma.04G035600;Glyma.09G048700;Glyma.09G048800;Glyma.13G113100;Glyma.15G200600;Glyma.16G149300;Glyma.17G046600
GO:0071368	cellular response to cytokinin stimulus	15	138	0.019481	0.194637	Glyma.03G130000;Glyma.05G033000;Glyma.05G241600;Glyma.06G063500;Glyma.08G049000;Glyma.08G207700;Glyma.10G157800;Glyma.13G088100;Glyma.13G212800;Glyma.15G099800;Glyma.15G236200;Glyma.17G093900;Glyma.17G217100;Glyma.19G132300;Glyma.20G230800
GO:0010112	regulation of systemic acquired resistance	6	36	0.0195617	0.194637	Glyma.05G237200;Glyma.07G093900;Glyma.08G044400;Glyma.08G197000;Glyma.09G182400;Glyma.20G163100
GO:0007405	neuroblast proliferation	2	4	0.0201032	0.194637	Glyma.07G081100;Glyma.20G248000
GO:0010111	glyoxysome organization	2	4	0.0201032	0.194637	Glyma.10G124700;Glyma.20G077000
GO:0030540	female genitalia development	2	4	0.0201032	0.194637	Glyma.02G081100;Glyma.02G081200
GO:0061351	neural precursor cell proliferation	2	4	0.0201032	0.194637	Glyma.07G081100;Glyma.20G248000
GO:0071366	cellular response to indolebutyric acid stimulus	2	4	0.0201032	0.194637	Glyma.08G201300;Glyma.15G019200
GO:0080125	multicellular structure septum development	2	4	0.0201032	0.194637	Glyma.11G035900;Glyma.17G144700
GO:0080127	fruit septum development	2	4	0.0201032	0.194637	Glyma.11G035900;Glyma.17G144700
GO:0080136	priming of cellular response to stress	2	4	0.0201032	0.194637	Glyma.11G150452;Glyma.12G073000
GO:0080145	cysteine homeostasis	2	4	0.0201032	0.194637	Glyma.10G159700;Glyma.20G228900
GO:1901140	p-coumaryl alcohol transport	2	4	0.0201032	0.194637	Glyma.08G201300;Glyma.15G019200
GO:1903286	regulation of potassium ion import	2	4	0.0201032	0.194637	Glyma.06G164900;Glyma.08G008100
GO:1903288	positive regulation of potassium ion import	2	4	0.0201032	0.194637	Glyma.06G164900;Glyma.08G008100
GO:0019362	pyridine nucleotide metabolic process	16	151	0.0201615	0.194637	Glyma.02G005500;Glyma.02G222400;Glyma.04G086900;Glyma.04G112800;Glyma.06G032451;Glyma.06G032500;Glyma.07G189900;Glyma.08G025800;Glyma.09G126300;Glyma.10G268500;Glyma.12G106900;Glyma.14G211000;Glyma.15G038100;Glyma.18G013600;Glyma.18G284600;Glyma.19G000700
GO:0009694	jasmonic acid metabolic process	8	57	0.0203982	0.194637	Glyma.09G191700;Glyma.10G124700;Glyma.11G194500;Glyma.13G109700;Glyma.13G109800;Glyma.13G191400;Glyma.17G246500;Glyma.20G077000
GO:0006085	acetyl-CoA biosynthetic process	4	18	0.0204267	0.194637	Glyma.01G028900;Glyma.02G036300;Glyma.09G035600;Glyma.15G140300
GO:0006541	glutamine metabolic process	4	18	0.0204267	0.194637	Glyma.03G128300;Glyma.06G127400;Glyma.13G210800;Glyma.15G102000
GO:0008089	anterograde axonal transport	4	18	0.0204267	0.194637	Glyma.09G127000;Glyma.10G229400;Glyma.16G173700;Glyma.20G163900
GO:0015713	phosphoglycerate transport	4	18	0.0204267	0.194637	Glyma.01G114500;Glyma.01G114550;Glyma.07G201300;Glyma.13G175100
GO:0010036	response to boron-containing substance	5	27	0.0210691	0.198426	Glyma.06G307700;Glyma.07G262700;Glyma.09G005700;Glyma.13G310100;Glyma.15G110300
GO:0034059	response to anoxia	5	27	0.0210691	0.198426	Glyma.03G055100;Glyma.06G186300;Glyma.07G153100;Glyma.10G016500;Glyma.19G213100
GO:0042891	antibiotic transport	5	27	0.0210691	0.198426	Glyma.03G185900;Glyma.05G162600;Glyma.09G102800;Glyma.15G274600;Glyma.19G186100
GO:0009260	ribonucleotide biosynthetic process	22	229	0.0211371	0.198426	Glyma.01G028900;Glyma.02G036300;Glyma.02G222400;Glyma.04G045000;Glyma.04G086900;Glyma.06G032451;Glyma.06G032500;Glyma.06G229000;Glyma.07G039600;Glyma.08G161000;Glyma.08G164100;Glyma.09G014900;Glyma.09G027900;Glyma.09G035600;Glyma.09G126300;Glyma.10G268500;Glyma.15G038100;Glyma.15G107900;Glyma.15G140300;Glyma.16G058200;Glyma.19G000700;Glyma.19G109600
GO:0046390	ribose phosphate biosynthetic process	22	229	0.0211371	0.198426	Glyma.01G028900;Glyma.02G036300;Glyma.02G222400;Glyma.04G045000;Glyma.04G086900;Glyma.06G032451;Glyma.06G032500;Glyma.06G229000;Glyma.07G039600;Glyma.08G161000;Glyma.08G164100;Glyma.09G014900;Glyma.09G027900;Glyma.09G035600;Glyma.09G126300;Glyma.10G268500;Glyma.15G038100;Glyma.15G107900;Glyma.15G140300;Glyma.16G058200;Glyma.19G000700;Glyma.19G109600
GO:0019438	aromatic compound biosynthetic process	321	4818	0.0212726	0.199109	Glyma.01G006500;Glyma.01G016600;Glyma.01G019400;Glyma.01G019700;Glyma.01G028900;Glyma.01G051300;Glyma.01G090900;Glyma.01G101800;Glyma.01G169200;Glyma.01G171100;Glyma.01G179900;Glyma.01G185800;Glyma.01G188400;Glyma.01G224800;Glyma.01G239600;Glyma.02G001500;Glyma.02G019100;Glyma.02G036300;Glyma.02G052700;Glyma.02G070600;Glyma.02G080200;Glyma.02G094500;Glyma.02G099500;Glyma.02G103500;Glyma.02G116400…
GO:1901419	regulation of response to alcohol	30	337	0.0216192	0.201758	Glyma.01G019800;Glyma.02G080200;Glyma.02G250200;Glyma.05G139000;Glyma.05G173500;Glyma.06G040400;Glyma.07G174000;Glyma.08G130800;Glyma.09G202600;Glyma.10G124700;Glyma.11G222600;Glyma.11G236600;Glyma.11G244000;Glyma.13G054300;Glyma.13G106800;Glyma.13G161500;Glyma.13G195200;Glyma.14G066400;Glyma.14G110900;Glyma.16G164800;Glyma.17G109800;Glyma.17G216800;Glyma.18G020400;Glyma.18G035000;Glyma.18G042300…
GO:0043648	dicarboxylic acid metabolic process	15	140	0.0218999	0.203779	Glyma.01G008500;Glyma.01G139600;Glyma.02G005500;Glyma.03G027400;Glyma.03G128300;Glyma.06G082400;Glyma.06G127400;Glyma.07G019100;Glyma.08G204300;Glyma.09G138100;Glyma.11G198300;Glyma.13G210800;Glyma.14G111800;Glyma.15G102000;Glyma.18G013600
GO:0009682	induced systemic resistance	11	92	0.0224643	0.208419	Glyma.04G223300;Glyma.06G142000;Glyma.09G048700;Glyma.09G048800;Glyma.09G274000;Glyma.13G267500;Glyma.13G267700;Glyma.15G264300;Glyma.16G149300;Glyma.17G145400;Glyma.18G213200
GO:0009314	response to radiation	112	1544	0.0229804	0.212585	Glyma.01G019800;Glyma.01G037200;Glyma.01G114500;Glyma.01G114550;Glyma.01G169200;Glyma.02G001500;Glyma.02G017100;Glyma.02G024600;Glyma.02G024800;Glyma.02G053600;Glyma.02G099500;Glyma.02G125600;Glyma.02G187100;Glyma.02G196500;Glyma.02G254300;Glyma.02G290800;Glyma.02G309500;Glyma.03G036500;Glyma.03G128300;Glyma.03G131200;Glyma.03G141700;Glyma.03G187700;Glyma.03G215000;Glyma.03G242900;Glyma.03G260300…
GO:0006801	superoxide metabolic process	5	28	0.024411	0.223628	Glyma.03G242900;Glyma.05G112200;Glyma.10G193500;Glyma.19G047800;Glyma.20G196900
GO:0008088	axo-dendritic transport	4	19	0.0246675	0.223628	Glyma.09G127000;Glyma.10G229400;Glyma.16G173700;Glyma.20G163900
GO:0008406	gonad development	4	19	0.0246675	0.223628	Glyma.02G081100;Glyma.02G081200;Glyma.08G103300;Glyma.14G077200
GO:0009697	salicylic acid biosynthetic process	4	19	0.0246675	0.223628	Glyma.05G237200;Glyma.07G093900;Glyma.08G044400;Glyma.09G182400
GO:0015717	triose phosphate transport	4	19	0.0246675	0.223628	Glyma.01G114500;Glyma.01G114550;Glyma.07G201300;Glyma.13G175100
GO:0035436	triose phosphate transmembrane transport	4	19	0.0246675	0.223628	Glyma.01G114500;Glyma.01G114550;Glyma.07G201300;Glyma.13G175100
GO:0045137	development of primary sexual characteristics	4	19	0.0246675	0.223628	Glyma.02G081100;Glyma.02G081200;Glyma.08G103300;Glyma.14G077200
GO:0009717	isoflavonoid biosynthetic process	3	11	0.0250774	0.225412	Glyma.01G239600;Glyma.07G202300;Glyma.10G250300
GO:0046287	isoflavonoid metabolic process	3	11	0.0250774	0.225412	Glyma.01G239600;Glyma.07G202300;Glyma.10G250300
GO:0071323	cellular response to chitin	3	11	0.0250774	0.225412	Glyma.01G179000;Glyma.02G269600;Glyma.11G063200
GO:0016311	dephosphorylation	40	483	0.0265727	0.238179	Glyma.01G166100;Glyma.01G202000;Glyma.02G169200;Glyma.02G228200;Glyma.02G249300;Glyma.02G250200;Glyma.02G261900;Glyma.04G059000;Glyma.04G119700;Glyma.05G080500;Glyma.05G138100;Glyma.05G241600;Glyma.06G059700;Glyma.06G184200;Glyma.07G014500;Glyma.07G069700;Glyma.07G146800;Glyma.08G049000;Glyma.08G093200;Glyma.09G015500;Glyma.09G115800;Glyma.10G221000;Glyma.11G077300;Glyma.11G222600;Glyma.13G092500…
GO:0009201	ribonucleoside triphosphate biosynthetic process	13	119	0.0272979	0.243989	Glyma.02G222400;Glyma.04G086900;Glyma.06G032451;Glyma.06G032500;Glyma.06G229000;Glyma.08G161000;Glyma.08G164100;Glyma.09G126300;Glyma.10G268500;Glyma.15G038100;Glyma.15G107900;Glyma.19G000700;Glyma.19G109600
GO:1900424	regulation of defense response to bacterium	10	83	0.0274053	0.244261	Glyma.01G166100;Glyma.02G017100;Glyma.03G215000;Glyma.04G022300;Glyma.05G237200;Glyma.07G093900;Glyma.08G044400;Glyma.09G182400;Glyma.10G017600;Glyma.11G077300
GO:0046685	response to arsenic-containing substance	5	29	0.0280754	0.249533	Glyma.03G130600;Glyma.05G162600;Glyma.12G017900;Glyma.15G092400;Glyma.20G090000
GO:0006635	fatty acid beta-oxidation	9	72	0.0286678	0.254087	Glyma.02G288500;Glyma.05G180100;Glyma.07G246300;Glyma.08G311200;Glyma.09G191700;Glyma.10G124700;Glyma.11G125400;Glyma.17G005300;Glyma.20G077000
GO:0072524	pyridine-containing compound metabolic process	16	158	0.0293396	0.256991	Glyma.02G005500;Glyma.02G222400;Glyma.04G086900;Glyma.04G112800;Glyma.06G032451;Glyma.06G032500;Glyma.07G189900;Glyma.08G025800;Glyma.09G126300;Glyma.10G268500;Glyma.12G106900;Glyma.14G211000;Glyma.15G038100;Glyma.18G013600;Glyma.18G284600;Glyma.19G000700
GO:0009095	aromatic amino acid family biosynthetic process, prephenate pathway	4	20	0.0294003	0.256991	Glyma.08G138800;Glyma.11G238200;Glyma.12G181800;Glyma.17G012600
GO:0035384	thioester biosynthetic process	4	20	0.0294003	0.256991	Glyma.01G028900;Glyma.02G036300;Glyma.09G035600;Glyma.15G140300
GO:0071616	acyl-CoA biosynthetic process	4	20	0.0294003	0.256991	Glyma.01G028900;Glyma.02G036300;Glyma.09G035600;Glyma.15G140300
GO:0006879	cellular iron ion homeostasis	8	61	0.0294815	0.256991	Glyma.03G130600;Glyma.05G240600;Glyma.08G076000;Glyma.08G076100;Glyma.09G102800;Glyma.15G274600;Glyma.16G168200;Glyma.17G096900
GO:0010315	auxin efflux	8	61	0.0294815	0.256991	Glyma.01G157700;Glyma.02G008000;Glyma.06G189300;Glyma.11G087300;Glyma.13G063700;Glyma.13G119000;Glyma.14G216200;Glyma.17G041200
GO:0097306	cellular response to alcohol	53	675	0.0299957	0.260757	Glyma.01G019800;Glyma.01G166100;Glyma.01G183500;Glyma.02G080200;Glyma.02G118500;Glyma.02G228200;Glyma.02G250200;Glyma.02G261900;Glyma.05G109500;Glyma.05G119500;Glyma.05G139000;Glyma.05G173500;Glyma.06G040400;Glyma.07G174000;Glyma.08G074500;Glyma.08G130800;Glyma.09G202600;Glyma.10G124700;Glyma.10G258800;Glyma.11G077300;Glyma.11G150452;Glyma.11G222600;Glyma.11G236600;Glyma.11G242200;Glyma.11G244000…
GO:0045089	positive regulation of innate immune response	20	211	0.0305375	0.264742	Glyma.01G006500;Glyma.04G061900;Glyma.04G223300;Glyma.05G112200;Glyma.06G142000;Glyma.09G022400;Glyma.09G248600;Glyma.09G274000;Glyma.11G218900;Glyma.13G113100;Glyma.13G267500;Glyma.13G267700;Glyma.15G200600;Glyma.15G264300;Glyma.17G046600;Glyma.17G145400;Glyma.18G038500;Glyma.18G213200;Glyma.18G244100;Glyma.20G163100
GO:0036293	response to decreased oxygen levels	19	198	0.0308159	0.266428	Glyma.03G055100;Glyma.04G035600;Glyma.04G079200;Glyma.04G177700;Glyma.05G162600;Glyma.06G186300;Glyma.06G187200;Glyma.06G187300;Glyma.06G187400;Glyma.07G153100;Glyma.09G048700;Glyma.09G048800;Glyma.10G016500;Glyma.11G121700;Glyma.13G113100;Glyma.15G200600;Glyma.16G149300;Glyma.17G046600;Glyma.19G213100
GO:0002215	defense response to nematode	3	12	0.031966	0.269745	Glyma.06G197600;Glyma.15G142400;Glyma.17G103400
GO:0031407	oxylipin metabolic process	3	12	0.031966	0.269745	Glyma.13G109700;Glyma.13G109800;Glyma.17G246500
GO:0048016	inositol phosphate-mediated signaling	3	12	0.031966	0.269745	Glyma.02G003700;Glyma.10G183300;Glyma.20G206900
GO:0000305	response to oxygen radical	5	30	0.0320703	0.269745	Glyma.03G242900;Glyma.05G112200;Glyma.10G193500;Glyma.16G155700;Glyma.20G196900
GO:0010204	defense response signaling pathway, resistance gene-independent	5	30	0.0320703	0.269745	Glyma.09G248600;Glyma.13G113100;Glyma.15G200600;Glyma.17G046600;Glyma.18G244100
GO:0015690	aluminum cation transport	2	5	0.0321739	0.269745	Glyma.06G115800;Glyma.06G220800
GO:0060416	response to growth hormone	2	5	0.0321739	0.269745	Glyma.02G024600;Glyma.02G024800
GO:0072512	trivalent inorganic cation transport	2	5	0.0321739	0.269745	Glyma.06G115800;Glyma.06G220800
GO:0080052	response to histidine	2	5	0.0321739	0.269745	Glyma.10G183900;Glyma.20G206300
GO:0080053	response to phenylalanine	2	5	0.0321739	0.269745	Glyma.10G183900;Glyma.20G206300
GO:0009626	plant-type hypersensitive response	19	199	0.0322198	0.269745	Glyma.01G010500;Glyma.02G053600;Glyma.04G177700;Glyma.05G112200;Glyma.06G187200;Glyma.06G187300;Glyma.06G187400;Glyma.07G199800;Glyma.08G360100;Glyma.09G210600;Glyma.09G248600;Glyma.12G214100;Glyma.13G113100;Glyma.15G200600;Glyma.17G046600;Glyma.18G082300;Glyma.18G087000;Glyma.18G244100;Glyma.20G041300
GO:0034050	host programmed cell death induced by symbiont	19	199	0.0322198	0.269745	Glyma.01G010500;Glyma.02G053600;Glyma.04G177700;Glyma.05G112200;Glyma.06G187200;Glyma.06G187300;Glyma.06G187400;Glyma.07G199800;Glyma.08G360100;Glyma.09G210600;Glyma.09G248600;Glyma.12G214100;Glyma.13G113100;Glyma.15G200600;Glyma.17G046600;Glyma.18G082300;Glyma.18G087000;Glyma.18G244100;Glyma.20G041300
GO:1901362	organic cyclic compound biosynthetic process	328	4977	0.0333409	0.278396	Glyma.01G006500;Glyma.01G016600;Glyma.01G019400;Glyma.01G019700;Glyma.01G028900;Glyma.01G051300;Glyma.01G090900;Glyma.01G101800;Glyma.01G169200;Glyma.01G171100;Glyma.01G179900;Glyma.01G185800;Glyma.01G188400;Glyma.01G224800;Glyma.01G239600;Glyma.02G001500;Glyma.02G019100;Glyma.02G036300;Glyma.02G052700;Glyma.02G070600;Glyma.02G080200;Glyma.02G081100;Glyma.02G081200;Glyma.02G094500;Glyma.02G099500…
GO:0003333	amino acid transmembrane transport	15	148	0.0338798	0.282154	Glyma.02G253200;Glyma.08G113400;Glyma.08G254200;Glyma.08G254800;Glyma.10G044800;Glyma.10G208800;Glyma.11G097000;Glyma.12G023100;Glyma.12G181100;Glyma.13G051100;Glyma.13G081000;Glyma.13G132500;Glyma.14G148300;Glyma.17G148600;Glyma.17G192000
GO:0002239	response to oomycetes	10	86	0.0339948	0.282371	Glyma.05G041300;Glyma.05G237200;Glyma.06G220800;Glyma.07G093900;Glyma.08G044400;Glyma.08G071300;Glyma.09G182400;Glyma.11G063100;Glyma.13G275400;Glyma.15G012000
GO:0006596	polyamine biosynthetic process	4	21	0.0346332	0.283956	Glyma.01G071300;Glyma.02G128000;Glyma.04G007700;Glyma.06G007500
GO:0019430	removal of superoxide radicals	4	21	0.0346332	0.283956	Glyma.03G242900;Glyma.05G112200;Glyma.10G193500;Glyma.20G196900
GO:0051646	mitochondrion localization	4	21	0.0346332	0.283956	Glyma.09G127000;Glyma.10G229400;Glyma.16G173700;Glyma.20G163900
GO:0071450	cellular response to oxygen radical	4	21	0.0346332	0.283956	Glyma.03G242900;Glyma.05G112200;Glyma.10G193500;Glyma.20G196900
GO:0071451	cellular response to superoxide	4	21	0.0346332	0.283956	Glyma.03G242900;Glyma.05G112200;Glyma.10G193500;Glyma.20G196900
GO:0009206	purine ribonucleoside triphosphate biosynthetic process	12	111	0.0354662	0.290037	Glyma.02G222400;Glyma.04G086900;Glyma.06G032451;Glyma.06G032500;Glyma.06G229000;Glyma.08G164100;Glyma.09G126300;Glyma.10G268500;Glyma.15G038100;Glyma.15G107900;Glyma.19G000700;Glyma.19G109600
GO:0005978	glycogen biosynthetic process	5	31	0.0364024	0.296928	Glyma.03G229800;Glyma.03G249500;Glyma.10G145300;Glyma.19G227800;Glyma.20G094500
GO:0007178	transmembrane receptor protein serine/threonine kinase signaling pathway	34	409	0.0366939	0.298538	Glyma.01G022400;Glyma.01G044100;Glyma.01G179000;Glyma.01G203500;Glyma.02G000400;Glyma.02G269600;Glyma.05G067800;Glyma.05G119500;Glyma.07G039700;Glyma.08G074500;Glyma.08G297900;Glyma.09G069900;Glyma.09G081800;Glyma.10G009100;Glyma.10G200700;Glyma.10G258800;Glyma.11G063100;Glyma.11G063200;Glyma.11G118200;Glyma.11G218900;Glyma.11G240900;Glyma.12G062900;Glyma.13G212600;Glyma.14G216100;Glyma.15G065100…
GO:0006865	amino acid transport	15	150	0.0375032	0.304341	Glyma.02G253200;Glyma.08G113400;Glyma.08G254200;Glyma.08G254800;Glyma.10G044800;Glyma.10G208800;Glyma.11G097000;Glyma.12G023100;Glyma.12G181100;Glyma.13G051100;Glyma.13G081000;Glyma.13G132500;Glyma.14G148300;Glyma.17G148600;Glyma.17G192000
GO:0009145	purine nucleoside triphosphate biosynthetic process	12	112	0.0376326	0.304613	Glyma.02G222400;Glyma.04G086900;Glyma.06G032451;Glyma.06G032500;Glyma.06G229000;Glyma.08G164100;Glyma.09G126300;Glyma.10G268500;Glyma.15G038100;Glyma.15G107900;Glyma.19G000700;Glyma.19G109600
GO:0009991	response to extracellular stimulus	48	612	0.0379998	0.306802	Glyma.01G019200;Glyma.02G003700;Glyma.02G017100;Glyma.03G130600;Glyma.03G215000;Glyma.03G219300;Glyma.04G177700;Glyma.05G045700;Glyma.05G188500;Glyma.05G222400;Glyma.05G241600;Glyma.06G187200;Glyma.06G187300;Glyma.06G187400;Glyma.06G305700;Glyma.06G307700;Glyma.07G039600;Glyma.07G105400;Glyma.07G262700;Glyma.08G049000;Glyma.08G174900;Glyma.09G005700;Glyma.09G102800;Glyma.09G203500;Glyma.10G006700…
GO:0009142	nucleoside triphosphate biosynthetic process	13	125	0.0386064	0.310909	Glyma.02G222400;Glyma.04G086900;Glyma.06G032451;Glyma.06G032500;Glyma.06G229000;Glyma.08G161000;Glyma.08G164100;Glyma.09G126300;Glyma.10G268500;Glyma.15G038100;Glyma.15G107900;Glyma.19G000700;Glyma.19G109600
GO:0055072	iron ion homeostasis	10	88	0.0389579	0.312945	Glyma.02G231200;Glyma.03G130600;Glyma.05G240600;Glyma.07G067700;Glyma.08G076000;Glyma.08G076100;Glyma.09G102800;Glyma.15G274600;Glyma.16G168200;Glyma.17G096900
GO:0072522	purine-containing compound biosynthetic process	20	217	0.0392851	0.314776	Glyma.01G028900;Glyma.02G036300;Glyma.02G222400;Glyma.04G045000;Glyma.04G086900;Glyma.06G032451;Glyma.06G032500;Glyma.06G229000;Glyma.07G039600;Glyma.08G164100;Glyma.09G014900;Glyma.09G027900;Glyma.09G035600;Glyma.09G126300;Glyma.10G268500;Glyma.15G038100;Glyma.15G107900;Glyma.15G140300;Glyma.19G000700;Glyma.19G109600
GO:0034637	cellular carbohydrate biosynthetic process	27	313	0.0394745	0.315498	Glyma.01G048500;Glyma.01G225800;Glyma.02G108100;Glyma.03G229800;Glyma.03G249500;Glyma.04G067900;Glyma.04G119700;Glyma.05G187300;Glyma.05G217100;Glyma.06G069600;Glyma.06G184200;Glyma.07G004200;Glyma.08G222300;Glyma.09G103000;Glyma.10G145300;Glyma.10G200700;Glyma.11G017100;Glyma.13G092500;Glyma.15G124600;Glyma.15G275000;Glyma.16G053300;Glyma.16G165900;Glyma.17G067800;Glyma.18G283400;Glyma.19G096100…
GO:0040009	regulation of growth rate	3	13	0.0397346	0.316779	Glyma.01G061100;Glyma.01G157700;Glyma.11G087300
GO:0070482	response to oxygen levels	19	204	0.0399603	0.31778	Glyma.03G055100;Glyma.04G035600;Glyma.04G079200;Glyma.04G177700;Glyma.05G162600;Glyma.06G186300;Glyma.06G187200;Glyma.06G187300;Glyma.06G187400;Glyma.07G153100;Glyma.09G048700;Glyma.09G048800;Glyma.10G016500;Glyma.11G121700;Glyma.13G113100;Glyma.15G200600;Glyma.16G149300;Glyma.17G046600;Glyma.19G213100
GO:0042873	aldonate transport	4	22	0.0403707	0.32024	Glyma.01G114500;Glyma.01G114550;Glyma.07G201300;Glyma.13G175100
GO:0030026	cellular manganese ion homeostasis	5	32	0.041077	0.324222	Glyma.02G095400;Glyma.05G240600;Glyma.08G076000;Glyma.08G076100;Glyma.16G168200
GO:0080001	mucilage extrusion from seed coat	5	32	0.041077	0.324222	Glyma.01G171100;Glyma.02G052700;Glyma.05G103200;Glyma.11G072000;Glyma.16G132800
GO:0000160	phosphorelay signal transduction system	25	287	0.0418934	0.329846	Glyma.03G130000;Glyma.03G130600;Glyma.05G033000;Glyma.05G063500;Glyma.05G241600;Glyma.06G063500;Glyma.06G290000;Glyma.07G244867;Glyma.08G049000;Glyma.10G007000;Glyma.10G157800;Glyma.12G117000;Glyma.13G088100;Glyma.13G212800;Glyma.14G116800;Glyma.15G099800;Glyma.15G236200;Glyma.15G264300;Glyma.17G093900;Glyma.17G145400;Glyma.17G211000;Glyma.17G217100;Glyma.19G132300;Glyma.20G203700;Glyma.20G230800
GO:0018107	peptidyl-threonine phosphorylation	7	54	0.0425923	0.333692	Glyma.04G061500;Glyma.05G158700;Glyma.06G062100;Glyma.11G123000;Glyma.14G203000;Glyma.15G203700;Glyma.18G212200
GO:0018210	peptidyl-threonine modification	7	54	0.0425923	0.333692	Glyma.04G061500;Glyma.05G158700;Glyma.06G062100;Glyma.11G123000;Glyma.14G203000;Glyma.15G203700;Glyma.18G212200
GO:0010540	basipetal auxin transport	6	43	0.0429825	0.33592	Glyma.02G008000;Glyma.06G189300;Glyma.13G063700;Glyma.13G119000;Glyma.15G203700;Glyma.17G041200
GO:0019725	cellular homeostasis	37	458	0.0436264	0.340115	Glyma.02G095400;Glyma.02G238700;Glyma.03G001800;Glyma.03G130600;Glyma.03G171500;Glyma.04G078300;Glyma.04G184000;Glyma.05G135000;Glyma.05G172300;Glyma.05G240600;Glyma.06G079800;Glyma.06G106700;Glyma.06G119300;Glyma.08G076000;Glyma.08G076100;Glyma.09G010700;Glyma.09G102800;Glyma.10G112000;Glyma.10G229300;Glyma.11G053700;Glyma.11G091400;Glyma.12G215000;Glyma.13G035900;Glyma.13G127500;Glyma.13G251200…
GO:0042435	indole-containing compound biosynthetic process	10	90	0.0443981	0.344438	Glyma.02G232600;Glyma.09G048700;Glyma.09G048800;Glyma.11G150452;Glyma.11G163300;Glyma.11G256500;Glyma.12G073000;Glyma.14G200200;Glyma.16G149300;Glyma.18G056600
GO:0098661	inorganic anion transmembrane transport	10	90	0.0443981	0.344438	Glyma.01G024000;Glyma.02G003700;Glyma.03G156700;Glyma.08G208700;Glyma.10G006700;Glyma.10G183300;Glyma.10G186500;Glyma.15G014000;Glyma.20G204000;Glyma.20G206900
GO:0071241	cellular response to inorganic substance	21	234	0.0449919	0.344761	Glyma.02G094500;Glyma.03G173300;Glyma.03G242900;Glyma.04G035600;Glyma.05G222400;Glyma.05G240600;Glyma.08G076000;Glyma.08G076100;Glyma.08G254200;Glyma.09G102800;Glyma.11G192800;Glyma.11G195200;Glyma.13G051100;Glyma.13G133100;Glyma.13G323800;Glyma.15G274600;Glyma.16G050500;Glyma.16G168200;Glyma.18G251900;Glyma.18G287200;Glyma.20G022500
GO:0048653	anther development	15	154	0.0455714	0.344761	Glyma.02G254300;Glyma.03G142400;Glyma.03G264300;Glyma.05G111500;Glyma.06G121100;Glyma.08G128100;Glyma.10G092100;Glyma.11G183700;Glyma.12G088700;Glyma.12G184500;Glyma.13G316900;Glyma.16G008700;Glyma.17G155400;Glyma.18G030200;Glyma.19G263300
GO:0000916	actomyosin contractile ring contraction	2	6	0.0463533	0.344761	Glyma.02G289300;Glyma.14G025700
GO:0000917	barrier septum assembly	2	6	0.0463533	0.344761	Glyma.02G289300;Glyma.14G025700
GO:0010493	Lewis a epitope biosynthetic process	2	6	0.0463533	0.344761	Glyma.01G048500;Glyma.02G108100
GO:0010973	positive regulation of barrier septum assembly	2	6	0.0463533	0.344761	Glyma.02G289300;Glyma.14G025700
GO:0031028	septation initiation signaling	2	6	0.0463533	0.344761	Glyma.02G289300;Glyma.14G025700
GO:0031991	regulation of actomyosin contractile ring contraction	2	6	0.0463533	0.344761	Glyma.02G289300;Glyma.14G025700
GO:0032955	regulation of barrier septum assembly	2	6	0.0463533	0.344761	Glyma.02G289300;Glyma.14G025700
GO:0035621	ER to Golgi ceramide transport	2	6	0.0463533	0.344761	Glyma.04G239900;Glyma.06G124000
GO:0036213	contractile ring contraction	2	6	0.0463533	0.344761	Glyma.02G289300;Glyma.14G025700
GO:0042344	indole glucosinolate catabolic process	2	6	0.0463533	0.344761	Glyma.08G201300;Glyma.15G019200
GO:0090529	cell septum assembly	2	6	0.0463533	0.344761	Glyma.02G289300;Glyma.14G025700
GO:1901891	regulation of cell septum assembly	2	6	0.0463533	0.344761	Glyma.02G289300;Glyma.14G025700
GO:1901893	positive regulation of cell septum assembly	2	6	0.0463533	0.344761	Glyma.02G289300;Glyma.14G025700
GO:1903438	positive regulation of mitotic cytokinetic process	2	6	0.0463533	0.344761	Glyma.02G289300;Glyma.14G025700
GO:1903490	positive regulation of mitotic cytokinesis	2	6	0.0463533	0.344761	Glyma.02G289300;Glyma.14G025700
GO:0015979	photosynthesis	25	290	0.0464024	0.344761	Glyma.01G114500;Glyma.01G114550;Glyma.02G141700;Glyma.02G309500;Glyma.03G262300;Glyma.04G112800;Glyma.04G247900;Glyma.05G051300;Glyma.05G172300;Glyma.07G039600;Glyma.07G047600;Glyma.07G263800;Glyma.08G074000;Glyma.08G126800;Glyma.08G180000;Glyma.10G257900;Glyma.13G068600;Glyma.13G106800;Glyma.14G031800;Glyma.15G107900;Glyma.16G016100;Glyma.16G165500;Glyma.18G114900;Glyma.19G161400;Glyma.20G133200
GO:0006998	nuclear envelope organization	4	23	0.0466142	0.344761	Glyma.09G127000;Glyma.10G229400;Glyma.16G173700;Glyma.20G163900
GO:0007112	male meiosis cytokinesis	4	23	0.0466142	0.344761	Glyma.07G066800;Glyma.09G256000;Glyma.16G032900;Glyma.18G236800
GO:0070838	divalent metal ion transport	21	235	0.0467214	0.344761	Glyma.01G219001;Glyma.02G090000;Glyma.02G231200;Glyma.03G149333;Glyma.03G157700;Glyma.06G052000;Glyma.07G004300;Glyma.08G201300;Glyma.11G048300;Glyma.13G004400;Glyma.13G338300;Glyma.13G340900;Glyma.15G019200;Glyma.15G036200;Glyma.17G228600;Glyma.18G217100;Glyma.19G038600;Glyma.19G136400;Glyma.19G159900;Glyma.20G022500;Glyma.20G063100
GO:0031667	response to nutrient levels	42	534	0.0477913	0.351837	Glyma.01G019200;Glyma.02G003700;Glyma.03G130600;Glyma.03G219300;Glyma.04G177700;Glyma.05G045700;Glyma.05G188500;Glyma.05G222400;Glyma.05G241600;Glyma.06G187200;Glyma.06G187300;Glyma.06G187400;Glyma.06G305700;Glyma.06G307700;Glyma.07G039600;Glyma.07G105400;Glyma.07G262700;Glyma.08G049000;Glyma.09G005700;Glyma.09G102800;Glyma.09G203500;Glyma.10G006700;Glyma.10G183300;Glyma.10G186500;Glyma.10G242600…
GO:0046660	female sex differentiation	3	14	0.0483629	0.3544	Glyma.02G081100;Glyma.02G081200;Glyma.08G103300
GO:0048259	regulation of receptor-mediated endocytosis	3	14	0.0483629	0.3544	Glyma.05G138100;Glyma.08G093200;Glyma.20G000800
GO:0009825	multidimensional cell growth	11	104	0.0489282	0.356895	Glyma.01G051300;Glyma.04G160100;Glyma.05G187300;Glyma.06G020700;Glyma.06G197600;Glyma.06G205400;Glyma.16G165900;Glyma.17G103400;Glyma.17G239700;Glyma.18G283400;Glyma.20G112600
GO:0090662	ATP hydrolysis coupled transmembrane transport	11	104	0.0489282	0.356895	Glyma.01G219001;Glyma.03G157700;Glyma.06G229000;Glyma.07G004300;Glyma.11G048300;Glyma.15G092400;Glyma.16G180800;Glyma.19G038600;Glyma.19G109600;Glyma.19G136400;Glyma.19G159900
GO:0009250	glucan biosynthetic process	16	169	0.0495195	0.359755	Glyma.01G225800;Glyma.03G229800;Glyma.03G249500;Glyma.04G067900;Glyma.05G187300;Glyma.05G217100;Glyma.06G069600;Glyma.09G103000;Glyma.10G145300;Glyma.11G017100;Glyma.15G124600;Glyma.15G275000;Glyma.16G165900;Glyma.18G283400;Glyma.19G227800;Glyma.20G094500
GO:0051186	cofactor metabolic process	57	757	0.049547	0.359755	Glyma.01G028900;Glyma.02G005500;Glyma.02G024600;Glyma.02G024800;Glyma.02G036300;Glyma.02G222400;Glyma.03G119500;Glyma.03G130600;Glyma.04G050400;Glyma.04G086900;Glyma.04G112800;Glyma.04G177700;Glyma.05G026200;Glyma.05G161300;Glyma.05G161400;Glyma.06G032451;Glyma.06G032500;Glyma.06G063500;Glyma.06G082400;Glyma.06G187200;Glyma.06G187300;Glyma.06G187400;Glyma.06G193500;Glyma.06G221900;Glyma.07G139800…
GO:0046916	cellular transition metal ion homeostasis	13	130	0.0502902	0.363123	Glyma.02G095400;Glyma.03G130600;Glyma.05G240600;Glyma.06G106700;Glyma.08G076000;Glyma.08G076100;Glyma.09G102800;Glyma.10G112000;Glyma.11G091400;Glyma.15G274600;Glyma.16G168200;Glyma.17G096900;Glyma.20G232200
GO:0019359	nicotinamide nucleotide biosynthetic process	10	92	0.0503311	0.363123	Glyma.02G222400;Glyma.04G086900;Glyma.06G032451;Glyma.06G032500;Glyma.08G025800;Glyma.09G126300;Glyma.10G268500;Glyma.15G038100;Glyma.18G013600;Glyma.19G000700
GO:0009733	response to auxin	55	728	0.0503542	0.363123	Glyma.01G019400;Glyma.01G019800;Glyma.01G157700;Glyma.02G008000;Glyma.02G125600;Glyma.02G218100;Glyma.04G079200;Glyma.04G101900;Glyma.05G159200;Glyma.06G086600;Glyma.06G111600;Glyma.06G149600;Glyma.06G189300;Glyma.07G066800;Glyma.07G139800;Glyma.07G140000;Glyma.07G140400;Glyma.08G036400;Glyma.08G173400;Glyma.08G201300;Glyma.08G339700;Glyma.09G202600;Glyma.09G203300;Glyma.09G256000;Glyma.10G044800…
GO:0019674	NAD metabolic process	5	34	0.0514674	0.370309	Glyma.02G005500;Glyma.07G189900;Glyma.08G025800;Glyma.12G106900;Glyma.18G013600
GO:0006470	protein dephosphorylation	18	197	0.0520711	0.373805	Glyma.01G166100;Glyma.02G169200;Glyma.02G228200;Glyma.02G250200;Glyma.02G261900;Glyma.04G059000;Glyma.05G241600;Glyma.06G059700;Glyma.08G049000;Glyma.11G077300;Glyma.11G222600;Glyma.13G106800;Glyma.14G066400;Glyma.14G195200;Glyma.18G035000;Glyma.19G069200;Glyma.19G232300;Glyma.20G173800
GO:0072511	divalent inorganic cation transport	21	238	0.0521972	0.373864	Glyma.01G219001;Glyma.02G090000;Glyma.02G231200;Glyma.03G149333;Glyma.03G157700;Glyma.06G052000;Glyma.07G004300;Glyma.08G201300;Glyma.11G048300;Glyma.13G004400;Glyma.13G338300;Glyma.13G340900;Glyma.15G019200;Glyma.15G036200;Glyma.17G228600;Glyma.18G217100;Glyma.19G038600;Glyma.19G136400;Glyma.19G159900;Glyma.20G022500;Glyma.20G063100
GO:0033692	cellular polysaccharide biosynthetic process	23	266	0.0528164	0.377447	Glyma.01G048500;Glyma.01G225800;Glyma.02G108100;Glyma.03G229800;Glyma.03G249500;Glyma.04G067900;Glyma.05G187300;Glyma.05G217100;Glyma.06G069600;Glyma.07G004200;Glyma.08G222300;Glyma.09G103000;Glyma.10G145300;Glyma.10G200700;Glyma.11G017100;Glyma.15G124600;Glyma.15G275000;Glyma.16G053300;Glyma.16G165900;Glyma.18G283400;Glyma.19G096100;Glyma.19G227800;Glyma.20G094500
GO:0000303	response to superoxide	4	24	0.053362	0.379636	Glyma.03G242900;Glyma.05G112200;Glyma.10G193500;Glyma.20G196900
GO:0007548	sex differentiation	4	24	0.053362	0.379636	Glyma.02G081100;Glyma.02G081200;Glyma.08G103300;Glyma.14G077200
GO:0019363	pyridine nucleotide biosynthetic process	10	93	0.0534866	0.379671	Glyma.02G222400;Glyma.04G086900;Glyma.06G032451;Glyma.06G032500;Glyma.08G025800;Glyma.09G126300;Glyma.10G268500;Glyma.15G038100;Glyma.18G013600;Glyma.19G000700
GO:0006733	oxidoreduction coenzyme metabolic process	16	171	0.0540348	0.381854	Glyma.02G005500;Glyma.02G222400;Glyma.04G086900;Glyma.04G112800;Glyma.06G032451;Glyma.06G032500;Glyma.07G189900;Glyma.08G025800;Glyma.09G126300;Glyma.10G268500;Glyma.12G106900;Glyma.14G211000;Glyma.15G038100;Glyma.18G013600;Glyma.18G284600;Glyma.19G000700
GO:0055076	transition metal ion homeostasis	16	171	0.0540348	0.381854	Glyma.02G095400;Glyma.02G231200;Glyma.03G130600;Glyma.04G020300;Glyma.05G240600;Glyma.06G106700;Glyma.07G067700;Glyma.08G076000;Glyma.08G076100;Glyma.09G102800;Glyma.10G112000;Glyma.11G091400;Glyma.15G274600;Glyma.16G168200;Glyma.17G096900;Glyma.20G232200
GO:0010118	stomatal movement	27	323	0.0543691	0.383363	Glyma.02G022200;Glyma.02G250200;Glyma.02G254300;Glyma.03G242100;Glyma.03G242200;Glyma.04G236200;Glyma.06G128500;Glyma.06G221900;Glyma.08G286700;Glyma.09G137000;Glyma.11G131200;Glyma.11G222600;Glyma.12G062900;Glyma.12G074100;Glyma.13G054300;Glyma.13G106800;Glyma.13G127500;Glyma.13G139400;Glyma.14G066400;Glyma.18G030200;Glyma.18G035000;Glyma.18G126500;Glyma.18G270600;Glyma.19G109000;Glyma.19G239500…
GO:0010227	floral organ abscission	8	69	0.0552197	0.388497	Glyma.01G090400;Glyma.02G131300;Glyma.06G164900;Glyma.07G105700;Glyma.08G008100;Glyma.09G172500;Glyma.10G258800;Glyma.20G132400
GO:0009070	serine family amino acid biosynthetic process	6	46	0.0568205	0.398291	Glyma.03G129700;Glyma.10G159700;Glyma.16G027700;Glyma.16G118800;Glyma.18G080000;Glyma.20G228900
GO:0006091	generation of precursor metabolites and energy	40	512	0.0568629	0.398291	Glyma.02G005500;Glyma.02G141700;Glyma.02G222400;Glyma.02G309500;Glyma.03G229800;Glyma.03G249500;Glyma.03G262300;Glyma.04G020300;Glyma.04G086900;Glyma.04G112800;Glyma.04G247900;Glyma.05G051300;Glyma.05G172300;Glyma.06G032451;Glyma.06G032500;Glyma.06G082400;Glyma.07G047600;Glyma.07G189900;Glyma.08G074000;Glyma.08G157700;Glyma.08G180000;Glyma.08G334000;Glyma.09G126300;Glyma.10G145300;Glyma.10G187300…
GO:0010310	regulation of hydrogen peroxide metabolic process	5	35	0.0571867	0.399677	Glyma.04G177700;Glyma.06G187200;Glyma.06G187300;Glyma.06G187400;Glyma.17G187600
GO:0009969	xyloglucan biosynthetic process	3	15	0.0578229	0.402884	Glyma.01G225800;Glyma.05G217100;Glyma.11G017100
GO:0002833	positive regulation of response to biotic stimulus	7	58	0.0589515	0.402884	Glyma.05G237200;Glyma.07G093900;Glyma.08G044400;Glyma.08G135200;Glyma.09G182400;Glyma.11G063100;Glyma.20G163100
GO:0006203	dGTP catabolic process	1	1	0.0603202	0.402884	Glyma.01G090900
GO:0009146	purine nucleoside triphosphate catabolic process	1	1	0.0603202	0.402884	Glyma.01G090900
GO:0009217	purine deoxyribonucleoside triphosphate catabolic process	1	1	0.0603202	0.402884	Glyma.01G090900
GO:0009794	regulation of mitotic cell cycle, embryonic	1	1	0.0603202	0.402884	Glyma.07G081100
GO:0010728	regulation of hydrogen peroxide biosynthetic process	1	1	0.0603202	0.402884	Glyma.17G187600
GO:0010730	negative regulation of hydrogen peroxide biosynthetic process	1	1	0.0603202	0.402884	Glyma.17G187600
GO:0015751	arabinose transport	1	1	0.0603202	0.402884	Glyma.15G203300
GO:0033301	cell cycle comprising mitosis without cytokinesis	1	1	0.0603202	0.402884	Glyma.07G081100
GO:0035186	syncytial blastoderm mitotic cell cycle	1	1	0.0603202	0.402884	Glyma.07G081100
GO:0042882	L-arabinose transport	1	1	0.0603202	0.402884	Glyma.15G203300
GO:0045448	mitotic cell cycle, embryonic	1	1	0.0603202	0.402884	Glyma.07G081100
GO:0046070	dGTP metabolic process	1	1	0.0603202	0.402884	Glyma.01G090900
GO:0071722	detoxification of arsenic-containing substance	1	1	0.0603202	0.402884	Glyma.12G017900
GO:0072722	response to amitrole	1	1	0.0603202	0.402884	Glyma.11G124500
GO:0090414	molybdate ion export from vacuole	1	1	0.0603202	0.402884	Glyma.08G208700
GO:1903202	negative regulation of oxidative stress-induced cell death	1	1	0.0603202	0.402884	Glyma.11G121700
GO:1903206	negative regulation of hydrogen peroxide-induced cell death	1	1	0.0603202	0.402884	Glyma.11G121700
GO:0019740	nitrogen utilization	4	25	0.0606094	0.402884	Glyma.03G128300;Glyma.06G127400;Glyma.13G210800;Glyma.15G102000
GO:0033206	meiotic cytokinesis	4	25	0.0606094	0.402884	Glyma.07G066800;Glyma.09G256000;Glyma.16G032900;Glyma.18G236800
GO:0006754	ATP biosynthetic process	11	108	0.0611356	0.402884	Glyma.02G222400;Glyma.04G086900;Glyma.06G032451;Glyma.06G032500;Glyma.06G229000;Glyma.09G126300;Glyma.10G268500;Glyma.15G038100;Glyma.15G107900;Glyma.19G000700;Glyma.19G109600
GO:0002218	activation of innate immune response	13	134	0.0612326	0.402884	Glyma.04G223300;Glyma.06G142000;Glyma.09G248600;Glyma.09G274000;Glyma.13G113100;Glyma.13G267500;Glyma.13G267700;Glyma.15G200600;Glyma.15G264300;Glyma.17G046600;Glyma.17G145400;Glyma.18G213200;Glyma.18G244100
GO:0080167	response to karrikin	20	229	0.0620444	0.402884	Glyma.01G114500;Glyma.01G114550;Glyma.02G024600;Glyma.02G024800;Glyma.02G253200;Glyma.02G290800;Glyma.03G137900;Glyma.04G007700;Glyma.06G007500;Glyma.08G174900;Glyma.08G307800;Glyma.11G229700;Glyma.12G181800;Glyma.14G028300;Glyma.16G024000;Glyma.17G245500;Glyma.18G109900;Glyma.19G025100;Glyma.19G217700;Glyma.20G170000
GO:0042537	benzene-containing compound metabolic process	9	83	0.0620882	0.402884	Glyma.05G237200;Glyma.06G082700;Glyma.07G093900;Glyma.07G199800;Glyma.08G044400;Glyma.08G174900;Glyma.09G182400;Glyma.18G283400;Glyma.19G025100
GO:0001887	selenium compound metabolic process	2	7	0.0623435	0.402884	Glyma.10G242600;Glyma.20G151500
GO:0006597	spermine biosynthetic process	2	7	0.0623435	0.402884	Glyma.01G071300;Glyma.02G128000
GO:0008215	spermine metabolic process	2	7	0.0623435	0.402884	Glyma.01G071300;Glyma.02G128000
GO:0009804	coumarin metabolic process	2	7	0.0623435	0.402884	Glyma.02G103500;Glyma.03G096500
GO:0009805	coumarin biosynthetic process	2	7	0.0623435	0.402884	Glyma.02G103500;Glyma.03G096500
GO:0015750	pentose transport	2	7	0.0623435	0.402884	Glyma.11G119500;Glyma.15G203300
GO:0015824	proline transport	2	7	0.0623435	0.402884	Glyma.02G253200;Glyma.17G192000
GO:0019605	butyrate metabolic process	2	7	0.0623435	0.402884	Glyma.11G209681;Glyma.18G044900
GO:0035524	proline transmembrane transport	2	7	0.0623435	0.402884	Glyma.02G253200;Glyma.17G192000
GO:0042549	photosystem II stabilization	2	7	0.0623435	0.402884	Glyma.02G141700;Glyma.19G161400
GO:0048806	genitalia development	2	7	0.0623435	0.402884	Glyma.02G081100;Glyma.02G081200
GO:0072489	methylammonium transmembrane transport	2	7	0.0623435	0.402884	Glyma.01G208200;Glyma.11G034000
GO:0071396	cellular response to lipid	64	875	0.063174	0.407421	Glyma.01G019800;Glyma.01G166100;Glyma.01G183500;Glyma.02G080200;Glyma.02G118500;Glyma.02G228200;Glyma.02G250200;Glyma.02G261900;Glyma.03G131200;Glyma.03G148300;Glyma.05G109500;Glyma.05G119500;Glyma.05G139000;Glyma.05G173500;Glyma.05G222400;Glyma.06G040400;Glyma.07G174000;Glyma.08G042100;Glyma.08G074500;Glyma.08G130800;Glyma.09G202600;Glyma.10G092800;Glyma.10G124700;Glyma.10G258800;Glyma.10G284500…
GO:0051051	negative regulation of transport	7	59	0.0635692	0.409138	Glyma.02G250200;Glyma.11G222600;Glyma.12G074100;Glyma.14G066400;Glyma.18G035000;Glyma.18G230800;Glyma.20G156400
GO:0000271	polysaccharide biosynthetic process	25	301	0.0659676	0.423715	Glyma.01G048500;Glyma.01G225800;Glyma.02G099900;Glyma.02G108100;Glyma.03G229800;Glyma.03G249500;Glyma.04G067900;Glyma.05G187300;Glyma.05G217100;Glyma.06G069600;Glyma.07G004200;Glyma.08G222300;Glyma.09G103000;Glyma.10G145300;Glyma.10G200700;Glyma.11G017100;Glyma.15G124600;Glyma.15G275000;Glyma.16G053300;Glyma.16G165900;Glyma.18G283400;Glyma.19G016100;Glyma.19G096100;Glyma.19G227800;Glyma.20G094500
GO:1903959	regulation of anion transmembrane transport	6	48	0.06737	0.430624	Glyma.02G250200;Glyma.08G254800;Glyma.11G222600;Glyma.12G074100;Glyma.14G066400;Glyma.18G035000
GO:0032103	positive regulation of response to external stimulus	8	72	0.067699	0.430624	Glyma.05G237200;Glyma.07G093900;Glyma.08G044400;Glyma.08G135200;Glyma.09G182400;Glyma.11G063100;Glyma.17G239700;Glyma.20G163100
GO:0071470	cellular response to osmotic stress	12	123	0.0678212	0.430624	Glyma.01G019800;Glyma.03G215500;Glyma.03G242900;Glyma.05G138100;Glyma.05G241600;Glyma.08G005900;Glyma.08G049000;Glyma.08G093200;Glyma.09G202600;Glyma.13G088100;Glyma.19G025100;Glyma.20G000800
GO:0017062	respiratory chain complex III assembly	3	16	0.068081	0.430624	Glyma.02G053600;Glyma.07G052700;Glyma.12G041100
GO:0034551	mitochondrial respiratory chain complex III assembly	3	16	0.068081	0.430624	Glyma.02G053600;Glyma.07G052700;Glyma.12G041100
GO:0080170	hydrogen peroxide transmembrane transport	3	16	0.068081	0.430624	Glyma.03G185900;Glyma.05G162600;Glyma.19G186100
GO:0097033	mitochondrial respiratory chain complex III biogenesis	3	16	0.068081	0.430624	Glyma.02G053600;Glyma.07G052700;Glyma.12G041100
GO:0015691	cadmium ion transport	4	26	0.0683493	0.430624	Glyma.02G090000;Glyma.08G201300;Glyma.15G019200;Glyma.20G022500
GO:0009765	photosynthesis, light harvesting	7	60	0.0684005	0.430624	Glyma.02G309500;Glyma.03G262300;Glyma.07G047600;Glyma.08G074000;Glyma.08G180000;Glyma.16G016100;Glyma.16G165500
GO:0009900	dehiscence	7	60	0.0684005	0.430624	Glyma.02G254300;Glyma.03G264300;Glyma.06G164900;Glyma.08G008100;Glyma.16G008700;Glyma.18G030200;Glyma.19G263300
GO:0001666	response to hypoxia	16	177	0.0692704	0.435238	Glyma.03G055100;Glyma.04G035600;Glyma.04G079200;Glyma.04G177700;Glyma.05G162600;Glyma.06G187200;Glyma.06G187300;Glyma.06G187400;Glyma.07G153100;Glyma.09G048700;Glyma.09G048800;Glyma.11G121700;Glyma.13G113100;Glyma.15G200600;Glyma.16G149300;Glyma.17G046600
GO:0009901	anther dehiscence	5	37	0.0696714	0.43603	Glyma.02G254300;Glyma.03G264300;Glyma.16G008700;Glyma.18G030200;Glyma.19G263300
GO:0055071	manganese ion homeostasis	5	37	0.0696714	0.43603	Glyma.02G095400;Glyma.05G240600;Glyma.08G076000;Glyma.08G076100;Glyma.16G168200
GO:1901659	glycosyl compound biosynthetic process	23	275	0.0709089	0.442901	Glyma.02G222400;Glyma.04G045000;Glyma.04G086900;Glyma.06G032451;Glyma.06G032500;Glyma.06G229000;Glyma.07G039600;Glyma.08G161000;Glyma.08G164100;Glyma.09G048700;Glyma.09G048800;Glyma.09G126300;Glyma.10G268500;Glyma.11G209681;Glyma.13G191400;Glyma.15G038100;Glyma.15G107900;Glyma.16G058200;Glyma.16G149300;Glyma.18G044900;Glyma.19G000700;Glyma.19G109600;Glyma.19G133300
GO:0050778	positive regulation of immune response	20	233	0.0713322	0.44467	Glyma.01G006500;Glyma.04G061900;Glyma.04G223300;Glyma.05G112200;Glyma.06G142000;Glyma.09G022400;Glyma.09G248600;Glyma.09G274000;Glyma.11G218900;Glyma.13G113100;Glyma.13G267500;Glyma.13G267700;Glyma.15G200600;Glyma.15G264300;Glyma.17G046600;Glyma.17G145400;Glyma.18G038500;Glyma.18G213200;Glyma.18G244100;Glyma.20G163100
GO:0002229	defense response to oomycetes	8	73	0.0722139	0.448404	Glyma.05G041300;Glyma.05G237200;Glyma.07G093900;Glyma.08G044400;Glyma.09G182400;Glyma.11G063100;Glyma.13G275400;Glyma.15G012000
GO:0030244	cellulose biosynthetic process	8	73	0.0722139	0.448404	Glyma.04G067900;Glyma.05G187300;Glyma.06G069600;Glyma.09G103000;Glyma.15G124600;Glyma.15G275000;Glyma.16G165900;Glyma.18G283400
GO:0071216	cellular response to biotic stimulus	7	61	0.0734455	0.455161	Glyma.01G179000;Glyma.05G064700;Glyma.05G237200;Glyma.07G093900;Glyma.08G044400;Glyma.09G182400;Glyma.11G063200
GO:2000024	regulation of leaf development	15	165	0.0738644	0.456865	Glyma.01G037200;Glyma.02G017100;Glyma.03G215000;Glyma.04G223300;Glyma.06G142000;Glyma.08G292300;Glyma.09G274000;Glyma.10G017600;Glyma.10G122200;Glyma.10G180100;Glyma.13G267500;Glyma.13G267700;Glyma.18G087100;Glyma.18G213200;Glyma.20G209900
GO:0009062	fatty acid catabolic process	9	86	0.0742791	0.458478	Glyma.02G288500;Glyma.05G180100;Glyma.07G246300;Glyma.08G311200;Glyma.09G191700;Glyma.10G124700;Glyma.11G125400;Glyma.17G005300;Glyma.20G077000
GO:0007167	enzyme linked receptor protein signaling pathway	35	450	0.0744142	0.458478	Glyma.01G022400;Glyma.01G044100;Glyma.01G179000;Glyma.01G203500;Glyma.02G000400;Glyma.02G269600;Glyma.05G067800;Glyma.05G119500;Glyma.07G039700;Glyma.08G074500;Glyma.08G297900;Glyma.09G069900;Glyma.09G081800;Glyma.10G009100;Glyma.10G200700;Glyma.10G258800;Glyma.11G063100;Glyma.11G063200;Glyma.11G118200;Glyma.11G218900;Glyma.11G240900;Glyma.12G062900;Glyma.13G212600;Glyma.14G216100;Glyma.15G065100…
GO:0055081	anion homeostasis	10	99	0.0751492	0.462109	Glyma.02G226000;Glyma.03G122500;Glyma.10G044800;Glyma.10G159700;Glyma.13G081000;Glyma.13G132500;Glyma.13G139400;Glyma.14G148300;Glyma.19G136400;Glyma.20G228900
GO:0000281	mitotic cytokinesis	19	221	0.0763031	0.464556	Glyma.02G289300;Glyma.04G067900;Glyma.05G187300;Glyma.06G069600;Glyma.07G066800;Glyma.09G103000;Glyma.09G127000;Glyma.09G256000;Glyma.10G229400;Glyma.10G286300;Glyma.11G123000;Glyma.14G025700;Glyma.15G275000;Glyma.16G032900;Glyma.16G165900;Glyma.16G173700;Glyma.17G076600;Glyma.18G236800;Glyma.20G163900
GO:0010359	regulation of anion channel activity	5	38	0.0764323	0.464556	Glyma.02G250200;Glyma.11G222600;Glyma.12G074100;Glyma.14G066400;Glyma.18G035000
GO:0015695	organic cation transport	5	38	0.0764323	0.464556	Glyma.01G208200;Glyma.10G167800;Glyma.11G034000;Glyma.16G216500;Glyma.20G221401
GO:0071421	manganese ion transmembrane transport	5	38	0.0764323	0.464556	Glyma.02G095400;Glyma.05G240600;Glyma.08G076000;Glyma.08G076100;Glyma.16G168200
GO:1901998	toxin transport	5	38	0.0764323	0.464556	Glyma.03G185900;Glyma.05G162600;Glyma.09G102800;Glyma.15G274600;Glyma.19G186100
GO:0070370	cellular heat acclimation	4	27	0.076572	0.464556	Glyma.02G232600;Glyma.11G163300;Glyma.14G200200;Glyma.18G056600
GO:0080086	stamen filament development	4	27	0.076572	0.464556	Glyma.03G264300;Glyma.08G042100;Glyma.16G008700;Glyma.19G263300
GO:0006575	cellular modified amino acid metabolic process	15	166	0.0769052	0.464813	Glyma.02G024600;Glyma.02G024800;Glyma.03G129700;Glyma.05G161300;Glyma.05G161400;Glyma.06G193500;Glyma.07G139800;Glyma.07G140000;Glyma.07G140400;Glyma.08G118700;Glyma.08G174900;Glyma.13G267851;Glyma.15G251500;Glyma.15G251600;Glyma.16G121700
GO:0009069	serine family amino acid metabolic process	8	74	0.0769072	0.464813	Glyma.03G129700;Glyma.05G248600;Glyma.10G159700;Glyma.14G094700;Glyma.16G027700;Glyma.16G118800;Glyma.18G080000;Glyma.20G228900
GO:0009127	purine nucleoside monophosphate biosynthetic process	12	126	0.0781974	0.469925	Glyma.02G222400;Glyma.04G045000;Glyma.04G086900;Glyma.06G032451;Glyma.06G032500;Glyma.06G229000;Glyma.09G126300;Glyma.10G268500;Glyma.15G038100;Glyma.15G107900;Glyma.19G000700;Glyma.19G109600
GO:0009168	purine ribonucleoside monophosphate biosynthetic process	12	126	0.0781974	0.469925	Glyma.02G222400;Glyma.04G045000;Glyma.04G086900;Glyma.06G032451;Glyma.06G032500;Glyma.06G229000;Glyma.09G126300;Glyma.10G268500;Glyma.15G038100;Glyma.15G107900;Glyma.19G000700;Glyma.19G109600
GO:0019932	second-messenger-mediated signaling	12	126	0.0781974	0.469925	Glyma.01G186800;Glyma.02G002100;Glyma.02G003700;Glyma.03G157800;Glyma.07G247500;Glyma.10G002200;Glyma.10G178400;Glyma.10G183300;Glyma.13G139400;Glyma.18G230800;Glyma.19G160100;Glyma.20G206900
GO:0048585	negative regulation of response to stimulus	54	736	0.0787265	0.470209	Glyma.01G166100;Glyma.02G024600;Glyma.02G024800;Glyma.02G080200;Glyma.02G250200;Glyma.02G254300;Glyma.04G022300;Glyma.05G112200;Glyma.05G139000;Glyma.05G173500;Glyma.07G174000;Glyma.08G130800;Glyma.08G201300;Glyma.08G207700;Glyma.08G360100;Glyma.09G069900;Glyma.09G246600;Glyma.11G077300;Glyma.11G121700;Glyma.11G200400;Glyma.11G222600;Glyma.11G244000;Glyma.13G054300;Glyma.13G106800;Glyma.13G139400…
GO:0042451	purine nucleoside biosynthetic process	14	153	0.0787639	0.470209	Glyma.02G222400;Glyma.04G045000;Glyma.04G086900;Glyma.06G032451;Glyma.06G032500;Glyma.06G229000;Glyma.07G039600;Glyma.08G164100;Glyma.09G126300;Glyma.10G268500;Glyma.15G038100;Glyma.15G107900;Glyma.19G000700;Glyma.19G109600
GO:0046129	purine ribonucleoside biosynthetic process	14	153	0.0787639	0.470209	Glyma.02G222400;Glyma.04G045000;Glyma.04G086900;Glyma.06G032451;Glyma.06G032500;Glyma.06G229000;Glyma.07G039600;Glyma.08G164100;Glyma.09G126300;Glyma.10G268500;Glyma.15G038100;Glyma.15G107900;Glyma.19G000700;Glyma.19G109600
GO:0072525	pyridine-containing compound biosynthetic process	10	100	0.0792227	0.470209	Glyma.02G222400;Glyma.04G086900;Glyma.06G032451;Glyma.06G032500;Glyma.08G025800;Glyma.09G126300;Glyma.10G268500;Glyma.15G038100;Glyma.18G013600;Glyma.19G000700
GO:0009228	thiamine biosynthetic process	2	8	0.0798748	0.470209	Glyma.10G251500;Glyma.12G135000
GO:0010086	embryonic root morphogenesis	2	8	0.0798748	0.470209	Glyma.05G241600;Glyma.08G049000
GO:0015689	molybdate ion transport	2	8	0.0798748	0.470209	Glyma.08G208700;Glyma.14G130000
GO:0036474	cell death in response to hydrogen peroxide	2	8	0.0798748	0.470209	Glyma.03G096500;Glyma.11G121700
GO:0042724	thiamine-containing compound biosynthetic process	2	8	0.0798748	0.470209	Glyma.10G251500;Glyma.12G135000
GO:0070574	cadmium ion transmembrane transport	2	8	0.0798748	0.470209	Glyma.08G201300;Glyma.15G019200
GO:0071493	cellular response to UV-B	2	8	0.0798748	0.470209	Glyma.03G242900;Glyma.18G050600
GO:0071248	cellular response to metal ion	17	195	0.0814104	0.478361	Glyma.02G094500;Glyma.03G173300;Glyma.03G242900;Glyma.04G035600;Glyma.05G222400;Glyma.05G240600;Glyma.08G076000;Glyma.08G076100;Glyma.08G254200;Glyma.09G102800;Glyma.11G192800;Glyma.13G051100;Glyma.13G133100;Glyma.15G274600;Glyma.16G168200;Glyma.18G287200;Glyma.20G022500
GO:0015711	organic anion transport	36	469	0.0822498	0.4824	Glyma.01G024000;Glyma.01G114500;Glyma.01G114550;Glyma.02G022200;Glyma.02G147900;Glyma.02G253200;Glyma.04G171800;Glyma.05G162600;Glyma.06G191300;Glyma.07G201300;Glyma.08G055000;Glyma.08G113400;Glyma.08G254200;Glyma.08G254800;Glyma.09G010700;Glyma.09G102800;Glyma.10G044800;Glyma.10G208800;Glyma.10G217300;Glyma.11G097000;Glyma.12G023100;Glyma.12G181100;Glyma.13G051100;Glyma.13G081000;Glyma.13G132500…
GO:0033866	nucleoside bisphosphate biosynthetic process	5	39	0.0835337	0.487228	Glyma.01G028900;Glyma.02G036300;Glyma.07G039600;Glyma.09G035600;Glyma.15G140300
GO:0034030	ribonucleoside bisphosphate biosynthetic process	5	39	0.0835337	0.487228	Glyma.01G028900;Glyma.02G036300;Glyma.07G039600;Glyma.09G035600;Glyma.15G140300
GO:0034033	purine nucleoside bisphosphate biosynthetic process	5	39	0.0835337	0.487228	Glyma.01G028900;Glyma.02G036300;Glyma.07G039600;Glyma.09G035600;Glyma.15G140300
GO:0042594	response to starvation	32	411	0.0839519	0.488769	Glyma.01G019200;Glyma.02G003700;Glyma.03G130600;Glyma.03G219300;Glyma.05G045700;Glyma.05G188500;Glyma.05G222400;Glyma.05G241600;Glyma.06G305700;Glyma.06G307700;Glyma.07G039600;Glyma.07G262700;Glyma.08G049000;Glyma.09G005700;Glyma.09G102800;Glyma.09G203500;Glyma.10G006700;Glyma.10G183300;Glyma.10G186500;Glyma.10G242600;Glyma.10G286300;Glyma.12G193800;Glyma.13G308700;Glyma.13G310100;Glyma.15G110300…
GO:0000097	sulfur amino acid biosynthetic process	6	51	0.0851812	0.494113	Glyma.03G129700;Glyma.10G159700;Glyma.16G027700;Glyma.16G118800;Glyma.18G080000;Glyma.20G228900
GO:0046856	phosphatidylinositol dephosphorylation	6	51	0.0851812	0.494113	Glyma.05G138100;Glyma.08G093200;Glyma.10G221000;Glyma.17G153000;Glyma.20G000800;Glyma.20G170500
GO:0015672	monovalent inorganic cation transport	35	456	0.0856458	0.495901	Glyma.01G024000;Glyma.01G123400;Glyma.01G208200;Glyma.02G095400;Glyma.02G116400;Glyma.03G149333;Glyma.03G171500;Glyma.03G241500;Glyma.04G061500;Glyma.04G102600;Glyma.04G102700;Glyma.06G062100;Glyma.06G164900;Glyma.06G229000;Glyma.07G153800;Glyma.08G008100;Glyma.08G056100;Glyma.08G091900;Glyma.09G087400;Glyma.09G168700;Glyma.10G167800;Glyma.10G217900;Glyma.11G004800;Glyma.11G034000;Glyma.11G119500…
GO:0009144	purine nucleoside triphosphate metabolic process	15	169	0.0865121	0.500005	Glyma.01G090900;Glyma.02G222400;Glyma.04G086900;Glyma.06G032451;Glyma.06G032500;Glyma.06G229000;Glyma.07G189900;Glyma.08G164100;Glyma.09G126300;Glyma.10G268500;Glyma.12G106900;Glyma.15G038100;Glyma.15G107900;Glyma.19G000700;Glyma.19G109600
GO:0009642	response to light intensity	24	296	0.0867374	0.500396	Glyma.01G114500;Glyma.01G114550;Glyma.02G017100;Glyma.03G215000;Glyma.03G242900;Glyma.03G264300;Glyma.04G247900;Glyma.05G063500;Glyma.05G172300;Glyma.06G220800;Glyma.07G201300;Glyma.09G254302;Glyma.10G017600;Glyma.10G257900;Glyma.12G181800;Glyma.12G222200;Glyma.13G106800;Glyma.13G175100;Glyma.16G008700;Glyma.18G296300;Glyma.19G263300;Glyma.20G090000;Glyma.20G133200;Glyma.20G209900
GO:0002253	activation of immune response	13	142	0.0876155	0.504544	Glyma.04G223300;Glyma.06G142000;Glyma.09G248600;Glyma.09G274000;Glyma.13G113100;Glyma.13G267500;Glyma.13G267700;Glyma.15G200600;Glyma.15G264300;Glyma.17G046600;Glyma.17G145400;Glyma.18G213200;Glyma.18G244100
GO:0034765	regulation of ion transmembrane transport	9	89	0.0878439	0.504943	Glyma.02G250200;Glyma.06G164900;Glyma.08G008100;Glyma.08G254800;Glyma.11G222600;Glyma.12G074100;Glyma.14G066400;Glyma.14G076000;Glyma.18G035000
GO:0030258	lipid modification	20	240	0.0897645	0.514668	Glyma.02G123700;Glyma.02G288500;Glyma.03G264300;Glyma.05G138100;Glyma.05G180100;Glyma.07G246300;Glyma.08G093200;Glyma.08G311200;Glyma.09G191700;Glyma.10G124700;Glyma.10G221000;Glyma.11G125400;Glyma.16G008700;Glyma.17G005300;Glyma.17G153000;Glyma.19G263300;Glyma.20G000800;Glyma.20G077000;Glyma.20G144600;Glyma.20G170500
GO:0009696	salicylic acid metabolic process	7	64	0.0898601	0.514668	Glyma.05G237200;Glyma.07G093900;Glyma.07G199800;Glyma.08G044400;Glyma.09G182400;Glyma.18G283400;Glyma.19G025100
GO:0032957	inositol trisphosphate metabolic process	3	18	0.0908327	0.519152	Glyma.10G221000;Glyma.17G153000;Glyma.20G170500
GO:0030104	water homeostasis	5	40	0.0909703	0.519152	Glyma.03G171500;Glyma.03G185900;Glyma.06G119300;Glyma.13G035900;Glyma.19G186100
GO:0009833	plant-type primary cell wall biogenesis	6	52	0.0916417	0.520177	Glyma.04G067900;Glyma.05G187300;Glyma.06G069600;Glyma.09G103000;Glyma.15G275000;Glyma.16G165900
GO:0010951	negative regulation of endopeptidase activity	6	52	0.0916417	0.520177	Glyma.06G036300;Glyma.07G266000;Glyma.12G234800;Glyma.13G071800;Glyma.13G189500;Glyma.15G227500
GO:1902074	response to salt	6	52	0.0916417	0.520177	Glyma.02G017100;Glyma.02G080200;Glyma.03G215000;Glyma.10G017600;Glyma.16G164800;Glyma.20G158500
GO:0009838	abscission	8	77	0.0920568	0.520671	Glyma.01G090400;Glyma.02G131300;Glyma.06G164900;Glyma.07G105700;Glyma.08G008100;Glyma.09G172500;Glyma.10G258800;Glyma.20G132400
GO:0042866	pyruvate biosynthetic process	8	77	0.0920568	0.520671	Glyma.02G222400;Glyma.04G086900;Glyma.06G032451;Glyma.06G032500;Glyma.09G126300;Glyma.10G268500;Glyma.15G038100;Glyma.19G000700
GO:0042542	response to hydrogen peroxide	14	157	0.0925706	0.522284	Glyma.01G224800;Glyma.02G017100;Glyma.03G096500;Glyma.03G215000;Glyma.05G215900;Glyma.06G125600;Glyma.08G021900;Glyma.10G017600;Glyma.10G286300;Glyma.11G121700;Glyma.11G178300;Glyma.18G064100;Glyma.19G025100;Glyma.20G170000
GO:0000096	sulfur amino acid metabolic process	9	90	0.0926712	0.522284	Glyma.03G129700;Glyma.05G248600;Glyma.10G159700;Glyma.10G244100;Glyma.15G190500;Glyma.16G027700;Glyma.16G118800;Glyma.18G080000;Glyma.20G228900
GO:0016054	organic acid catabolic process	19	227	0.0931868	0.52333	Glyma.01G019700;Glyma.02G288500;Glyma.05G180100;Glyma.05G248600;Glyma.07G019100;Glyma.07G246300;Glyma.08G204300;Glyma.08G311200;Glyma.09G138100;Glyma.09G191700;Glyma.09G203000;Glyma.10G124700;Glyma.10G187300;Glyma.11G125400;Glyma.11G198300;Glyma.13G218200;Glyma.14G094700;Glyma.17G005300;Glyma.20G077000
GO:0046395	carboxylic acid catabolic process	19	227	0.0931868	0.52333	Glyma.01G019700;Glyma.02G288500;Glyma.05G180100;Glyma.05G248600;Glyma.07G019100;Glyma.07G246300;Glyma.08G204300;Glyma.08G311200;Glyma.09G138100;Glyma.09G191700;Glyma.09G203000;Glyma.10G124700;Glyma.10G187300;Glyma.11G125400;Glyma.11G198300;Glyma.13G218200;Glyma.14G094700;Glyma.17G005300;Glyma.20G077000
GO:0009165	nucleotide biosynthetic process	24	299	0.0943837	0.526506	Glyma.01G028900;Glyma.02G036300;Glyma.02G222400;Glyma.04G045000;Glyma.04G086900;Glyma.06G032451;Glyma.06G032500;Glyma.06G229000;Glyma.07G039600;Glyma.08G025800;Glyma.08G161000;Glyma.08G164100;Glyma.09G014900;Glyma.09G027900;Glyma.09G035600;Glyma.09G126300;Glyma.10G268500;Glyma.15G038100;Glyma.15G107900;Glyma.15G140300;Glyma.16G058200;Glyma.18G013600;Glyma.19G000700;Glyma.19G109600
GO:1901293	nucleoside phosphate biosynthetic process	24	299	0.0943837	0.526506	Glyma.01G028900;Glyma.02G036300;Glyma.02G222400;Glyma.04G045000;Glyma.04G086900;Glyma.06G032451;Glyma.06G032500;Glyma.06G229000;Glyma.07G039600;Glyma.08G025800;Glyma.08G161000;Glyma.08G164100;Glyma.09G014900;Glyma.09G027900;Glyma.09G035600;Glyma.09G126300;Glyma.10G268500;Glyma.15G038100;Glyma.15G107900;Glyma.15G140300;Glyma.16G058200;Glyma.18G013600;Glyma.19G000700;Glyma.19G109600
GO:0006084	acetyl-CoA metabolic process	4	29	0.0944159	0.526506	Glyma.01G028900;Glyma.02G036300;Glyma.09G035600;Glyma.15G140300
GO:0019853	L-ascorbic acid biosynthetic process	4	29	0.0944159	0.526506	Glyma.14G021800;Glyma.16G019900;Glyma.18G229800;Glyma.18G296300
GO:0010039	response to iron ion	14	158	0.0962435	0.529204	Glyma.03G242900;Glyma.04G035600;Glyma.05G222400;Glyma.05G240600;Glyma.08G076000;Glyma.08G076100;Glyma.08G254200;Glyma.09G102800;Glyma.11G121700;Glyma.11G192800;Glyma.13G051100;Glyma.15G274600;Glyma.16G168200;Glyma.20G022500
GO:0031348	negative regulation of defense response	14	158	0.0962435	0.529204	Glyma.01G166100;Glyma.02G254300;Glyma.04G022300;Glyma.05G112200;Glyma.08G201300;Glyma.08G360100;Glyma.09G246600;Glyma.11G077300;Glyma.15G019200;Glyma.16G079200;Glyma.18G030200;Glyma.20G144600;Glyma.20G173800;Glyma.20G222000
GO:0032350	regulation of hormone metabolic process	10	104	0.0968537	0.529204	Glyma.01G019700;Glyma.05G237200;Glyma.07G093900;Glyma.07G199800;Glyma.08G044400;Glyma.09G182400;Glyma.09G203000;Glyma.14G059200;Glyma.14G216200;Glyma.18G283400
GO:0009615	response to virus	17	200	0.0970255	0.529204	Glyma.02G086100;Glyma.03G201100;Glyma.03G201200;Glyma.03G201550;Glyma.03G201600;Glyma.07G052100;Glyma.11G124500;Glyma.13G035900;Glyma.13G224000;Glyma.13G224100;Glyma.15G088000;Glyma.16G021000;Glyma.16G119000;Glyma.18G050600;Glyma.19G198700;Glyma.20G052500;Glyma.20G209900
GO:0042455	ribonucleoside biosynthetic process	16	186	0.0970881	0.529204	Glyma.02G222400;Glyma.04G045000;Glyma.04G086900;Glyma.06G032451;Glyma.06G032500;Glyma.06G229000;Glyma.07G039600;Glyma.08G161000;Glyma.08G164100;Glyma.09G126300;Glyma.10G268500;Glyma.15G038100;Glyma.15G107900;Glyma.16G058200;Glyma.19G000700;Glyma.19G109600
GO:2000377	regulation of reactive oxygen species metabolic process	12	131	0.0976157	0.529204	Glyma.02G245700;Glyma.04G177700;Glyma.05G112200;Glyma.05G138100;Glyma.06G187200;Glyma.06G187300;Glyma.06G187400;Glyma.08G093200;Glyma.17G187600;Glyma.19G047800;Glyma.20G000800;Glyma.20G209900
GO:0019395	fatty acid oxidation	9	91	0.0976508	0.529204	Glyma.02G288500;Glyma.05G180100;Glyma.07G246300;Glyma.08G311200;Glyma.09G191700;Glyma.10G124700;Glyma.11G125400;Glyma.17G005300;Glyma.20G077000
GO:0046031	ADP metabolic process	9	91	0.0976508	0.529204	Glyma.02G222400;Glyma.04G086900;Glyma.06G032451;Glyma.06G032500;Glyma.09G126300;Glyma.10G268500;Glyma.12G106900;Glyma.15G038100;Glyma.19G000700
GO:0006116	NADH oxidation	2	9	0.0987033	0.529204	Glyma.07G189900;Glyma.12G106900
GO:0006537	glutamate biosynthetic process	2	9	0.0987033	0.529204	Glyma.03G128300;Glyma.06G127400
GO:0006842	tricarboxylic acid transport	2	9	0.0987033	0.529204	Glyma.09G102800;Glyma.15G274600
GO:0009423	chorismate biosynthetic process	2	9	0.0987033	0.529204	Glyma.01G139600;Glyma.03G027400
GO:0009445	putrescine metabolic process	2	9	0.0987033	0.529204	Glyma.04G007700;Glyma.06G007500
GO:0009446	putrescine biosynthetic process	2	9	0.0987033	0.529204	Glyma.04G007700;Glyma.06G007500
GO:0010106	cellular response to iron ion starvation	2	9	0.0987033	0.529204	Glyma.03G130600;Glyma.17G096900
GO:0015669	gas transport	2	9	0.0987033	0.529204	Glyma.04G079200;Glyma.11G121700
GO:0015671	oxygen transport	2	9	0.0987033	0.529204	Glyma.04G079200;Glyma.11G121700
GO:0015746	citrate transport	2	9	0.0987033	0.529204	Glyma.09G102800;Glyma.15G274600
GO:0031408	oxylipin biosynthetic process	2	9	0.0987033	0.529204	Glyma.13G109700;Glyma.13G109800
GO:0035674	tricarboxylic acid transmembrane transport	2	9	0.0987033	0.529204	Glyma.09G102800;Glyma.15G274600
GO:0043201	response to leucine	2	9	0.0987033	0.529204	Glyma.10G183900;Glyma.20G206300
GO:0070544	histone H3-K36 demethylation	2	9	0.0987033	0.529204	Glyma.11G130600;Glyma.12G055000
GO:0042343	indole glucosinolate metabolic process	5	41	0.0987358	0.529204	Glyma.08G201300;Glyma.09G048700;Glyma.09G048800;Glyma.15G019200;Glyma.16G149300
GO:0009141	nucleoside triphosphate metabolic process	16	187	0.100556	0.538049	Glyma.01G090900;Glyma.02G222400;Glyma.04G086900;Glyma.06G032451;Glyma.06G032500;Glyma.06G229000;Glyma.07G189900;Glyma.08G161000;Glyma.08G164100;Glyma.09G126300;Glyma.10G268500;Glyma.12G106900;Glyma.15G038100;Glyma.15G107900;Glyma.19G000700;Glyma.19G109600
GO:0071407	cellular response to organic cyclic compound	33	434	0.10177	0.539179	Glyma.02G053600;Glyma.02G086100;Glyma.04G223300;Glyma.05G119500;Glyma.06G142000;Glyma.06G287000;Glyma.07G066800;Glyma.08G074500;Glyma.08G180600;Glyma.08G201300;Glyma.08G344300;Glyma.08G352400;Glyma.09G256000;Glyma.09G274000;Glyma.10G239100;Glyma.10G258800;Glyma.10G284500;Glyma.12G119200;Glyma.12G207400;Glyma.13G006700;Glyma.13G088400;Glyma.13G234500;Glyma.13G267500;Glyma.13G267700;Glyma.14G004300…
GO:0071281	cellular response to iron ion	12	132	0.101819	0.539179	Glyma.04G035600;Glyma.05G222400;Glyma.05G240600;Glyma.08G076000;Glyma.08G076100;Glyma.08G254200;Glyma.09G102800;Glyma.11G192800;Glyma.13G051100;Glyma.15G274600;Glyma.16G168200;Glyma.20G022500
GO:0044282	small molecule catabolic process	26	331	0.102086	0.539179	Glyma.01G019700;Glyma.02G288500;Glyma.03G205500;Glyma.05G180100;Glyma.05G248600;Glyma.07G019100;Glyma.07G246300;Glyma.08G204300;Glyma.08G311200;Glyma.09G138100;Glyma.09G191700;Glyma.09G203000;Glyma.10G124700;Glyma.10G187300;Glyma.10G221000;Glyma.11G125400;Glyma.11G198300;Glyma.12G106900;Glyma.13G218200;Glyma.14G094700;Glyma.15G038100;Glyma.17G005300;Glyma.17G153000;Glyma.19G020700;Glyma.20G077000…
GO:0001676	long-chain fatty acid metabolic process	8	79	0.103041	0.539179	Glyma.03G221350;Glyma.05G180100;Glyma.07G161900;Glyma.09G209501;Glyma.17G246500;Glyma.19G218300;Glyma.20G007900;Glyma.20G248000
GO:0009156	ribonucleoside monophosphate biosynthetic process	13	146	0.103117	0.539179	Glyma.02G222400;Glyma.04G045000;Glyma.04G086900;Glyma.06G032451;Glyma.06G032500;Glyma.06G229000;Glyma.09G126300;Glyma.10G268500;Glyma.15G038100;Glyma.15G107900;Glyma.16G058200;Glyma.19G000700;Glyma.19G109600
GO:0006734	NADH metabolic process	3	19	0.103239	0.539179	Glyma.02G005500;Glyma.07G189900;Glyma.12G106900
GO:0015700	arsenite transport	3	19	0.103239	0.539179	Glyma.05G162600;Glyma.15G092400;Glyma.16G180800
GO:0042938	dipeptide transport	3	19	0.103239	0.539179	Glyma.10G183900;Glyma.18G064900;Glyma.20G206300
GO:0060548	negative regulation of cell death	14	160	0.103856	0.539179	Glyma.03G242100;Glyma.03G242200;Glyma.05G064700;Glyma.05G112200;Glyma.05G119500;Glyma.08G005900;Glyma.08G074500;Glyma.08G129400;Glyma.08G360100;Glyma.09G246600;Glyma.11G121700;Glyma.16G079200;Glyma.19G136400;Glyma.19G239500
GO:0009163	nucleoside biosynthetic process	16	188	0.104099	0.539179	Glyma.02G222400;Glyma.04G045000;Glyma.04G086900;Glyma.06G032451;Glyma.06G032500;Glyma.06G229000;Glyma.07G039600;Glyma.08G161000;Glyma.08G164100;Glyma.09G126300;Glyma.10G268500;Glyma.15G038100;Glyma.15G107900;Glyma.16G058200;Glyma.19G000700;Glyma.19G109600
GO:0010466	negative regulation of peptidase activity	6	54	0.10533	0.539179	Glyma.06G036300;Glyma.07G266000;Glyma.12G234800;Glyma.13G071800;Glyma.13G189500;Glyma.15G227500
GO:0019684	photosynthesis, light reaction	17	203	0.107241	0.539179	Glyma.02G141700;Glyma.02G309500;Glyma.03G262300;Glyma.04G112800;Glyma.04G247900;Glyma.05G051300;Glyma.05G172300;Glyma.07G047600;Glyma.08G074000;Glyma.08G180000;Glyma.13G106800;Glyma.14G031800;Glyma.15G107900;Glyma.16G016100;Glyma.16G165500;Glyma.18G114900;Glyma.19G161400
GO:0050794	regulation of cellular process	522	8293	0.10737	0.539179	Glyma.01G010500;Glyma.01G016600;Glyma.01G019400;Glyma.01G019700;Glyma.01G019800;Glyma.01G022400;Glyma.01G044100;Glyma.01G051300;Glyma.01G061100;Glyma.01G101800;Glyma.01G114500;Glyma.01G114550;Glyma.01G152100;Glyma.01G157700;Glyma.01G166100;Glyma.01G179000;Glyma.01G179900;Glyma.01G182400;Glyma.01G183500;Glyma.01G185800;Glyma.01G186800;Glyma.01G188400;Glyma.01G203500;Glyma.01G224800;Glyma.01G232600…
GO:0009199	ribonucleoside triphosphate metabolic process	15	175	0.107926	0.539179	Glyma.02G222400;Glyma.04G086900;Glyma.06G032451;Glyma.06G032500;Glyma.06G229000;Glyma.07G189900;Glyma.08G161000;Glyma.08G164100;Glyma.09G126300;Glyma.10G268500;Glyma.12G106900;Glyma.15G038100;Glyma.15G107900;Glyma.19G000700;Glyma.19G109600
GO:0044003	modification by symbiont of host morphology or physiology	9	93	0.108063	0.539179	Glyma.04G061900;Glyma.07G066800;Glyma.09G022400;Glyma.09G256000;Glyma.11G218900;Glyma.16G032900;Glyma.18G038500;Glyma.18G236800;Glyma.20G052500
GO:0048573	photoperiodism, flowering	21	261	0.109692	0.539179	Glyma.01G019800;Glyma.01G037200;Glyma.02G017100;Glyma.02G099500;Glyma.03G036500;Glyma.03G141700;Glyma.03G215000;Glyma.08G292300;Glyma.09G202600;Glyma.10G017600;Glyma.11G131200;Glyma.11G200400;Glyma.11G229700;Glyma.11G242200;Glyma.14G089800;Glyma.14G206800;Glyma.18G014900;Glyma.19G144200;Glyma.20G060400;Glyma.20G170000;Glyma.20G209900
GO:0002684	positive regulation of immune system process	20	247	0.111043	0.539179	Glyma.01G006500;Glyma.04G061900;Glyma.04G223300;Glyma.05G112200;Glyma.06G142000;Glyma.09G022400;Glyma.09G248600;Glyma.09G274000;Glyma.11G218900;Glyma.13G113100;Glyma.13G267500;Glyma.13G267700;Glyma.15G200600;Glyma.15G264300;Glyma.17G046600;Glyma.17G145400;Glyma.18G038500;Glyma.18G213200;Glyma.18G244100;Glyma.20G163100
GO:0071369	cellular response to ethylene stimulus	22	276	0.111305	0.539179	Glyma.01G022400;Glyma.03G130600;Glyma.04G064100;Glyma.05G063500;Glyma.06G290000;Glyma.07G244867;Glyma.08G076000;Glyma.08G076100;Glyma.08G254200;Glyma.09G102800;Glyma.10G007000;Glyma.11G192800;Glyma.12G117000;Glyma.13G051100;Glyma.13G088100;Glyma.14G116800;Glyma.15G264300;Glyma.15G274600;Glyma.17G145400;Glyma.17G211000;Glyma.20G022500;Glyma.20G203700
GO:0061640	cytoskeleton-dependent cytokinesis	19	233	0.112297	0.539179	Glyma.02G289300;Glyma.04G067900;Glyma.05G187300;Glyma.06G069600;Glyma.07G066800;Glyma.09G103000;Glyma.09G127000;Glyma.09G256000;Glyma.10G229400;Glyma.10G286300;Glyma.11G123000;Glyma.14G025700;Glyma.15G275000;Glyma.16G032900;Glyma.16G165900;Glyma.16G173700;Glyma.17G076600;Glyma.18G236800;Glyma.20G163900
GO:0005977	glycogen metabolic process	6	55	0.11255	0.539179	Glyma.03G229800;Glyma.03G249500;Glyma.08G334000;Glyma.10G145300;Glyma.19G227800;Glyma.20G094500
GO:0034762	regulation of transmembrane transport	9	94	0.113494	0.539179	Glyma.02G250200;Glyma.06G164900;Glyma.08G008100;Glyma.08G254800;Glyma.11G222600;Glyma.12G074100;Glyma.14G066400;Glyma.14G076000;Glyma.18G035000
GO:0019852	L-ascorbic acid metabolic process	4	31	0.114023	0.539179	Glyma.14G021800;Glyma.16G019900;Glyma.18G229800;Glyma.18G296300
GO:0007166	cell surface receptor signaling pathway	44	605	0.114351	0.539179	Glyma.01G022400;Glyma.01G044100;Glyma.01G179000;Glyma.01G182400;Glyma.01G203500;Glyma.02G000400;Glyma.02G269600;Glyma.05G067800;Glyma.05G119500;Glyma.06G119300;Glyma.07G039700;Glyma.08G074500;Glyma.08G297900;Glyma.09G014900;Glyma.09G027900;Glyma.09G069900;Glyma.09G081800;Glyma.10G009100;Glyma.10G200700;Glyma.10G258800;Glyma.11G063100;Glyma.11G063200;Glyma.11G118200;Glyma.11G218900;Glyma.11G223200…
GO:0010030	positive regulation of seed germination	7	68	0.11468	0.539179	Glyma.02G226000;Glyma.07G266000;Glyma.09G138100;Glyma.11G198300;Glyma.14G089800;Glyma.19G025100;Glyma.19G069200
GO:0035264	multicellular organism growth	3	20	0.116269	0.539179	Glyma.10G257900;Glyma.12G113100;Glyma.20G133200
GO:0046113	nucleobase catabolic process	3	20	0.116269	0.539179	Glyma.07G105400;Glyma.10G184900;Glyma.17G148400
GO:0071324	cellular response to disaccharide stimulus	3	20	0.116269	0.539179	Glyma.03G242900;Glyma.05G241600;Glyma.08G049000
GO:0071329	cellular response to sucrose stimulus	3	20	0.116269	0.539179	Glyma.03G242900;Glyma.05G241600;Glyma.08G049000
GO:0000083	regulation of transcription involved in G1/S transition of mitotic cell cycle	1	2	0.117004	0.539179	Glyma.07G081100
GO:0006007	glucose catabolic process	1	2	0.117004	0.539179	Glyma.12G106900
GO:0006113	fermentation	1	2	0.117004	0.539179	Glyma.12G106900
GO:0006422	aspartyl-tRNA aminoacylation	1	2	0.117004	0.539179	Glyma.14G101500
GO:0009780	photosynthetic NADP+ reduction	1	2	0.117004	0.539179	Glyma.04G112800
GO:0010024	phytochromobilin biosynthetic process	1	2	0.117004	0.539179	Glyma.06G221900
GO:0010138	pyrimidine ribonucleotide salvage	1	2	0.117004	0.539179	Glyma.16G058200
GO:0010248	establishment or maintenance of transmembrane electrochemical gradient	1	2	0.117004	0.539179	Glyma.20G098300
GO:0015014	heparan sulfate proteoglycan biosynthetic process, polysaccharide chain biosynthetic process	1	2	0.117004	0.539179	Glyma.10G200700
GO:0015838	amino-acid betaine transport	1	2	0.117004	0.539179	Glyma.16G216500
GO:0015879	carnitine transport	1	2	0.117004	0.539179	Glyma.16G216500
GO:0015970	guanosine tetraphosphate biosynthetic process	1	2	0.117004	0.539179	Glyma.07G039600
GO:0016031	tRNA import into mitochondrion	1	2	0.117004	0.539179	Glyma.06G139200
GO:0019279	L-methionine biosynthetic process from L-homoserine via cystathionine	1	2	0.117004	0.539179	Glyma.03G129700
GO:0019343	cysteine biosynthetic process via cystathionine	1	2	0.117004	0.539179	Glyma.03G129700
GO:0019346	transsulfuration	1	2	0.117004	0.539179	Glyma.03G129700
GO:0019418	sulfide oxidation	1	2	0.117004	0.539179	Glyma.12G019400
GO:0019424	sulfide oxidation, using siroheme sulfite reductase	1	2	0.117004	0.539179	Glyma.12G019400
GO:0019447	D-cysteine catabolic process	1	2	0.117004	0.539179	Glyma.05G248600
GO:0019655	glycolytic fermentation to ethanol	1	2	0.117004	0.539179	Glyma.12G106900
GO:0019660	glycolytic fermentation	1	2	0.117004	0.539179	Glyma.12G106900
GO:0019666	nitrogenous compound fermentation	1	2	0.117004	0.539179	Glyma.12G106900
GO:0030202	heparin metabolic process	1	2	0.117004	0.539179	Glyma.10G200700
GO:0030204	chondroitin sulfate metabolic process	1	2	0.117004	0.539179	Glyma.10G200700
GO:0030206	chondroitin sulfate biosynthetic process	1	2	0.117004	0.539179	Glyma.10G200700
GO:0030210	heparin biosynthetic process	1	2	0.117004	0.539179	Glyma.10G200700
GO:0032262	pyrimidine nucleotide salvage	1	2	0.117004	0.539179	Glyma.16G058200
GO:0033302	quercetin O-glucoside metabolic process	1	2	0.117004	0.539179	Glyma.12G240000
GO:0033329	kaempferol O-glucoside metabolic process	1	2	0.117004	0.539179	Glyma.12G240000
GO:0034036	purine ribonucleoside bisphosphate biosynthetic process	1	2	0.117004	0.539179	Glyma.07G039600
GO:0034484	raffinose catabolic process	1	2	0.117004	0.539179	Glyma.03G137900
GO:0035927	RNA import into mitochondrion	1	2	0.117004	0.539179	Glyma.06G139200
GO:0036385	nucleoid DNA packaging	1	2	0.117004	0.539179	Glyma.12G019400
GO:0036445	neuronal stem cell division	1	2	0.117004	0.539179	Glyma.07G081100
GO:0043052	thermotaxis	1	2	0.117004	0.539179	Glyma.06G254900
GO:0044206	UMP salvage	1	2	0.117004	0.539179	Glyma.16G058200
GO:0046438	D-cysteine metabolic process	1	2	0.117004	0.539179	Glyma.05G248600
GO:0048169	regulation of long-term neuronal synaptic plasticity	1	2	0.117004	0.539179	Glyma.06G254900
GO:0048250	mitochondrial iron ion transport	1	2	0.117004	0.539179	Glyma.02G231200
GO:0051202	phytochromobilin metabolic process	1	2	0.117004	0.539179	Glyma.06G221900
GO:0055057	neuroblast division	1	2	0.117004	0.539179	Glyma.07G081100
GO:0055059	asymmetric neuroblast division	1	2	0.117004	0.539179	Glyma.07G081100
GO:0071266	'de novo' L-methionine biosynthetic process	1	2	0.117004	0.539179	Glyma.03G129700
GO:0080114	positive regulation of glycine hydroxymethyltransferase activity	1	2	0.117004	0.539179	Glyma.03G128300
GO:0080187	floral organ senescence	1	2	0.117004	0.539179	Glyma.15G068600
GO:0090098	positive regulation of decapentaplegic signaling pathway	1	2	0.117004	0.539179	Glyma.10G200700
GO:1900160	plastid DNA packaging	1	2	0.117004	0.539179	Glyma.12G019400
GO:1900408	negative regulation of cellular response to oxidative stress	1	2	0.117004	0.539179	Glyma.11G121700
GO:1901032	negative regulation of response to reactive oxygen species	1	2	0.117004	0.539179	Glyma.11G121700
GO:1902418	(+)-abscisic acid D-glucopyranosyl ester transmembrane transport	1	2	0.117004	0.539179	Glyma.15G092400
GO:1902603	carnitine transmembrane transport	1	2	0.117004	0.539179	Glyma.16G216500
GO:1902707	hexose catabolic process to ethanol	1	2	0.117004	0.539179	Glyma.12G106900
GO:1903201	regulation of oxidative stress-induced cell death	1	2	0.117004	0.539179	Glyma.11G121700
GO:1903205	regulation of hydrogen peroxide-induced cell death	1	2	0.117004	0.539179	Glyma.11G121700
GO:0048443	stamen development	20	249	0.11765	0.539179	Glyma.02G254300;Glyma.03G142400;Glyma.03G264300;Glyma.05G111500;Glyma.06G121100;Glyma.08G042100;Glyma.08G128100;Glyma.10G092100;Glyma.11G183700;Glyma.12G088700;Glyma.12G184500;Glyma.13G063700;Glyma.13G109700;Glyma.13G109800;Glyma.13G316900;Glyma.16G008700;Glyma.16G050500;Glyma.17G155400;Glyma.18G030200;Glyma.19G263300
GO:0048466	androecium development	20	249	0.11765	0.539179	Glyma.02G254300;Glyma.03G142400;Glyma.03G264300;Glyma.05G111500;Glyma.06G121100;Glyma.08G042100;Glyma.08G128100;Glyma.10G092100;Glyma.11G183700;Glyma.12G088700;Glyma.12G184500;Glyma.13G063700;Glyma.13G109700;Glyma.13G109800;Glyma.13G316900;Glyma.16G008700;Glyma.16G050500;Glyma.17G155400;Glyma.18G030200;Glyma.19G263300
GO:0050801	ion homeostasis	35	471	0.118604	0.539179	Glyma.02G095400;Glyma.02G226000;Glyma.02G231200;Glyma.03G122500;Glyma.03G130600;Glyma.03G171500;Glyma.04G020300;Glyma.04G184000;Glyma.05G240600;Glyma.06G106700;Glyma.07G047200;Glyma.07G067700;Glyma.08G076000;Glyma.08G076100;Glyma.09G010700;Glyma.09G102800;Glyma.10G044800;Glyma.10G112000;Glyma.10G159700;Glyma.10G229300;Glyma.11G091400;Glyma.13G081000;Glyma.13G127500;Glyma.13G132500;Glyma.13G139400…
GO:0000256	allantoin catabolic process	2	10	0.118609	0.539179	Glyma.10G184900;Glyma.17G148400
GO:0006471	protein ADP-ribosylation	2	10	0.118609	0.539179	Glyma.05G006000;Glyma.19G006400
GO:0007601	visual perception	2	10	0.118609	0.539179	Glyma.10G159100;Glyma.11G121700
GO:0010135	ureide metabolic process	2	10	0.118609	0.539179	Glyma.10G184900;Glyma.17G148400
GO:0010136	ureide catabolic process	2	10	0.118609	0.539179	Glyma.10G184900;Glyma.17G148400
GO:0015712	hexose phosphate transport	2	10	0.118609	0.539179	Glyma.01G114500;Glyma.01G114550
GO:0015760	glucose-6-phosphate transport	2	10	0.118609	0.539179	Glyma.01G114500;Glyma.01G114550
GO:0015855	pyrimidine nucleobase transport	2	10	0.118609	0.539179	Glyma.02G116400;Glyma.17G245700
GO:0015857	uracil transport	2	10	0.118609	0.539179	Glyma.02G116400;Glyma.17G245700
GO:0016598	protein arginylation	2	10	0.118609	0.539179	Glyma.02G309300;Glyma.20G180800
GO:0032954	regulation of cytokinetic process	2	10	0.118609	0.539179	Glyma.02G289300;Glyma.14G025700
GO:0042436	indole-containing compound catabolic process	2	10	0.118609	0.539179	Glyma.08G201300;Glyma.15G019200
GO:0043605	cellular amide catabolic process	2	10	0.118609	0.539179	Glyma.10G184900;Glyma.17G148400
GO:0050953	sensory perception of light stimulus	2	10	0.118609	0.539179	Glyma.10G159100;Glyma.11G121700
GO:0060776	simple leaf morphogenesis	2	10	0.118609	0.539179	Glyma.05G103300;Glyma.11G049300
GO:1901031	regulation of response to reactive oxygen species	2	10	0.118609	0.539179	Glyma.05G112200;Glyma.11G121700
GO:1902412	regulation of mitotic cytokinesis	2	10	0.118609	0.539179	Glyma.02G289300;Glyma.14G025700
GO:1903436	regulation of mitotic cytokinetic process	2	10	0.118609	0.539179	Glyma.02G289300;Glyma.14G025700
GO:1903791	uracil transmembrane transport	2	10	0.118609	0.539179	Glyma.02G116400;Glyma.17G245700
GO:1904082	pyrimidine nucleobase transmembrane transport	2	10	0.118609	0.539179	Glyma.02G116400;Glyma.17G245700
GO:0010043	response to zinc ion	9	95	0.119074	0.540516	Glyma.02G005500;Glyma.04G247900;Glyma.06G052000;Glyma.09G022400;Glyma.14G211000;Glyma.15G038100;Glyma.15G217100;Glyma.17G228600;Glyma.18G296300
GO:0006112	energy reserve metabolic process	6	56	0.120014	0.543228	Glyma.03G229800;Glyma.03G249500;Glyma.08G334000;Glyma.10G145300;Glyma.19G227800;Glyma.20G094500
GO:0042548	regulation of photosynthesis, light reaction	6	56	0.120014	0.543228	Glyma.02G141700;Glyma.04G112800;Glyma.04G247900;Glyma.05G172300;Glyma.13G106800;Glyma.19G161400
GO:0051274	beta-glucan biosynthetic process	8	82	0.120819	0.546094	Glyma.04G067900;Glyma.05G187300;Glyma.06G069600;Glyma.09G103000;Glyma.15G124600;Glyma.15G275000;Glyma.16G165900;Glyma.18G283400
GO:0015893	drug transport	20	250	0.121042	0.546323	Glyma.01G024000;Glyma.02G090000;Glyma.02G116400;Glyma.02G253200;Glyma.03G005400;Glyma.03G185900;Glyma.04G079200;Glyma.05G162600;Glyma.08G201300;Glyma.09G102800;Glyma.11G121700;Glyma.13G275400;Glyma.15G012000;Glyma.15G019200;Glyma.15G274600;Glyma.16G198700;Glyma.17G039300;Glyma.17G192000;Glyma.17G245700;Glyma.19G186100
GO:0006828	manganese ion transport	5	44	0.123927	0.553802	Glyma.02G095400;Glyma.05G240600;Glyma.08G076000;Glyma.08G076100;Glyma.16G168200
GO:0043649	dicarboxylic acid catabolic process	4	32	0.124444	0.553802	Glyma.07G019100;Glyma.08G204300;Glyma.09G138100;Glyma.11G198300
GO:0046174	polyol catabolic process	4	32	0.124444	0.553802	Glyma.10G221000;Glyma.15G038100;Glyma.17G153000;Glyma.20G170500
GO:0052033	pathogen-associated molecular pattern dependent induction by symbiont of host innate immune response	4	32	0.124444	0.553802	Glyma.04G061900;Glyma.09G022400;Glyma.11G218900;Glyma.18G038500
GO:0052166	positive regulation by symbiont of host innate immune response	4	32	0.124444	0.553802	Glyma.04G061900;Glyma.09G022400;Glyma.11G218900;Glyma.18G038500
GO:0052257	pathogen-associated molecular pattern dependent induction by organism of innate immune response of other organism involved in symbiotic interaction	4	32	0.124444	0.553802	Glyma.04G061900;Glyma.09G022400;Glyma.11G218900;Glyma.18G038500
GO:0052305	positive regulation by organism of innate immune response in other organism involved in symbiotic interaction	4	32	0.124444	0.553802	Glyma.04G061900;Glyma.09G022400;Glyma.11G218900;Glyma.18G038500
GO:0052509	positive regulation by symbiont of host defense response	4	32	0.124444	0.553802	Glyma.04G061900;Glyma.09G022400;Glyma.11G218900;Glyma.18G038500
GO:0052510	positive regulation by organism of defense response of other organism involved in symbiotic interaction	4	32	0.124444	0.553802	Glyma.04G061900;Glyma.09G022400;Glyma.11G218900;Glyma.18G038500
GO:2000117	negative regulation of cysteine-type endopeptidase activity	4	32	0.124444	0.553802	Glyma.07G266000;Glyma.13G071800;Glyma.13G189500;Glyma.15G227500
GO:0034404	nucleobase-containing small molecule biosynthetic process	13	151	0.124665	0.554006	Glyma.01G090900;Glyma.02G222400;Glyma.04G086900;Glyma.06G032451;Glyma.06G032500;Glyma.07G039600;Glyma.08G161000;Glyma.08G164100;Glyma.09G126300;Glyma.10G268500;Glyma.15G038100;Glyma.16G058200;Glyma.19G000700
GO:0006875	cellular metal ion homeostasis	17	208	0.125676	0.557719	Glyma.02G095400;Glyma.03G130600;Glyma.03G171500;Glyma.05G240600;Glyma.06G106700;Glyma.08G076000;Glyma.08G076100;Glyma.09G102800;Glyma.10G112000;Glyma.11G091400;Glyma.13G127500;Glyma.14G179100;Glyma.15G274600;Glyma.16G168200;Glyma.17G096900;Glyma.20G209900;Glyma.20G232200
GO:0006536	glutamate metabolic process	6	57	0.127716	0.56519	Glyma.03G128300;Glyma.06G082400;Glyma.06G127400;Glyma.13G210800;Glyma.14G111800;Glyma.15G102000
GO:0044070	regulation of anion transport	6	57	0.127716	0.56519	Glyma.02G250200;Glyma.08G254800;Glyma.11G222600;Glyma.12G074100;Glyma.14G066400;Glyma.18G035000
GO:0009066	aspartate family amino acid metabolic process	7	70	0.128303	0.566212	Glyma.03G129700;Glyma.06G082400;Glyma.10G244100;Glyma.14G111800;Glyma.15G190500;Glyma.17G044300;Glyma.18G013600
GO:0042364	water-soluble vitamin biosynthetic process	7	70	0.128303	0.566212	Glyma.08G177300;Glyma.10G251500;Glyma.12G135000;Glyma.14G021800;Glyma.16G019900;Glyma.18G229800;Glyma.18G296300
GO:0000103	sulfate assimilation	3	21	0.129875	0.569977	Glyma.10G242600;Glyma.16G118800;Glyma.20G151500
GO:0070413	trehalose metabolism in response to stress	3	21	0.129875	0.569977	Glyma.06G184200;Glyma.13G092500;Glyma.17G067800
GO:0071918	urea transmembrane transport	3	21	0.129875	0.569977	Glyma.03G185900;Glyma.11G143100;Glyma.19G186100
GO:1901141	regulation of lignin biosynthetic process	3	21	0.129875	0.569977	Glyma.06G220800;Glyma.08G201300;Glyma.15G019200
GO:0035821	modification of morphology or physiology of other organism	10	111	0.132795	0.58175	Glyma.04G061900;Glyma.07G066800;Glyma.09G022400;Glyma.09G256000;Glyma.11G218900;Glyma.14G056500;Glyma.16G032900;Glyma.18G038500;Glyma.18G236800;Glyma.20G052500
GO:0043650	dicarboxylic acid biosynthetic process	5	45	0.132924	0.58175	Glyma.01G139600;Glyma.03G027400;Glyma.03G128300;Glyma.06G127400;Glyma.18G013600
GO:0009205	purine ribonucleoside triphosphate metabolic process	14	167	0.133272	0.58192	Glyma.02G222400;Glyma.04G086900;Glyma.06G032451;Glyma.06G032500;Glyma.06G229000;Glyma.07G189900;Glyma.08G164100;Glyma.09G126300;Glyma.10G268500;Glyma.12G106900;Glyma.15G038100;Glyma.15G107900;Glyma.19G000700;Glyma.19G109600
GO:0010214	seed coat development	8	84	0.133513	0.58192	Glyma.01G150700;Glyma.04G088000;Glyma.05G103200;Glyma.05G187300;Glyma.09G138100;Glyma.10G255000;Glyma.11G198300;Glyma.20G136300
GO:0030243	cellulose metabolic process	8	84	0.133513	0.58192	Glyma.04G067900;Glyma.05G187300;Glyma.06G069600;Glyma.09G103000;Glyma.15G124600;Glyma.15G275000;Glyma.16G165900;Glyma.18G283400
GO:0071214	cellular response to abiotic stimulus	30	402	0.134513	0.584549	Glyma.01G019800;Glyma.02G017100;Glyma.03G215000;Glyma.03G215500;Glyma.03G242900;Glyma.04G058900;Glyma.04G134200;Glyma.05G138100;Glyma.05G241600;Glyma.06G221900;Glyma.08G005900;Glyma.08G049000;Glyma.08G093200;Glyma.08G174900;Glyma.09G202600;Glyma.10G017600;Glyma.11G035900;Glyma.11G229700;Glyma.12G047500;Glyma.12G074100;Glyma.13G088100;Glyma.13G193800;Glyma.14G006900;Glyma.15G232200;Glyma.17G144700…
GO:0006595	polyamine metabolic process	4	33	0.13525	0.584549	Glyma.01G071300;Glyma.02G128000;Glyma.04G007700;Glyma.06G007500
GO:0006880	intracellular sequestering of iron ion	4	33	0.13525	0.584549	Glyma.05G240600;Glyma.08G076000;Glyma.08G076100;Glyma.16G168200
GO:0071218	cellular response to misfolded protein	4	33	0.13525	0.584549	Glyma.09G146500;Glyma.12G203900;Glyma.16G198500;Glyma.16G198600
GO:0097577	sequestering of iron ion	4	33	0.13525	0.584549	Glyma.05G240600;Glyma.08G076000;Glyma.08G076100;Glyma.16G168200
GO:1900426	positive regulation of defense response to bacterium	4	33	0.13525	0.584549	Glyma.05G237200;Glyma.07G093900;Glyma.08G044400;Glyma.09G182400
GO:0072350	tricarboxylic acid metabolic process	7	71	0.135406	0.584549	Glyma.02G005500;Glyma.06G082400;Glyma.06G305700;Glyma.08G157700;Glyma.12G193800;Glyma.13G308700;Glyma.14G211000
GO:0009135	purine nucleoside diphosphate metabolic process	9	98	0.136682	0.587659	Glyma.02G222400;Glyma.04G086900;Glyma.06G032451;Glyma.06G032500;Glyma.09G126300;Glyma.10G268500;Glyma.12G106900;Glyma.15G038100;Glyma.19G000700
GO:0009179	purine ribonucleoside diphosphate metabolic process	9	98	0.136682	0.587659	Glyma.02G222400;Glyma.04G086900;Glyma.06G032451;Glyma.06G032500;Glyma.09G126300;Glyma.10G268500;Glyma.12G106900;Glyma.15G038100;Glyma.19G000700
GO:0009185	ribonucleoside diphosphate metabolic process	9	98	0.136682	0.587659	Glyma.02G222400;Glyma.04G086900;Glyma.06G032451;Glyma.06G032500;Glyma.09G126300;Glyma.10G268500;Glyma.12G106900;Glyma.15G038100;Glyma.19G000700
GO:0006182	cGMP biosynthetic process	2	11	0.139394	0.593687	Glyma.09G014900;Glyma.09G027900
GO:0008216	spermidine metabolic process	2	11	0.139394	0.593687	Glyma.01G071300;Glyma.02G128000
GO:0008295	spermidine biosynthetic process	2	11	0.139394	0.593687	Glyma.01G071300;Glyma.02G128000
GO:0019632	shikimate metabolic process	2	11	0.139394	0.593687	Glyma.04G219200;Glyma.08G141500
GO:0046068	cGMP metabolic process	2	11	0.139394	0.593687	Glyma.09G014900;Glyma.09G027900
GO:0046417	chorismate metabolic process	2	11	0.139394	0.593687	Glyma.01G139600;Glyma.03G027400
GO:1901070	guanosine-containing compound biosynthetic process	2	11	0.139394	0.593687	Glyma.07G039600;Glyma.08G164100
GO:0015740	C4-dicarboxylate transport	5	46	0.142205	0.60404	Glyma.01G024000;Glyma.02G147900;Glyma.09G010700;Glyma.15G115200;Glyma.17G192000
GO:0051592	response to calcium ion	5	46	0.142205	0.60404	Glyma.02G002100;Glyma.03G157800;Glyma.10G002200;Glyma.10G178400;Glyma.19G160100
GO:0009124	nucleoside monophosphate biosynthetic process	13	155	0.143605	0.606819	Glyma.02G222400;Glyma.04G045000;Glyma.04G086900;Glyma.06G032451;Glyma.06G032500;Glyma.06G229000;Glyma.09G126300;Glyma.10G268500;Glyma.15G038100;Glyma.15G107900;Glyma.16G058200;Glyma.19G000700;Glyma.19G109600
GO:2000028	regulation of photoperiodism, flowering	13	155	0.143605	0.606819	Glyma.01G019800;Glyma.01G037200;Glyma.02G017100;Glyma.03G215000;Glyma.08G292300;Glyma.09G202600;Glyma.10G017600;Glyma.11G200400;Glyma.14G089800;Glyma.14G206800;Glyma.20G060400;Glyma.20G170000;Glyma.20G209900
GO:0080022	primary root development	6	59	0.14381	0.606819	Glyma.02G019100;Glyma.02G169200;Glyma.06G063500;Glyma.13G095300;Glyma.16G050500;Glyma.17G217100
GO:0010412	mannan metabolic process	3	22	0.144007	0.606819	Glyma.06G292400;Glyma.07G004200;Glyma.08G222300
GO:0015985	energy coupled proton transport, down electrochemical gradient	3	22	0.144007	0.606819	Glyma.06G229000;Glyma.15G107900;Glyma.19G109600
GO:0015986	ATP synthesis coupled proton transport	3	22	0.144007	0.606819	Glyma.06G229000;Glyma.15G107900;Glyma.19G109600
GO:0010102	lateral root morphogenesis	12	141	0.144376	0.607567	Glyma.01G007500;Glyma.01G157700;Glyma.03G161400;Glyma.07G161900;Glyma.09G161100;Glyma.10G180100;Glyma.11G087300;Glyma.11G119500;Glyma.16G077900;Glyma.16G078900;Glyma.20G007900;Glyma.20G144600
GO:0006096	glycolytic process	8	86	0.146857	0.616371	Glyma.02G222400;Glyma.04G086900;Glyma.06G032451;Glyma.06G032500;Glyma.09G126300;Glyma.10G268500;Glyma.15G038100;Glyma.19G000700
GO:0006757	ATP generation from ADP	8	86	0.146857	0.616371	Glyma.02G222400;Glyma.04G086900;Glyma.06G032451;Glyma.06G032500;Glyma.09G126300;Glyma.10G268500;Glyma.15G038100;Glyma.19G000700
GO:0044723	single-organism carbohydrate metabolic process	65	945	0.147797	0.619499	Glyma.01G019200;Glyma.01G048500;Glyma.01G225800;Glyma.02G099900;Glyma.02G108100;Glyma.02G222400;Glyma.03G137900;Glyma.03G148300;Glyma.03G229800;Glyma.03G249500;Glyma.04G061900;Glyma.04G067900;Glyma.04G086900;Glyma.04G119700;Glyma.05G006000;Glyma.05G045900;Glyma.05G187300;Glyma.05G217100;Glyma.06G032451;Glyma.06G032500;Glyma.06G069600;Glyma.06G119300;Glyma.06G184200;Glyma.07G004200;Glyma.08G101000…
GO:1900140	regulation of seedling development	16	199	0.148033	0.61967	Glyma.01G183500;Glyma.02G226000;Glyma.04G009400;Glyma.05G119500;Glyma.05G241600;Glyma.07G266000;Glyma.08G049000;Glyma.08G074500;Glyma.09G138100;Glyma.11G198300;Glyma.14G089800;Glyma.16G141100;Glyma.17G070800;Glyma.17G090900;Glyma.19G025100;Glyma.19G069200
GO:0009817	defense response to fungus, incompatible interaction	9	100	0.149127	0.623425	Glyma.01G019200;Glyma.02G063900;Glyma.08G201300;Glyma.09G203500;Glyma.12G214100;Glyma.15G019200;Glyma.15G142400;Glyma.15G264300;Glyma.16G145600
GO:0009648	photoperiodism	21	273	0.151176	0.631162	Glyma.01G019800;Glyma.01G037200;Glyma.02G017100;Glyma.02G099500;Glyma.03G036500;Glyma.03G141700;Glyma.03G215000;Glyma.08G292300;Glyma.09G202600;Glyma.10G017600;Glyma.11G131200;Glyma.11G200400;Glyma.11G229700;Glyma.11G242200;Glyma.14G089800;Glyma.14G206800;Glyma.18G014900;Glyma.19G144200;Glyma.20G060400;Glyma.20G170000;Glyma.20G209900
GO:0046034	ATP metabolic process	13	157	0.153625	0.640543	Glyma.02G222400;Glyma.04G086900;Glyma.06G032451;Glyma.06G032500;Glyma.06G229000;Glyma.07G189900;Glyma.09G126300;Glyma.10G268500;Glyma.12G106900;Glyma.15G038100;Glyma.15G107900;Glyma.19G000700;Glyma.19G109600
GO:0048609	multicellular organismal reproductive process	33	454	0.154109	0.641716	Glyma.01G106700;Glyma.01G171100;Glyma.02G052700;Glyma.02G254300;Glyma.03G219300;Glyma.03G264300;Glyma.04G198600;Glyma.05G103200;Glyma.06G164900;Glyma.07G066800;Glyma.07G081100;Glyma.08G008100;Glyma.08G103300;Glyma.08G176300;Glyma.09G084500;Glyma.09G098300;Glyma.09G126300;Glyma.09G256000;Glyma.11G072000;Glyma.11G078300;Glyma.14G028300;Glyma.14G077200;Glyma.15G203900;Glyma.15G250100;Glyma.16G008700…
GO:0006090	pyruvate metabolic process	12	143	0.154953	0.643181	Glyma.01G008500;Glyma.02G222400;Glyma.04G086900;Glyma.06G032451;Glyma.06G032500;Glyma.09G126300;Glyma.10G268500;Glyma.12G046000;Glyma.12G106900;Glyma.15G038100;Glyma.17G089600;Glyma.19G000700
GO:0010101	post-embryonic root morphogenesis	12	143	0.154953	0.643181	Glyma.01G007500;Glyma.01G157700;Glyma.03G161400;Glyma.07G161900;Glyma.09G161100;Glyma.10G180100;Glyma.11G087300;Glyma.11G119500;Glyma.16G077900;Glyma.16G078900;Glyma.20G007900;Glyma.20G144600
GO:0046885	regulation of hormone biosynthetic process	7	74	0.157828	0.643181	Glyma.01G019700;Glyma.05G237200;Glyma.07G093900;Glyma.08G044400;Glyma.09G182400;Glyma.09G203000;Glyma.14G059200
GO:0046855	inositol phosphate dephosphorylation	3	23	0.158616	0.643181	Glyma.10G221000;Glyma.17G153000;Glyma.20G170500
GO:0071545	inositol phosphate catabolic process	3	23	0.158616	0.643181	Glyma.10G221000;Glyma.17G153000;Glyma.20G170500
GO:0002252	immune effector process	17	216	0.15877	0.643181	Glyma.03G201100;Glyma.03G201200;Glyma.03G201550;Glyma.03G201600;Glyma.04G223300;Glyma.06G142000;Glyma.09G274000;Glyma.13G267500;Glyma.13G267700;Glyma.15G206800;Glyma.15G264300;Glyma.17G145400;Glyma.18G050600;Glyma.18G213200;Glyma.19G198700;Glyma.20G052500;Glyma.20G209900
GO:0010119	regulation of stomatal movement	15	187	0.159466	0.643181	Glyma.02G022200;Glyma.02G250200;Glyma.04G236200;Glyma.06G128500;Glyma.06G221900;Glyma.08G286700;Glyma.11G131200;Glyma.11G222600;Glyma.12G062900;Glyma.12G074100;Glyma.13G106800;Glyma.14G066400;Glyma.18G035000;Glyma.18G126500;Glyma.20G248100
GO:0006163	purine nucleotide metabolic process	23	305	0.159705	0.643181	Glyma.01G028900;Glyma.01G090900;Glyma.02G036300;Glyma.02G222400;Glyma.04G045000;Glyma.04G086900;Glyma.06G032451;Glyma.06G032500;Glyma.06G229000;Glyma.07G039600;Glyma.07G189900;Glyma.08G164100;Glyma.09G014900;Glyma.09G027900;Glyma.09G035600;Glyma.09G126300;Glyma.10G268500;Glyma.12G106900;Glyma.15G038100;Glyma.15G107900;Glyma.15G140300;Glyma.19G000700;Glyma.19G109600
GO:0044042	glucan metabolic process	23	305	0.159705	0.643181	Glyma.01G225800;Glyma.03G229800;Glyma.03G249500;Glyma.04G067900;Glyma.05G187300;Glyma.05G217100;Glyma.06G069600;Glyma.08G246300;Glyma.08G334000;Glyma.09G103000;Glyma.09G168300;Glyma.10G106600;Glyma.10G145300;Glyma.11G017100;Glyma.15G124600;Glyma.15G275000;Glyma.16G039300;Glyma.16G058200;Glyma.16G165900;Glyma.18G283400;Glyma.19G113500;Glyma.19G227800;Glyma.20G094500
GO:0035556	intracellular signal transduction	71	1045	0.159988	0.643181	Glyma.01G166100;Glyma.01G183500;Glyma.01G186800;Glyma.02G002100;Glyma.02G003700;Glyma.02G289300;Glyma.03G036000;Glyma.03G036500;Glyma.03G088800;Glyma.03G130000;Glyma.03G130600;Glyma.03G157800;Glyma.04G020100;Glyma.04G061500;Glyma.05G033000;Glyma.05G063500;Glyma.05G158700;Glyma.05G167600;Glyma.05G191700;Glyma.05G241600;Glyma.06G062100;Glyma.06G063500;Glyma.06G160100;Glyma.06G290000;Glyma.07G066800…
GO:0009593	detection of chemical stimulus	6	61	0.160779	0.643181	Glyma.02G002100;Glyma.03G157800;Glyma.04G064100;Glyma.10G002200;Glyma.10G178400;Glyma.19G160100
GO:0000255	allantoin metabolic process	2	12	0.16088	0.643181	Glyma.10G184900;Glyma.17G148400
GO:0006097	glyoxylate cycle	2	12	0.16088	0.643181	Glyma.05G045900;Glyma.17G128100
GO:0006145	purine nucleobase catabolic process	2	12	0.16088	0.643181	Glyma.10G184900;Glyma.17G148400
GO:0009071	serine family amino acid catabolic process	2	12	0.16088	0.643181	Glyma.05G248600;Glyma.14G094700
GO:0032365	intracellular lipid transport	2	12	0.16088	0.643181	Glyma.04G239900;Glyma.06G124000
GO:0032467	positive regulation of cytokinesis	2	12	0.16088	0.643181	Glyma.02G289300;Glyma.14G025700
GO:0043173	nucleotide salvage	2	12	0.16088	0.643181	Glyma.04G045000;Glyma.16G058200
GO:0046459	short-chain fatty acid metabolic process	2	12	0.16088	0.643181	Glyma.11G209681;Glyma.18G044900
GO:0090322	regulation of superoxide metabolic process	2	12	0.16088	0.643181	Glyma.05G112200;Glyma.19G047800
GO:1901381	positive regulation of potassium ion transmembrane transport	2	12	0.16088	0.643181	Glyma.06G164900;Glyma.08G008100
GO:1901527	abscisic acid-activated signaling pathway involved in stomatal movement	2	12	0.16088	0.643181	Glyma.13G127500;Glyma.13G139400
GO:0009267	cellular response to starvation	28	381	0.162762	0.643181	Glyma.01G019200;Glyma.02G003700;Glyma.03G130600;Glyma.03G219300;Glyma.05G045700;Glyma.05G188500;Glyma.05G222400;Glyma.05G241600;Glyma.06G307700;Glyma.07G262700;Glyma.08G049000;Glyma.09G005700;Glyma.09G102800;Glyma.09G203500;Glyma.10G006700;Glyma.10G183300;Glyma.10G186500;Glyma.10G242600;Glyma.10G286300;Glyma.13G310100;Glyma.15G110300;Glyma.15G274600;Glyma.17G096900;Glyma.17G169100;Glyma.18G249600…
GO:0005975	carbohydrate metabolic process	80	1188	0.162772	0.643181	Glyma.01G019200;Glyma.01G048500;Glyma.01G171100;Glyma.01G225800;Glyma.02G052700;Glyma.02G099900;Glyma.02G108100;Glyma.02G222400;Glyma.03G137900;Glyma.03G148300;Glyma.03G229800;Glyma.03G249500;Glyma.04G061900;Glyma.04G067900;Glyma.04G086900;Glyma.04G119700;Glyma.05G006000;Glyma.05G045900;Glyma.05G187300;Glyma.05G217100;Glyma.06G032451;Glyma.06G032500;Glyma.06G069600;Glyma.06G119300;Glyma.06G184200…
GO:0090351	seedling development	32	442	0.163817	0.643181	Glyma.01G171100;Glyma.01G183500;Glyma.02G052700;Glyma.02G226000;Glyma.04G009400;Glyma.05G103200;Glyma.05G119500;Glyma.05G241600;Glyma.06G197600;Glyma.06G305700;Glyma.07G266000;Glyma.08G049000;Glyma.08G074500;Glyma.09G138100;Glyma.10G152200;Glyma.10G221000;Glyma.11G072000;Glyma.11G198300;Glyma.12G193800;Glyma.13G308700;Glyma.14G089800;Glyma.16G132800;Glyma.16G141100;Glyma.17G070800;Glyma.17G090900…
GO:0099402	plant organ development	146	2240	0.165301	0.643181	Glyma.01G007500;Glyma.01G037200;Glyma.01G051300;Glyma.01G061100;Glyma.01G090400;Glyma.01G101800;Glyma.01G106700;Glyma.01G154400;Glyma.01G157700;Glyma.01G179900;Glyma.01G188400;Glyma.01G224800;Glyma.01G225800;Glyma.02G017100;Glyma.02G019100;Glyma.02G024600;Glyma.02G024800;Glyma.02G063900;Glyma.02G072400;Glyma.02G094500;Glyma.02G099500;Glyma.02G131300;Glyma.02G169200;Glyma.02G204000;Glyma.02G254300…
GO:0051273	beta-glucan metabolic process	9	103	0.168803	0.643181	Glyma.04G067900;Glyma.05G187300;Glyma.06G069600;Glyma.08G246300;Glyma.09G103000;Glyma.15G124600;Glyma.15G275000;Glyma.16G165900;Glyma.18G283400
GO:0051817	modification of morphology or physiology of other organism involved in symbiotic interaction	9	103	0.168803	0.643181	Glyma.04G061900;Glyma.07G066800;Glyma.09G022400;Glyma.09G256000;Glyma.11G218900;Glyma.16G032900;Glyma.18G038500;Glyma.18G236800;Glyma.20G052500
GO:0016114	terpenoid biosynthetic process	18	233	0.168876	0.643181	Glyma.01G019700;Glyma.03G131200;Glyma.04G052100;Glyma.05G026200;Glyma.06G221900;Glyma.08G176300;Glyma.09G203000;Glyma.10G092800;Glyma.12G003500;Glyma.13G218200;Glyma.14G045100;Glyma.15G250100;Glyma.17G089600;Glyma.17G100700;Glyma.19G047800;Glyma.19G062800;Glyma.19G133300;Glyma.19G133400
GO:0052482	defense response by cell wall thickening	6	62	0.169573	0.643181	Glyma.08G201300;Glyma.09G048700;Glyma.09G048800;Glyma.14G021800;Glyma.15G019200;Glyma.16G149300
GO:0052544	defense response by callose deposition in cell wall	6	62	0.169573	0.643181	Glyma.08G201300;Glyma.09G048700;Glyma.09G048800;Glyma.14G021800;Glyma.15G019200;Glyma.16G149300
GO:0097164	ammonium ion metabolic process	6	62	0.169573	0.643181	Glyma.01G071300;Glyma.02G128000;Glyma.04G007700;Glyma.06G007500;Glyma.17G239700;Glyma.20G170300
GO:0009688	abscisic acid biosynthetic process	4	36	0.169771	0.643181	Glyma.08G176300;Glyma.14G045100;Glyma.15G250100;Glyma.19G047800
GO:0035672	oligopeptide transmembrane transport	4	36	0.169771	0.643181	Glyma.10G183900;Glyma.18G064900;Glyma.20G067300;Glyma.20G206300
GO:0043289	apocarotenoid biosynthetic process	4	36	0.169771	0.643181	Glyma.08G176300;Glyma.14G045100;Glyma.15G250100;Glyma.19G047800
GO:0052555	positive regulation by organism of immune response of other organism involved in symbiotic interaction	4	36	0.169771	0.643181	Glyma.04G061900;Glyma.09G022400;Glyma.11G218900;Glyma.18G038500
GO:0052556	positive regulation by symbiont of host immune response	4	36	0.169771	0.643181	Glyma.04G061900;Glyma.09G022400;Glyma.11G218900;Glyma.18G038500
GO:1902645	tertiary alcohol biosynthetic process	4	36	0.169771	0.643181	Glyma.08G176300;Glyma.14G045100;Glyma.15G250100;Glyma.19G047800
GO:0001504	neurotransmitter uptake	1	3	0.170272	0.643181	Glyma.17G192000
GO:0006183	GTP biosynthetic process	1	3	0.170272	0.643181	Glyma.08G164100
GO:0006868	glutamine transport	1	3	0.170272	0.643181	Glyma.17G192000
GO:0009204	deoxyribonucleoside triphosphate catabolic process	1	3	0.170272	0.643181	Glyma.01G090900
GO:0009237	siderophore metabolic process	1	3	0.170272	0.643181	Glyma.03G130600
GO:0010378	temperature compensation of the circadian clock	1	3	0.170272	0.643181	Glyma.20G170000
GO:0010727	negative regulation of hydrogen peroxide metabolic process	1	3	0.170272	0.643181	Glyma.17G187600
GO:0015709	thiosulfate transport	1	3	0.170272	0.643181	Glyma.01G024000
GO:0015720	allantoin transport	1	3	0.170272	0.643181	Glyma.02G116400
GO:0015810	aspartate transport	1	3	0.170272	0.643181	Glyma.17G192000
GO:0015827	tryptophan transport	1	3	0.170272	0.643181	Glyma.17G192000
GO:0019290	siderophore biosynthetic process	1	3	0.170272	0.643181	Glyma.03G130600
GO:0019805	quinolinate biosynthetic process	1	3	0.170272	0.643181	Glyma.18G013600
GO:0032928	regulation of superoxide anion generation	1	3	0.170272	0.643181	Glyma.19G047800
GO:0034331	cell junction maintenance	1	3	0.170272	0.643181	Glyma.10G159100
GO:0034334	adherens junction maintenance	1	3	0.170272	0.643181	Glyma.10G159100
GO:0042906	xanthine transport	1	3	0.170272	0.643181	Glyma.02G116400
GO:0043092	L-amino acid import	1	3	0.170272	0.643181	Glyma.17G192000
GO:0045217	cell-cell junction maintenance	1	3	0.170272	0.643181	Glyma.10G159100
GO:0045218	zonula adherens maintenance	1	3	0.170272	0.643181	Glyma.10G159100
GO:0051483	terpenoid biosynthetic process, mevalonate-independent	1	3	0.170272	0.643181	Glyma.17G089600
GO:0051484	isopentenyl diphosphate biosynthetic process, methylerythritol 4-phosphate pathway involved in terpenoid biosynthetic process	1	3	0.170272	0.643181	Glyma.17G089600
GO:0051938	L-glutamate import	1	3	0.170272	0.643181	Glyma.17G192000
GO:0080184	response to phenylpropanoid	1	3	0.170272	0.643181	Glyma.15G217100
GO:0089711	L-glutamate transmembrane transport	1	3	0.170272	0.643181	Glyma.17G192000
GO:0089718	amino acid import across plasma membrane	1	3	0.170272	0.643181	Glyma.17G192000
GO:0090057	root radial pattern formation	1	3	0.170272	0.643181	Glyma.08G168300
GO:0090136	epithelial cell-cell adhesion	1	3	0.170272	0.643181	Glyma.10G159100
GO:0098712	L-glutamate import across plasma membrane	1	3	0.170272	0.643181	Glyma.17G192000
GO:0098722	asymmetric stem cell division	1	3	0.170272	0.643181	Glyma.07G081100
GO:1900366	negative regulation of defense response to insect	1	3	0.170272	0.643181	Glyma.20G144600
GO:1900704	regulation of siderophore biosynthetic process	1	3	0.170272	0.643181	Glyma.03G130600
GO:1900706	positive regulation of siderophore biosynthetic process	1	3	0.170272	0.643181	Glyma.03G130600
GO:1902602	aluminum ion transmembrane transport	1	3	0.170272	0.643181	Glyma.06G115800
GO:1902808	positive regulation of cell cycle G1/S phase transition	1	3	0.170272	0.643181	Glyma.07G081100
GO:1902837	amino acid import into cell	1	3	0.170272	0.643181	Glyma.17G192000
GO:1903510	mucopolysaccharide metabolic process	1	3	0.170272	0.643181	Glyma.10G200700
GO:1903802	L-glutamate(1-) import into cell	1	3	0.170272	0.643181	Glyma.17G192000
GO:1990123	L-glutamate import into cell	1	3	0.170272	0.643181	Glyma.17G192000
GO:1990264	peptidyl-tyrosine dephosphorylation involved in inactivation of protein kinase activity	1	3	0.170272	0.643181	Glyma.20G173800
GO:0009150	purine ribonucleotide metabolic process	22	293	0.170964	0.645028	Glyma.01G028900;Glyma.02G036300;Glyma.02G222400;Glyma.04G045000;Glyma.04G086900;Glyma.06G032451;Glyma.06G032500;Glyma.06G229000;Glyma.07G039600;Glyma.07G189900;Glyma.08G164100;Glyma.09G014900;Glyma.09G027900;Glyma.09G035600;Glyma.09G126300;Glyma.10G268500;Glyma.12G106900;Glyma.15G038100;Glyma.15G107900;Glyma.15G140300;Glyma.19G000700;Glyma.19G109600
GO:0001578	microtubule bundle formation	5	49	0.171631	0.645242	Glyma.09G084500;Glyma.09G127000;Glyma.10G229400;Glyma.16G173700;Glyma.20G163900
GO:0010025	wax biosynthetic process	5	49	0.171631	0.645242	Glyma.02G086100;Glyma.03G221350;Glyma.03G260300;Glyma.14G043500;Glyma.19G218300
GO:0030148	sphingolipid biosynthetic process	5	49	0.171631	0.645242	Glyma.03G249500;Glyma.08G279700;Glyma.17G239700;Glyma.18G146900;Glyma.18G192800
GO:0005976	polysaccharide metabolic process	38	537	0.173307	0.646717	Glyma.01G048500;Glyma.01G171100;Glyma.01G225800;Glyma.02G052700;Glyma.02G099900;Glyma.02G108100;Glyma.03G229800;Glyma.03G249500;Glyma.04G067900;Glyma.05G187300;Glyma.05G217100;Glyma.06G069600;Glyma.06G292400;Glyma.07G004200;Glyma.08G222300;Glyma.08G246300;Glyma.08G334000;Glyma.09G103000;Glyma.09G168300;Glyma.10G106600;Glyma.10G145300;Glyma.10G200700;Glyma.11G017100;Glyma.11G072000;Glyma.15G124600…
GO:0010928	regulation of auxin mediated signaling pathway	11	132	0.173437	0.646717	Glyma.01G019800;Glyma.01G157700;Glyma.02G008000;Glyma.06G189300;Glyma.09G202600;Glyma.11G087300;Glyma.13G063700;Glyma.13G119000;Glyma.14G216200;Glyma.15G264300;Glyma.17G041200
GO:0006531	aspartate metabolic process	3	24	0.173652	0.646717	Glyma.06G082400;Glyma.14G111800;Glyma.18G013600
GO:0009269	response to desiccation	3	24	0.173652	0.646717	Glyma.06G114300;Glyma.09G070300;Glyma.12G195500
GO:0016103	diterpenoid catabolic process	3	24	0.173652	0.646717	Glyma.01G019700;Glyma.09G203000;Glyma.13G218200
GO:0045487	gibberellin catabolic process	3	24	0.173652	0.646717	Glyma.01G019700;Glyma.09G203000;Glyma.13G218200
GO:0080036	regulation of cytokinin-activated signaling pathway	3	24	0.173652	0.646717	Glyma.06G063500;Glyma.08G207700;Glyma.17G217100
GO:0052542	defense response by callose deposition	7	76	0.173654	0.646717	Glyma.07G199800;Glyma.08G201300;Glyma.09G048700;Glyma.09G048800;Glyma.14G021800;Glyma.15G019200;Glyma.16G149300
GO:0043269	regulation of ion transport	10	118	0.174865	0.650463	Glyma.02G250200;Glyma.06G164900;Glyma.08G008100;Glyma.08G254800;Glyma.11G192800;Glyma.11G222600;Glyma.12G074100;Glyma.14G066400;Glyma.14G076000;Glyma.18G035000
GO:0043902	positive regulation of multi-organism process	8	90	0.175384	0.65163	Glyma.03G148300;Glyma.05G237200;Glyma.07G093900;Glyma.08G044400;Glyma.08G135200;Glyma.09G182400;Glyma.11G063100;Glyma.20G163100
GO:0009166	nucleotide catabolic process	9	104	0.175619	0.651742	Glyma.01G090900;Glyma.02G222400;Glyma.04G086900;Glyma.06G032451;Glyma.06G032500;Glyma.09G126300;Glyma.10G268500;Glyma.15G038100;Glyma.19G000700
GO:0006101	citrate metabolic process	6	63	0.178562	0.661889	Glyma.02G005500;Glyma.06G082400;Glyma.06G305700;Glyma.08G157700;Glyma.12G193800;Glyma.13G308700
GO:0006633	fatty acid biosynthetic process	15	191	0.17911	0.663144	Glyma.01G028900;Glyma.02G036300;Glyma.04G104900;Glyma.06G105900;Glyma.07G019100;Glyma.08G085800;Glyma.08G204300;Glyma.08G279700;Glyma.09G126300;Glyma.11G100100;Glyma.13G109700;Glyma.13G109800;Glyma.14G043500;Glyma.17G070800;Glyma.18G146900
GO:0005992	trehalose biosynthetic process	4	37	0.181904	0.667081	Glyma.04G119700;Glyma.06G184200;Glyma.13G092500;Glyma.17G067800
GO:0010072	primary shoot apical meristem specification	4	37	0.181904	0.667081	Glyma.04G104900;Glyma.06G086600;Glyma.06G105900;Glyma.08G173400
GO:2000762	regulation of phenylpropanoid metabolic process	4	37	0.181904	0.667081	Glyma.06G220800;Glyma.08G201300;Glyma.08G207700;Glyma.15G019200
GO:0015807	L-amino acid transport	5	50	0.181925	0.667081	Glyma.02G253200;Glyma.08G113400;Glyma.13G081000;Glyma.14G148300;Glyma.17G192000
GO:1902475	L-alpha-amino acid transmembrane transport	5	50	0.181925	0.667081	Glyma.02G253200;Glyma.08G113400;Glyma.13G081000;Glyma.14G148300;Glyma.17G192000
GO:0006535	cysteine biosynthetic process from serine	2	13	0.182906	0.667081	Glyma.10G159700;Glyma.20G228900
GO:0010201	response to continuous far red light stimulus by the high-irradiance response system	2	13	0.182906	0.667081	Glyma.02G196500;Glyma.20G090000
GO:0015854	guanine transport	2	13	0.182906	0.667081	Glyma.04G220800;Glyma.17G245700
GO:0035627	ceramide transport	2	13	0.182906	0.667081	Glyma.04G239900;Glyma.06G124000
GO:0046487	glyoxylate metabolic process	2	13	0.182906	0.667081	Glyma.05G045900;Glyma.17G128100
GO:0048168	regulation of neuronal synaptic plasticity	2	13	0.182906	0.667081	Glyma.06G254900;Glyma.18G230800
GO:0070206	protein trimerization	2	13	0.182906	0.667081	Glyma.10G242600;Glyma.20G151500
GO:1902883	negative regulation of response to oxidative stress	2	13	0.182906	0.667081	Glyma.11G121700;Glyma.18G230800
GO:0031668	cellular response to extracellular stimulus	36	510	0.184763	0.67308	Glyma.01G019200;Glyma.02G003700;Glyma.02G017100;Glyma.03G130600;Glyma.03G215000;Glyma.03G219300;Glyma.05G045700;Glyma.05G188500;Glyma.05G222400;Glyma.05G241600;Glyma.06G307700;Glyma.07G105400;Glyma.07G262700;Glyma.08G049000;Glyma.08G174900;Glyma.09G005700;Glyma.09G102800;Glyma.09G203500;Glyma.10G006700;Glyma.10G017600;Glyma.10G183300;Glyma.10G186500;Glyma.10G242600;Glyma.10G286300;Glyma.12G047500…
GO:0006081	cellular aldehyde metabolic process	9	106	0.189619	0.689977	Glyma.03G205500;Glyma.05G045900;Glyma.09G070300;Glyma.10G284500;Glyma.12G046000;Glyma.15G038100;Glyma.17G089600;Glyma.17G128100;Glyma.18G284600
GO:0006855	drug transmembrane transport	18	238	0.191622	0.69647	Glyma.01G024000;Glyma.02G090000;Glyma.02G116400;Glyma.02G253200;Glyma.03G005400;Glyma.03G185900;Glyma.05G162600;Glyma.08G201300;Glyma.09G102800;Glyma.13G275400;Glyma.15G012000;Glyma.15G019200;Glyma.15G274600;Glyma.16G198700;Glyma.17G039300;Glyma.17G192000;Glyma.17G245700;Glyma.19G186100
GO:0048437	floral organ development	39	559	0.19289	0.700275	Glyma.01G061100;Glyma.01G090400;Glyma.01G101800;Glyma.01G188400;Glyma.02G131300;Glyma.02G254300;Glyma.03G142400;Glyma.03G148300;Glyma.03G177500;Glyma.03G264300;Glyma.05G111500;Glyma.06G121100;Glyma.06G164900;Glyma.07G105700;Glyma.08G008100;Glyma.08G042100;Glyma.08G128100;Glyma.09G172500;Glyma.10G092100;Glyma.10G122200;Glyma.10G258800;Glyma.11G053800;Glyma.11G150452;Glyma.11G183700;Glyma.12G073000…
GO:0005991	trehalose metabolic process	4	38	0.194312	0.704632	Glyma.04G119700;Glyma.06G184200;Glyma.13G092500;Glyma.17G067800
GO:0010224	response to UV-B	10	121	0.194602	0.704876	Glyma.01G169200;Glyma.03G187700;Glyma.03G242900;Glyma.05G237200;Glyma.07G093900;Glyma.08G044400;Glyma.09G182400;Glyma.11G150452;Glyma.12G073000;Glyma.18G050600
GO:0046434	organophosphate catabolic process	12	150	0.194943	0.705306	Glyma.01G090900;Glyma.02G222400;Glyma.04G086900;Glyma.06G032451;Glyma.06G032500;Glyma.09G126300;Glyma.10G221000;Glyma.10G268500;Glyma.15G038100;Glyma.17G153000;Glyma.19G000700;Glyma.20G170500
GO:0048582	positive regulation of post-embryonic development	17	224	0.196063	0.708237	Glyma.02G226000;Glyma.03G219300;Glyma.05G018800;Glyma.05G239400;Glyma.06G164900;Glyma.07G266000;Glyma.08G008100;Glyma.09G138100;Glyma.11G198300;Glyma.14G089800;Glyma.15G092500;Glyma.17G202100;Glyma.18G087100;Glyma.19G025100;Glyma.19G069200;Glyma.20G170000;Glyma.20G209900
GO:0050789	regulation of biological process	581	9376	0.196269	0.708237	Glyma.01G006500;Glyma.01G007500;Glyma.01G010500;Glyma.01G016600;Glyma.01G019400;Glyma.01G019700;Glyma.01G019800;Glyma.01G022400;Glyma.01G037200;Glyma.01G044100;Glyma.01G051300;Glyma.01G061100;Glyma.01G101800;Glyma.01G114500;Glyma.01G114550;Glyma.01G118350;Glyma.01G152100;Glyma.01G157700;Glyma.01G166100;Glyma.01G179000;Glyma.01G179900;Glyma.01G182400;Glyma.01G183500;Glyma.01G185800;Glyma.01G186800…
GO:0009132	nucleoside diphosphate metabolic process	9	107	0.196795	0.708237	Glyma.02G222400;Glyma.04G086900;Glyma.06G032451;Glyma.06G032500;Glyma.09G126300;Glyma.10G268500;Glyma.12G106900;Glyma.15G038100;Glyma.19G000700
GO:0048827	phyllome development	80	1205	0.196902	0.708237	Glyma.01G037200;Glyma.01G051300;Glyma.01G101800;Glyma.01G154400;Glyma.01G179900;Glyma.01G188400;Glyma.01G224800;Glyma.02G017100;Glyma.02G019100;Glyma.02G063900;Glyma.02G099500;Glyma.02G204000;Glyma.02G254300;Glyma.03G142400;Glyma.03G177500;Glyma.03G201100;Glyma.03G201200;Glyma.03G201550;Glyma.03G215000;Glyma.03G264300;Glyma.04G091700;Glyma.04G223300;Glyma.05G103300;Glyma.05G111500;Glyma.05G137500…
GO:0030100	regulation of endocytosis	6	65	0.197092	0.708237	Glyma.03G215500;Glyma.05G138100;Glyma.08G093200;Glyma.18G230800;Glyma.18G249600;Glyma.20G000800
GO:0050777	negative regulation of immune response	6	65	0.197092	0.708237	Glyma.05G112200;Glyma.08G360100;Glyma.09G069900;Glyma.15G177900;Glyma.17G048900;Glyma.20G222000
GO:0048584	positive regulation of response to stimulus	48	701	0.198311	0.709625	Glyma.01G006500;Glyma.03G148300;Glyma.04G061900;Glyma.04G190400;Glyma.04G223300;Glyma.05G112200;Glyma.05G173500;Glyma.05G191700;Glyma.05G237200;Glyma.06G040400;Glyma.06G142000;Glyma.06G162200;Glyma.06G175100;Glyma.07G093900;Glyma.08G044400;Glyma.08G130800;Glyma.08G135200;Glyma.09G022400;Glyma.09G182400;Glyma.09G248600;Glyma.09G274000;Glyma.10G124700;Glyma.10G200700;Glyma.11G063100;Glyma.11G218900…
GO:0009073	aromatic amino acid family biosynthetic process	7	79	0.198596	0.709625	Glyma.04G219200;Glyma.06G082700;Glyma.08G138800;Glyma.08G141500;Glyma.11G238200;Glyma.12G181800;Glyma.17G012600
GO:0016144	S-glycoside biosynthetic process	7	79	0.198596	0.709625	Glyma.09G048700;Glyma.09G048800;Glyma.11G209681;Glyma.13G191400;Glyma.16G149300;Glyma.18G044900;Glyma.19G133300
GO:0019758	glycosinolate biosynthetic process	7	79	0.198596	0.709625	Glyma.09G048700;Glyma.09G048800;Glyma.11G209681;Glyma.13G191400;Glyma.16G149300;Glyma.18G044900;Glyma.19G133300
GO:0019761	glucosinolate biosynthetic process	7	79	0.198596	0.709625	Glyma.09G048700;Glyma.09G048800;Glyma.11G209681;Glyma.13G191400;Glyma.16G149300;Glyma.18G044900;Glyma.19G133300
GO:0030003	cellular cation homeostasis	20	270	0.200735	0.716457	Glyma.02G095400;Glyma.03G130600;Glyma.03G171500;Glyma.04G184000;Glyma.05G240600;Glyma.06G106700;Glyma.08G076000;Glyma.08G076100;Glyma.09G010700;Glyma.09G102800;Glyma.10G112000;Glyma.11G091400;Glyma.13G127500;Glyma.14G179100;Glyma.15G115200;Glyma.15G274600;Glyma.16G168200;Glyma.17G096900;Glyma.20G209900;Glyma.20G232200
GO:0009259	ribonucleotide metabolic process	24	331	0.202297	0.721223	Glyma.01G028900;Glyma.02G036300;Glyma.02G222400;Glyma.04G045000;Glyma.04G086900;Glyma.06G032451;Glyma.06G032500;Glyma.06G229000;Glyma.07G039600;Glyma.07G189900;Glyma.08G161000;Glyma.08G164100;Glyma.09G014900;Glyma.09G027900;Glyma.09G035600;Glyma.09G126300;Glyma.10G268500;Glyma.12G106900;Glyma.15G038100;Glyma.15G107900;Glyma.15G140300;Glyma.16G058200;Glyma.19G000700;Glyma.19G109600
GO:0006835	dicarboxylic acid transport	5	52	0.203164	0.721496	Glyma.01G024000;Glyma.02G147900;Glyma.09G010700;Glyma.15G115200;Glyma.17G192000
GO:0008272	sulfate transport	5	52	0.203164	0.721496	Glyma.01G024000;Glyma.03G156700;Glyma.05G241600;Glyma.08G049000;Glyma.15G014000
GO:0016126	sterol biosynthetic process	5	52	0.203164	0.721496	Glyma.02G273100;Glyma.06G020700;Glyma.07G110900;Glyma.14G090400;Glyma.17G232255
GO:0007231	osmosensory signaling pathway	3	26	0.204813	0.721496	Glyma.05G241600;Glyma.08G005900;Glyma.08G049000
GO:0007265	Ras protein signal transduction	3	26	0.204813	0.721496	Glyma.02G289300;Glyma.07G081100;Glyma.14G025700
GO:0006772	thiamine metabolic process	2	14	0.20533	0.721496	Glyma.10G251500;Glyma.12G135000
GO:0015714	phosphoenolpyruvate transport	2	14	0.20533	0.721496	Glyma.01G114500;Glyma.01G114550
GO:0015853	adenine transport	2	14	0.20533	0.721496	Glyma.04G220800;Glyma.17G245700
GO:0042723	thiamine-containing compound metabolic process	2	14	0.20533	0.721496	Glyma.10G251500;Glyma.12G135000
GO:0090355	positive regulation of auxin metabolic process	2	14	0.20533	0.721496	Glyma.14G059200;Glyma.14G216200
GO:1900407	regulation of cellular response to oxidative stress	2	14	0.20533	0.721496	Glyma.05G112200;Glyma.11G121700
GO:1901071	glucosamine-containing compound metabolic process	2	14	0.20533	0.721496	Glyma.10G200700;Glyma.15G206800
GO:2000068	regulation of defense response to insect	2	14	0.20533	0.721496	Glyma.08G135200;Glyma.20G144600
GO:0006165	nucleoside diphosphate phosphorylation	8	94	0.206149	0.723572	Glyma.02G222400;Glyma.04G086900;Glyma.06G032451;Glyma.06G032500;Glyma.09G126300;Glyma.10G268500;Glyma.15G038100;Glyma.19G000700
GO:0010941	regulation of cell death	24	332	0.206407	0.723679	Glyma.03G242100;Glyma.03G242200;Glyma.04G091800;Glyma.04G177700;Glyma.04G190400;Glyma.04G247900;Glyma.05G064700;Glyma.05G112200;Glyma.05G119500;Glyma.06G175100;Glyma.06G187200;Glyma.06G187300;Glyma.06G187400;Glyma.08G005900;Glyma.08G074500;Glyma.08G129400;Glyma.08G360100;Glyma.09G246600;Glyma.11G121700;Glyma.12G214100;Glyma.16G079200;Glyma.17G239700;Glyma.19G136400;Glyma.19G239500
GO:1901699	cellular response to nitrogen compound	21	287	0.209161	0.732526	Glyma.01G179000;Glyma.02G086100;Glyma.02G269600;Glyma.05G222400;Glyma.08G076000;Glyma.08G076100;Glyma.08G201300;Glyma.08G254200;Glyma.09G102800;Glyma.10G239100;Glyma.11G063200;Glyma.11G192800;Glyma.11G195200;Glyma.13G051100;Glyma.13G323800;Glyma.15G019200;Glyma.15G274600;Glyma.16G050500;Glyma.18G251900;Glyma.20G022500;Glyma.20G052500
GO:0009126	purine nucleoside monophosphate metabolic process	14	182	0.209996	0.73281	Glyma.02G222400;Glyma.04G045000;Glyma.04G086900;Glyma.06G032451;Glyma.06G032500;Glyma.06G229000;Glyma.07G189900;Glyma.09G126300;Glyma.10G268500;Glyma.12G106900;Glyma.15G038100;Glyma.15G107900;Glyma.19G000700;Glyma.19G109600
GO:0009167	purine ribonucleoside monophosphate metabolic process	14	182	0.209996	0.73281	Glyma.02G222400;Glyma.04G045000;Glyma.04G086900;Glyma.06G032451;Glyma.06G032500;Glyma.06G229000;Glyma.07G189900;Glyma.09G126300;Glyma.10G268500;Glyma.12G106900;Glyma.15G038100;Glyma.15G107900;Glyma.19G000700;Glyma.19G109600
GO:0000910	cytokinesis	19	257	0.21044	0.73281	Glyma.02G289300;Glyma.04G067900;Glyma.05G187300;Glyma.06G069600;Glyma.07G066800;Glyma.09G103000;Glyma.09G127000;Glyma.09G256000;Glyma.10G229400;Glyma.10G286300;Glyma.11G123000;Glyma.14G025700;Glyma.15G275000;Glyma.16G032900;Glyma.16G165900;Glyma.16G173700;Glyma.17G076600;Glyma.18G236800;Glyma.20G163900
GO:0006873	cellular ion homeostasis	21	288	0.213666	0.73281	Glyma.02G095400;Glyma.03G130600;Glyma.03G171500;Glyma.04G184000;Glyma.05G240600;Glyma.06G106700;Glyma.08G076000;Glyma.08G076100;Glyma.09G010700;Glyma.09G102800;Glyma.10G112000;Glyma.10G229300;Glyma.11G091400;Glyma.13G127500;Glyma.14G179100;Glyma.15G115200;Glyma.15G274600;Glyma.16G168200;Glyma.17G096900;Glyma.20G209900;Glyma.20G232200
GO:0052548	regulation of endopeptidase activity	6	67	0.216299	0.73281	Glyma.06G036300;Glyma.07G266000;Glyma.12G234800;Glyma.13G071800;Glyma.13G189500;Glyma.15G227500
GO:1901292	nucleoside phosphate catabolic process	9	110	0.218987	0.73281	Glyma.01G090900;Glyma.02G222400;Glyma.04G086900;Glyma.06G032451;Glyma.06G032500;Glyma.09G126300;Glyma.10G268500;Glyma.15G038100;Glyma.19G000700
GO:0006515	misfolded or incompletely synthesized protein catabolic process	4	40	0.219862	0.73281	Glyma.09G146500;Glyma.12G203900;Glyma.16G198500;Glyma.16G198600
GO:0048528	post-embryonic root development	23	320	0.22032	0.73281	Glyma.01G007500;Glyma.01G157700;Glyma.02G024600;Glyma.02G024800;Glyma.02G099500;Glyma.03G161400;Glyma.04G101900;Glyma.05G068600;Glyma.07G161900;Glyma.08G173400;Glyma.09G161100;Glyma.10G180100;Glyma.11G087300;Glyma.11G119500;Glyma.13G063700;Glyma.16G026400;Glyma.16G050500;Glyma.16G054400;Glyma.16G077900;Glyma.16G078900;Glyma.19G254800;Glyma.20G007900;Glyma.20G144600
GO:0006044	N-acetylglucosamine metabolic process	1	4	0.220328	0.73281	Glyma.10G200700
GO:0006522	alanine metabolic process	1	4	0.220328	0.73281	Glyma.06G082400
GO:0006667	sphinganine metabolic process	1	4	0.220328	0.73281	Glyma.17G239700
GO:0006684	sphingomyelin metabolic process	1	4	0.220328	0.73281	Glyma.17G239700
GO:0006686	sphingomyelin biosynthetic process	1	4	0.220328	0.73281	Glyma.17G239700
GO:0006740	NADPH regeneration	1	4	0.220328	0.73281	Glyma.04G112800
GO:0007635	chemosensory behavior	1	4	0.220328	0.73281	Glyma.06G254900
GO:0008354	germ cell migration	1	4	0.220328	0.73281	Glyma.14G077200
GO:0009078	pyruvate family amino acid metabolic process	1	4	0.220328	0.73281	Glyma.06G082400
GO:0009155	purine deoxyribonucleotide catabolic process	1	4	0.220328	0.73281	Glyma.01G090900
GO:0009820	alkaloid metabolic process	1	4	0.220328	0.73281	Glyma.11G074700
GO:0010055	atrichoblast differentiation	1	4	0.220328	0.73281	Glyma.16G054400
GO:0015969	guanosine tetraphosphate metabolic process	1	4	0.220328	0.73281	Glyma.07G039600
GO:0019478	D-amino acid catabolic process	1	4	0.220328	0.73281	Glyma.05G248600
GO:0032197	transposition, RNA-mediated	1	4	0.220328	0.73281	Glyma.15G010300
GO:0033481	galacturonate biosynthetic process	1	4	0.220328	0.73281	Glyma.11G254900
GO:0034035	purine ribonucleoside bisphosphate metabolic process	1	4	0.220328	0.73281	Glyma.07G039600
GO:0038018	Wnt receptor catabolic process	1	4	0.220328	0.73281	Glyma.15G201800
GO:0042048	olfactory behavior	1	4	0.220328	0.73281	Glyma.06G254900
GO:0042946	glucoside transport	1	4	0.220328	0.73281	Glyma.15G092400
GO:0043182	vacuolar sequestering of sodium ion	1	4	0.220328	0.73281	Glyma.14G179100
GO:0044245	polysaccharide digestion	1	4	0.220328	0.73281	Glyma.15G206800
GO:0046511	sphinganine biosynthetic process	1	4	0.220328	0.73281	Glyma.17G239700
GO:0048103	somatic stem cell division	1	4	0.220328	0.73281	Glyma.07G081100
GO:0050667	homocysteine metabolic process	1	4	0.220328	0.73281	Glyma.03G129700
GO:0051031	tRNA transport	1	4	0.220328	0.73281	Glyma.06G139200
GO:0051952	regulation of amine transport	1	4	0.220328	0.73281	Glyma.08G254800
GO:0051955	regulation of amino acid transport	1	4	0.220328	0.73281	Glyma.08G254800
GO:0061724	lipophagy	1	4	0.220328	0.73281	Glyma.17G239700
GO:0080143	regulation of amino acid export	1	4	0.220328	0.73281	Glyma.08G254800
GO:0080164	regulation of nitric oxide metabolic process	1	4	0.220328	0.73281	Glyma.02G245700
GO:0090263	positive regulation of canonical Wnt signaling pathway	1	4	0.220328	0.73281	Glyma.10G200700
GO:0090358	positive regulation of tryptophan metabolic process	1	4	0.220328	0.73281	Glyma.14G216200
GO:0097286	iron ion import	1	4	0.220328	0.73281	Glyma.02G231200
GO:1901656	glycoside transport	1	4	0.220328	0.73281	Glyma.15G092400
GO:1903789	regulation of amino acid transmembrane transport	1	4	0.220328	0.73281	Glyma.08G254800
GO:1904502	regulation of lipophagy	1	4	0.220328	0.73281	Glyma.17G239700
GO:1904504	positive regulation of lipophagy	1	4	0.220328	0.73281	Glyma.17G239700
GO:1990248	regulation of transcription from RNA polymerase II promoter in response to DNA damage	1	4	0.220328	0.73281	Glyma.05G135000
GO:2000051	negative regulation of non-canonical Wnt signaling pathway	1	4	0.220328	0.73281	Glyma.15G201800
GO:0042939	tripeptide transport	3	27	0.220843	0.732987	Glyma.10G183900;Glyma.18G064900;Glyma.20G206300
GO:0046838	phosphorylated carbohydrate dephosphorylation	3	27	0.220843	0.732987	Glyma.10G221000;Glyma.17G153000;Glyma.20G170500
GO:0046323	glucose import	8	96	0.222279	0.736981	Glyma.03G149333;Glyma.03G241500;Glyma.04G102600;Glyma.04G102700;Glyma.09G087400;Glyma.11G004800;Glyma.11G119500;Glyma.15G203300
GO:0016052	carbohydrate catabolic process	20	275	0.223929	0.741679	Glyma.02G222400;Glyma.03G137900;Glyma.04G086900;Glyma.06G032451;Glyma.06G032500;Glyma.06G292400;Glyma.08G246300;Glyma.08G334000;Glyma.09G126300;Glyma.09G168300;Glyma.10G106600;Glyma.10G268500;Glyma.12G106900;Glyma.14G056500;Glyma.15G038100;Glyma.16G039300;Glyma.19G000700;Glyma.19G020700;Glyma.19G113500;Glyma.20G134200
GO:0006767	water-soluble vitamin metabolic process	7	82	0.224836	0.743904	Glyma.08G177300;Glyma.10G251500;Glyma.12G135000;Glyma.14G021800;Glyma.16G019900;Glyma.18G229800;Glyma.18G296300
GO:0007088	regulation of mitotic nuclear division	6	68	0.226133	0.745863	Glyma.01G232600;Glyma.02G289300;Glyma.06G119700;Glyma.07G081100;Glyma.14G025700;Glyma.14G077200
GO:0042631	cellular response to water deprivation	6	68	0.226133	0.745863	Glyma.02G017100;Glyma.03G215000;Glyma.08G174900;Glyma.10G017600;Glyma.12G047500;Glyma.19G025100
GO:0071462	cellular response to water stimulus	6	68	0.226133	0.745863	Glyma.02G017100;Glyma.03G215000;Glyma.08G174900;Glyma.10G017600;Glyma.12G047500;Glyma.19G025100
GO:0065007	biological regulation	637	10333	0.226897	0.747435	Glyma.01G006500;Glyma.01G007500;Glyma.01G010500;Glyma.01G016600;Glyma.01G019400;Glyma.01G019700;Glyma.01G019800;Glyma.01G022400;Glyma.01G037200;Glyma.01G044100;Glyma.01G051300;Glyma.01G061100;Glyma.01G101800;Glyma.01G114500;Glyma.01G114550;Glyma.01G118350;Glyma.01G152100;Glyma.01G157700;Glyma.01G166100;Glyma.01G179000;Glyma.01G179900;Glyma.01G182400;Glyma.01G183500;Glyma.01G185800;Glyma.01G186800…
GO:0034219	carbohydrate transmembrane transport	15	200	0.227349	0.747435	Glyma.01G114500;Glyma.01G114550;Glyma.03G149333;Glyma.03G241500;Glyma.04G102600;Glyma.04G102700;Glyma.04G198600;Glyma.07G201300;Glyma.09G087400;Glyma.10G217900;Glyma.11G004800;Glyma.11G119500;Glyma.12G234500;Glyma.13G175100;Glyma.15G203300
GO:0019856	pyrimidine nucleobase biosynthetic process	2	15	0.228023	0.747435	Glyma.02G116400;Glyma.08G161000
GO:0030007	cellular potassium ion homeostasis	2	15	0.228023	0.747435	Glyma.03G171500;Glyma.13G127500
GO:0046836	glycolipid transport	2	15	0.228023	0.747435	Glyma.04G239900;Glyma.06G124000
GO:0048167	regulation of synaptic plasticity	2	15	0.228023	0.747435	Glyma.06G254900;Glyma.18G230800
GO:0019693	ribose phosphate metabolic process	25	353	0.230171	0.753696	Glyma.01G028900;Glyma.02G036300;Glyma.02G222400;Glyma.04G045000;Glyma.04G086900;Glyma.06G032451;Glyma.06G032500;Glyma.06G229000;Glyma.07G039600;Glyma.07G189900;Glyma.08G161000;Glyma.08G164100;Glyma.09G014900;Glyma.09G027900;Glyma.09G035600;Glyma.09G126300;Glyma.10G268500;Glyma.12G106900;Glyma.15G038100;Glyma.15G107900;Glyma.15G140300;Glyma.16G058200;Glyma.18G284600;Glyma.19G000700;Glyma.19G109600
GO:0019722	calcium-mediated signaling	8	97	0.230513	0.75404	Glyma.01G186800;Glyma.02G002100;Glyma.03G157800;Glyma.07G247500;Glyma.10G002200;Glyma.10G178400;Glyma.18G230800;Glyma.19G160100
GO:0009117	nucleotide metabolic process	32	462	0.232405	0.758903	Glyma.01G028900;Glyma.01G090900;Glyma.02G005500;Glyma.02G036300;Glyma.02G222400;Glyma.04G045000;Glyma.04G086900;Glyma.04G112800;Glyma.06G032451;Glyma.06G032500;Glyma.06G229000;Glyma.07G039600;Glyma.07G189900;Glyma.08G025800;Glyma.08G161000;Glyma.08G164100;Glyma.09G014900;Glyma.09G027900;Glyma.09G035600;Glyma.09G126300;Glyma.10G268500;Glyma.12G106900;Glyma.14G211000;Glyma.15G038100;Glyma.15G107900…
GO:0006857	oligopeptide transport	4	41	0.232957	0.758903	Glyma.10G183900;Glyma.18G064900;Glyma.20G067300;Glyma.20G206300
GO:0015743	malate transport	4	41	0.232957	0.758903	Glyma.01G024000;Glyma.02G147900;Glyma.09G010700;Glyma.15G115200
GO:0071423	malate transmembrane transport	4	41	0.232957	0.758903	Glyma.01G024000;Glyma.02G147900;Glyma.09G010700;Glyma.15G115200
GO:0009687	abscisic acid metabolic process	5	55	0.236441	0.76632	Glyma.02G226000;Glyma.08G176300;Glyma.14G045100;Glyma.15G250100;Glyma.19G047800
GO:0010166	wax metabolic process	5	55	0.236441	0.76632	Glyma.02G086100;Glyma.03G221350;Glyma.03G260300;Glyma.14G043500;Glyma.19G218300
GO:0030308	negative regulation of cell growth	5	55	0.236441	0.76632	Glyma.09G140300;Glyma.11G242200;Glyma.13G054300;Glyma.18G014900;Glyma.18G270600
GO:0043288	apocarotenoid metabolic process	5	55	0.236441	0.76632	Glyma.02G226000;Glyma.08G176300;Glyma.14G045100;Glyma.15G250100;Glyma.19G047800
GO:1902644	tertiary alcohol metabolic process	5	55	0.236441	0.76632	Glyma.02G226000;Glyma.08G176300;Glyma.14G045100;Glyma.15G250100;Glyma.19G047800
GO:0010205	photoinhibition	3	28	0.237113	0.76693	Glyma.04G247900;Glyma.05G172300;Glyma.13G106800
GO:0043155	negative regulation of photosynthesis, light reaction	3	28	0.237113	0.76693	Glyma.04G247900;Glyma.05G172300;Glyma.13G106800
GO:0009411	response to UV	15	202	0.238758	0.771464	Glyma.01G169200;Glyma.02G053600;Glyma.03G187700;Glyma.03G242900;Glyma.05G237200;Glyma.06G221900;Glyma.07G093900;Glyma.08G044400;Glyma.09G182400;Glyma.10G193500;Glyma.11G150452;Glyma.12G073000;Glyma.13G063700;Glyma.18G050600;Glyma.20G196900
GO:0044724	single-organism carbohydrate catabolic process	12	157	0.239077	0.771709	Glyma.02G222400;Glyma.03G137900;Glyma.04G086900;Glyma.06G032451;Glyma.06G032500;Glyma.08G334000;Glyma.09G126300;Glyma.10G268500;Glyma.12G106900;Glyma.15G038100;Glyma.19G000700;Glyma.19G020700
GO:0048438	floral whorl development	30	433	0.240552	0.775681	Glyma.01G101800;Glyma.01G188400;Glyma.02G254300;Glyma.03G142400;Glyma.03G177500;Glyma.03G264300;Glyma.05G111500;Glyma.06G121100;Glyma.06G164900;Glyma.08G008100;Glyma.08G042100;Glyma.08G128100;Glyma.10G092100;Glyma.11G035900;Glyma.11G053800;Glyma.11G150452;Glyma.11G183700;Glyma.12G073000;Glyma.12G088700;Glyma.12G184500;Glyma.13G063700;Glyma.13G109700;Glyma.13G109800;Glyma.13G316900;Glyma.16G008700…
GO:0044264	cellular polysaccharide metabolic process	28	402	0.240936	0.776131	Glyma.01G048500;Glyma.01G225800;Glyma.02G108100;Glyma.03G229800;Glyma.03G249500;Glyma.04G067900;Glyma.05G187300;Glyma.05G217100;Glyma.06G069600;Glyma.06G292400;Glyma.07G004200;Glyma.08G222300;Glyma.08G246300;Glyma.08G334000;Glyma.09G103000;Glyma.09G168300;Glyma.10G145300;Glyma.10G200700;Glyma.11G017100;Glyma.15G124600;Glyma.15G275000;Glyma.16G053300;Glyma.16G058200;Glyma.16G165900;Glyma.18G283400…
GO:0009161	ribonucleoside monophosphate metabolic process	15	203	0.244547	0.786964	Glyma.02G222400;Glyma.04G045000;Glyma.04G086900;Glyma.06G032451;Glyma.06G032500;Glyma.06G229000;Glyma.07G189900;Glyma.09G126300;Glyma.10G268500;Glyma.12G106900;Glyma.15G038100;Glyma.15G107900;Glyma.16G058200;Glyma.19G000700;Glyma.19G109600
GO:0046839	phospholipid dephosphorylation	6	70	0.246215	0.790789	Glyma.05G138100;Glyma.08G093200;Glyma.10G221000;Glyma.17G153000;Glyma.20G000800;Glyma.20G170500
GO:0010970	establishment of localization by movement along microtubule	4	42	0.246234	0.790789	Glyma.09G127000;Glyma.10G229400;Glyma.16G173700;Glyma.20G163900
GO:0035428	hexose transmembrane transport	8	99	0.247295	0.792288	Glyma.03G149333;Glyma.03G241500;Glyma.04G102600;Glyma.04G102700;Glyma.09G087400;Glyma.11G004800;Glyma.11G119500;Glyma.15G203300
GO:1904659	glucose transmembrane transport	8	99	0.247295	0.792288	Glyma.03G149333;Glyma.03G241500;Glyma.04G102600;Glyma.04G102700;Glyma.09G087400;Glyma.11G004800;Glyma.11G119500;Glyma.15G203300
GO:0072521	purine-containing compound metabolic process	25	357	0.24745	0.792288	Glyma.01G028900;Glyma.01G090900;Glyma.02G036300;Glyma.02G222400;Glyma.04G045000;Glyma.04G086900;Glyma.06G032451;Glyma.06G032500;Glyma.06G229000;Glyma.07G039600;Glyma.07G189900;Glyma.08G164100;Glyma.09G014900;Glyma.09G027900;Glyma.09G035600;Glyma.09G126300;Glyma.10G184900;Glyma.10G268500;Glyma.12G106900;Glyma.15G038100;Glyma.15G107900;Glyma.15G140300;Glyma.17G148400;Glyma.19G000700;Glyma.19G109600
GO:0017144	drug metabolic process	45	671	0.249654	0.794428	Glyma.01G071300;Glyma.02G005500;Glyma.02G081100;Glyma.02G081200;Glyma.02G128000;Glyma.02G222400;Glyma.03G129700;Glyma.04G045000;Glyma.04G086900;Glyma.06G032451;Glyma.06G032500;Glyma.06G082400;Glyma.06G229000;Glyma.06G305700;Glyma.07G004200;Glyma.07G105400;Glyma.07G189900;Glyma.08G157700;Glyma.08G177300;Glyma.08G222300;Glyma.09G126300;Glyma.10G184900;Glyma.10G251500;Glyma.10G268500;Glyma.10G284500…
GO:0000165	MAPK cascade	9	114	0.249974	0.794428	Glyma.05G191700;Glyma.07G066800;Glyma.09G256000;Glyma.11G150452;Glyma.12G073000;Glyma.13G106900;Glyma.16G032900;Glyma.18G236800;Glyma.20G173800
GO:0006730	one-carbon metabolic process	2	16	0.250872	0.794428	Glyma.04G256100;Glyma.05G152100
GO:0009094	L-phenylalanine biosynthetic process	2	16	0.250872	0.794428	Glyma.12G181800;Glyma.17G012600
GO:0010117	photoprotection	2	16	0.250872	0.794428	Glyma.10G257900;Glyma.20G133200
GO:0010371	regulation of gibberellin biosynthetic process	2	16	0.250872	0.794428	Glyma.01G019700;Glyma.09G203000
GO:0034051	negative regulation of plant-type hypersensitive response	2	16	0.250872	0.794428	Glyma.05G112200;Glyma.08G360100
GO:0043268	positive regulation of potassium ion transport	2	16	0.250872	0.794428	Glyma.06G164900;Glyma.08G008100
GO:0043954	cellular component maintenance	2	16	0.250872	0.794428	Glyma.10G159100;Glyma.18G087100
GO:1901989	positive regulation of cell cycle phase transition	2	16	0.250872	0.794428	Glyma.07G081100;Glyma.14G077200
GO:1902223	erythrose 4-phosphate/phosphoenolpyruvate family amino acid biosynthetic process	2	16	0.250872	0.794428	Glyma.12G181800;Glyma.17G012600
GO:0009646	response to absence of light	7	85	0.25219	0.797806	Glyma.02G017100;Glyma.03G215000;Glyma.06G220800;Glyma.10G017600;Glyma.12G222200;Glyma.18G296300;Glyma.20G209900
GO:0031669	cellular response to nutrient levels	30	436	0.252449	0.797828	Glyma.01G019200;Glyma.02G003700;Glyma.03G130600;Glyma.03G219300;Glyma.05G045700;Glyma.05G188500;Glyma.05G222400;Glyma.05G241600;Glyma.06G307700;Glyma.07G105400;Glyma.07G262700;Glyma.08G049000;Glyma.09G005700;Glyma.09G102800;Glyma.09G203500;Glyma.10G006700;Glyma.10G183300;Glyma.10G186500;Glyma.10G242600;Glyma.10G286300;Glyma.13G310100;Glyma.15G110300;Glyma.15G274600;Glyma.17G096900;Glyma.17G169100…
GO:0009870	defense response signaling pathway, resistance gene-dependent	3	29	0.253578	0.799803	Glyma.13G113100;Glyma.15G200600;Glyma.17G046600
GO:1902882	regulation of response to oxidative stress	3	29	0.253578	0.799803	Glyma.05G112200;Glyma.11G121700;Glyma.18G230800
GO:0006753	nucleoside phosphate metabolic process	32	468	0.255268	0.801847	Glyma.01G028900;Glyma.01G090900;Glyma.02G005500;Glyma.02G036300;Glyma.02G222400;Glyma.04G045000;Glyma.04G086900;Glyma.04G112800;Glyma.06G032451;Glyma.06G032500;Glyma.06G229000;Glyma.07G039600;Glyma.07G189900;Glyma.08G025800;Glyma.08G161000;Glyma.08G164100;Glyma.09G014900;Glyma.09G027900;Glyma.09G035600;Glyma.09G126300;Glyma.10G268500;Glyma.12G106900;Glyma.14G211000;Glyma.15G038100;Glyma.15G107900…
GO:0008645	hexose transport	8	100	0.255831	0.801847	Glyma.03G149333;Glyma.03G241500;Glyma.04G102600;Glyma.04G102700;Glyma.09G087400;Glyma.11G004800;Glyma.11G119500;Glyma.15G203300
GO:0015758	glucose transport	8	100	0.255831	0.801847	Glyma.03G149333;Glyma.03G241500;Glyma.04G102600;Glyma.04G102700;Glyma.09G087400;Glyma.11G004800;Glyma.11G119500;Glyma.15G203300
GO:0002831	regulation of response to biotic stimulus	15	205	0.256287	0.801847	Glyma.01G166100;Glyma.02G017100;Glyma.03G215000;Glyma.04G022300;Glyma.05G237200;Glyma.07G093900;Glyma.08G044400;Glyma.08G135200;Glyma.08G197000;Glyma.09G182400;Glyma.10G017600;Glyma.11G063100;Glyma.11G077300;Glyma.20G144600;Glyma.20G163100
GO:0009112	nucleobase metabolic process	6	71	0.256444	0.801847	Glyma.02G116400;Glyma.07G105400;Glyma.08G161000;Glyma.10G184900;Glyma.16G058200;Glyma.17G148400
GO:0010286	heat acclimation	6	71	0.256444	0.801847	Glyma.02G232600;Glyma.02G245600;Glyma.07G244867;Glyma.11G163300;Glyma.14G200200;Glyma.18G056600
GO:0052547	regulation of peptidase activity	6	71	0.256444	0.801847	Glyma.06G036300;Glyma.07G266000;Glyma.12G234800;Glyma.13G071800;Glyma.13G189500;Glyma.15G227500
GO:0010029	regulation of seed germination	14	190	0.257478	0.801847	Glyma.01G183500;Glyma.02G226000;Glyma.04G009400;Glyma.05G241600;Glyma.07G266000;Glyma.08G049000;Glyma.09G138100;Glyma.11G198300;Glyma.14G089800;Glyma.16G141100;Glyma.17G070800;Glyma.17G090900;Glyma.19G025100;Glyma.19G069200
GO:0055080	cation homeostasis	26	375	0.258248	0.801847	Glyma.02G095400;Glyma.02G231200;Glyma.03G130600;Glyma.03G171500;Glyma.04G020300;Glyma.04G184000;Glyma.05G240600;Glyma.06G106700;Glyma.07G047200;Glyma.07G067700;Glyma.08G076000;Glyma.08G076100;Glyma.09G010700;Glyma.09G102800;Glyma.10G112000;Glyma.10G159700;Glyma.11G091400;Glyma.13G127500;Glyma.14G179100;Glyma.15G115200;Glyma.15G274600;Glyma.16G168200;Glyma.17G096900;Glyma.20G209900;Glyma.20G228900…
GO:1901570	fatty acid derivative biosynthetic process	5	57	0.259407	0.801847	Glyma.02G086100;Glyma.03G221350;Glyma.03G260300;Glyma.14G043500;Glyma.19G218300
GO:0046189	phenol-containing compound biosynthetic process	4	43	0.259671	0.801847	Glyma.05G237200;Glyma.07G093900;Glyma.08G044400;Glyma.09G182400
GO:0051788	response to misfolded protein	4	43	0.259671	0.801847	Glyma.09G146500;Glyma.12G203900;Glyma.16G198500;Glyma.16G198600
GO:0052325	cell wall pectin biosynthetic process	4	43	0.259671	0.801847	Glyma.07G004200;Glyma.08G222300;Glyma.16G053300;Glyma.19G096100
GO:2000116	regulation of cysteine-type endopeptidase activity	4	43	0.259671	0.801847	Glyma.07G266000;Glyma.13G071800;Glyma.13G189500;Glyma.15G227500
GO:0048513	animal organ development	83	1283	0.265325	0.801847	Glyma.01G007500;Glyma.01G037200;Glyma.01G051300;Glyma.01G154400;Glyma.01G157700;Glyma.01G179900;Glyma.01G188400;Glyma.01G224800;Glyma.02G017100;Glyma.02G019100;Glyma.02G024600;Glyma.02G024800;Glyma.02G063900;Glyma.02G081100;Glyma.02G081200;Glyma.02G099500;Glyma.02G204000;Glyma.03G148300;Glyma.03G161400;Glyma.03G177500;Glyma.03G201100;Glyma.03G201200;Glyma.03G201550;Glyma.03G215000;Glyma.04G101900…
GO:0008643	carbohydrate transport	16	222	0.266401	0.801847	Glyma.01G114500;Glyma.01G114550;Glyma.03G149333;Glyma.03G241500;Glyma.04G102600;Glyma.04G102700;Glyma.04G198600;Glyma.07G201300;Glyma.09G087400;Glyma.10G217900;Glyma.11G004800;Glyma.11G119500;Glyma.12G234500;Glyma.13G175100;Glyma.15G203300;Glyma.17G039300
GO:0010565	regulation of cellular ketone metabolic process	10	131	0.266566	0.801847	Glyma.01G019700;Glyma.05G237200;Glyma.07G093900;Glyma.07G199800;Glyma.08G044400;Glyma.09G182400;Glyma.09G203000;Glyma.14G216200;Glyma.17G070800;Glyma.18G283400
GO:2000070	regulation of response to water deprivation	6	72	0.266784	0.801847	Glyma.02G024600;Glyma.02G024800;Glyma.05G173500;Glyma.06G162200;Glyma.08G130800;Glyma.11G244000
GO:0000032	cell wall mannoprotein biosynthetic process	1	5	0.267366	0.801847	Glyma.18G296300
GO:0006056	mannoprotein metabolic process	1	5	0.267366	0.801847	Glyma.18G296300
GO:0006057	mannoprotein biosynthetic process	1	5	0.267366	0.801847	Glyma.18G296300
GO:0006067	ethanol metabolic process	1	5	0.267366	0.801847	Glyma.12G106900
GO:0007141	male meiosis I	1	5	0.267366	0.801847	Glyma.07G081100
GO:0008153	para-aminobenzoic acid biosynthetic process	1	5	0.267366	0.801847	Glyma.06G082700
GO:0009093	cysteine catabolic process	1	5	0.267366	0.801847	Glyma.05G248600
GO:0010203	response to very low fluence red light stimulus	1	5	0.267366	0.801847	Glyma.20G090000
GO:0010325	raffinose family oligosaccharide biosynthetic process	1	5	0.267366	0.801847	Glyma.03G148300
GO:0010361	regulation of anion channel activity by blue light	1	5	0.267366	0.801847	Glyma.12G074100
GO:0010362	negative regulation of anion channel activity by blue light	1	5	0.267366	0.801847	Glyma.12G074100
GO:0010541	acropetal auxin transport	1	5	0.267366	0.801847	Glyma.13G063700
GO:0015675	nickel cation transport	1	5	0.267366	0.801847	Glyma.20G022500
GO:0015692	lead ion transport	1	5	0.267366	0.801847	Glyma.15G012000
GO:0015744	succinate transport	1	5	0.267366	0.801847	Glyma.01G024000
GO:0015839	cadaverine transport	1	5	0.267366	0.801847	Glyma.16G216500
GO:0017085	response to insecticide	1	5	0.267366	0.801847	Glyma.18G296300
GO:0019419	sulfate reduction	1	5	0.267366	0.801847	Glyma.12G019400
GO:0019878	lysine biosynthetic process via aminoadipic acid	1	5	0.267366	0.801847	Glyma.17G044300
GO:0030177	positive regulation of Wnt signaling pathway	1	5	0.267366	0.801847	Glyma.10G200700
GO:0030186	melatonin metabolic process	1	5	0.267366	0.801847	Glyma.11G256500
GO:0030187	melatonin biosynthetic process	1	5	0.267366	0.801847	Glyma.11G256500
GO:0031506	cell wall glycoprotein biosynthetic process	1	5	0.267366	0.801847	Glyma.18G296300
GO:0032025	response to cobalt ion	1	5	0.267366	0.801847	Glyma.18G296300
GO:0033591	response to L-ascorbic acid	1	5	0.267366	0.801847	Glyma.18G296300
GO:0034486	vacuolar transmembrane transport	1	5	0.267366	0.801847	Glyma.08G208700
GO:0035561	regulation of chromatin binding	1	5	0.267366	0.801847	Glyma.07G081100
GO:0042554	superoxide anion generation	1	5	0.267366	0.801847	Glyma.19G047800
GO:0043100	pyrimidine nucleobase salvage	1	5	0.267366	0.801847	Glyma.02G116400
GO:0046680	response to DDT	1	5	0.267366	0.801847	Glyma.18G296300
GO:0048146	positive regulation of fibroblast proliferation	1	5	0.267366	0.801847	Glyma.07G081100
GO:0071280	cellular response to copper ion	1	5	0.267366	0.801847	Glyma.03G242900
GO:0071422	succinate transmembrane transport	1	5	0.267366	0.801847	Glyma.01G024000
GO:0071494	cellular response to UV-C	1	5	0.267366	0.801847	Glyma.06G221900
GO:0009408	response to heat	27	393	0.26869	0.805056	Glyma.01G185800;Glyma.02G232600;Glyma.02G245600;Glyma.05G068600;Glyma.06G162200;Glyma.07G139800;Glyma.07G140000;Glyma.07G140400;Glyma.07G244867;Glyma.07G266000;Glyma.08G005900;Glyma.09G171600;Glyma.10G152200;Glyma.11G056200;Glyma.11G163300;Glyma.13G106800;Glyma.13G191200;Glyma.13G224000;Glyma.13G224100;Glyma.14G021800;Glyma.14G200200;Glyma.15G088000;Glyma.15G238400;Glyma.18G056600;Glyma.18G283400…
GO:0032504	multicellular organism reproduction	34	503	0.269126	0.805602	Glyma.01G106700;Glyma.01G171100;Glyma.02G052700;Glyma.02G254300;Glyma.03G219300;Glyma.03G264300;Glyma.04G198600;Glyma.05G103200;Glyma.06G164900;Glyma.07G066800;Glyma.07G081100;Glyma.08G008100;Glyma.08G103300;Glyma.08G176300;Glyma.09G084500;Glyma.09G098300;Glyma.09G126300;Glyma.09G256000;Glyma.11G072000;Glyma.11G078300;Glyma.11G137300;Glyma.14G028300;Glyma.14G077200;Glyma.15G203900;Glyma.15G250100…
GO:0034644	cellular response to UV	3	30	0.270197	0.807331	Glyma.03G242900;Glyma.06G221900;Glyma.18G050600
GO:0072593	reactive oxygen species metabolic process	19	269	0.270898	0.807331	Glyma.02G245700;Glyma.03G242900;Glyma.04G177700;Glyma.04G183100;Glyma.05G112200;Glyma.05G138100;Glyma.06G187200;Glyma.06G187300;Glyma.06G187400;Glyma.08G005900;Glyma.08G093200;Glyma.09G022400;Glyma.10G193500;Glyma.15G276400;Glyma.17G187600;Glyma.19G047800;Glyma.20G000800;Glyma.20G196900;Glyma.20G209900
GO:0009641	shade avoidance	5	58	0.271083	0.807331	Glyma.02G254300;Glyma.11G035900;Glyma.12G235000;Glyma.17G144700;Glyma.18G030200
GO:0010109	regulation of photosynthesis	8	102	0.273168	0.807331	Glyma.01G114500;Glyma.01G114550;Glyma.02G141700;Glyma.04G112800;Glyma.04G247900;Glyma.05G172300;Glyma.13G106800;Glyma.19G161400
GO:0016109	tetraterpenoid biosynthetic process	4	44	0.273245	0.807331	Glyma.04G052100;Glyma.06G221900;Glyma.12G003500;Glyma.19G047800
GO:0016117	carotenoid biosynthetic process	4	44	0.273245	0.807331	Glyma.04G052100;Glyma.06G221900;Glyma.12G003500;Glyma.19G047800
GO:0006026	aminoglycan catabolic process	2	17	0.273775	0.807331	Glyma.14G056500;Glyma.15G206800
GO:0006103	2-oxoglutarate metabolic process	2	17	0.273775	0.807331	Glyma.06G082400;Glyma.14G111800
GO:0007224	smoothened signaling pathway	2	17	0.273775	0.807331	Glyma.10G200700;Glyma.13G139400
GO:0008589	regulation of smoothened signaling pathway	2	17	0.273775	0.807331	Glyma.10G200700;Glyma.13G139400
GO:0009435	NAD biosynthetic process	2	17	0.273775	0.807331	Glyma.08G025800;Glyma.18G013600
GO:0018108	peptidyl-tyrosine phosphorylation	2	17	0.273775	0.807331	Glyma.04G190400;Glyma.06G175100
GO:0018126	protein hydroxylation	2	17	0.273775	0.807331	Glyma.06G021000;Glyma.16G121700
GO:0018212	peptidyl-tyrosine modification	2	17	0.273775	0.807331	Glyma.04G190400;Glyma.06G175100
GO:0019511	peptidyl-proline hydroxylation	2	17	0.273775	0.807331	Glyma.06G021000;Glyma.16G121700
GO:0055070	copper ion homeostasis	2	17	0.273775	0.807331	Glyma.04G020300;Glyma.10G112000
GO:0055082	cellular chemical homeostasis	25	363	0.274348	0.808269	Glyma.02G095400;Glyma.03G130600;Glyma.03G171500;Glyma.04G078300;Glyma.04G184000;Glyma.05G240600;Glyma.06G079800;Glyma.06G106700;Glyma.06G119300;Glyma.08G076000;Glyma.08G076100;Glyma.09G010700;Glyma.09G102800;Glyma.10G112000;Glyma.10G229300;Glyma.11G091400;Glyma.13G035900;Glyma.13G127500;Glyma.14G179100;Glyma.15G115200;Glyma.15G274600;Glyma.16G168200;Glyma.17G096900;Glyma.20G209900;Glyma.20G232200
GO:0009108	coenzyme biosynthetic process	19	270	0.276209	0.812998	Glyma.01G028900;Glyma.02G036300;Glyma.02G222400;Glyma.04G086900;Glyma.06G032451;Glyma.06G032500;Glyma.08G025800;Glyma.09G035600;Glyma.09G126300;Glyma.10G268500;Glyma.14G021800;Glyma.15G038100;Glyma.15G140300;Glyma.16G019900;Glyma.18G013600;Glyma.18G229800;Glyma.18G260800;Glyma.18G296300;Glyma.19G000700
GO:0071496	cellular response to external stimulus	36	537	0.278418	0.818741	Glyma.01G019200;Glyma.02G003700;Glyma.02G017100;Glyma.03G130600;Glyma.03G215000;Glyma.03G219300;Glyma.05G045700;Glyma.05G188500;Glyma.05G222400;Glyma.05G241600;Glyma.06G307700;Glyma.07G105400;Glyma.07G262700;Glyma.08G049000;Glyma.08G174900;Glyma.09G005700;Glyma.09G102800;Glyma.09G203500;Glyma.10G006700;Glyma.10G017600;Glyma.10G183300;Glyma.10G186500;Glyma.10G242600;Glyma.10G286300;Glyma.12G047500…
GO:0009741	response to brassinosteroid	17	240	0.281404	0.826755	Glyma.02G099500;Glyma.03G215800;Glyma.04G100400;Glyma.05G119500;Glyma.06G102100;Glyma.07G247500;Glyma.08G074500;Glyma.09G265500;Glyma.10G258800;Glyma.12G113100;Glyma.13G054300;Glyma.13G088400;Glyma.14G219100;Glyma.18G270600;Glyma.19G141100;Glyma.19G212300;Glyma.20G132400
GO:0046939	nucleotide phosphorylation	8	103	0.281956	0.82761	Glyma.02G222400;Glyma.04G086900;Glyma.06G032451;Glyma.06G032500;Glyma.09G126300;Glyma.10G268500;Glyma.15G038100;Glyma.19G000700
GO:0010506	regulation of autophagy	5	59	0.282867	0.829517	Glyma.02G232600;Glyma.11G163300;Glyma.14G200200;Glyma.17G239700;Glyma.18G056600
GO:0044765	single-organism transport	223	3566	0.283158	0.829603	Glyma.01G024000;Glyma.01G106700;Glyma.01G114500;Glyma.01G114550;Glyma.01G123400;Glyma.01G152100;Glyma.01G154400;Glyma.01G157700;Glyma.01G178500;Glyma.01G202500;Glyma.01G208200;Glyma.01G210500;Glyma.01G219001;Glyma.01G220600;Glyma.01G224400;Glyma.01G228600;Glyma.02G003700;Glyma.02G008000;Glyma.02G022200;Glyma.02G090000;Glyma.02G095400;Glyma.02G116400;Glyma.02G147900;Glyma.02G163200;Glyma.02G231200…
GO:0010037	response to carbon dioxide	3	31	0.28693	0.836038	Glyma.04G022300;Glyma.08G286700;Glyma.13G226600
GO:0072347	response to anesthetic	3	31	0.28693	0.836038	Glyma.04G022300;Glyma.08G286700;Glyma.13G226600
GO:0072531	pyrimidine-containing compound transmembrane transport	3	31	0.28693	0.836038	Glyma.02G116400;Glyma.08G055000;Glyma.17G245700
GO:1904823	purine nucleobase transmembrane transport	3	31	0.28693	0.836038	Glyma.02G116400;Glyma.04G220800;Glyma.17G245700
GO:0006206	pyrimidine nucleobase metabolic process	4	45	0.286935	0.836038	Glyma.02G116400;Glyma.07G105400;Glyma.08G161000;Glyma.16G058200
GO:0046351	disaccharide biosynthetic process	4	45	0.286935	0.836038	Glyma.04G119700;Glyma.06G184200;Glyma.13G092500;Glyma.17G067800
GO:0055065	metal ion homeostasis	20	288	0.28925	0.84201	Glyma.02G095400;Glyma.02G231200;Glyma.03G130600;Glyma.03G171500;Glyma.04G020300;Glyma.05G240600;Glyma.06G106700;Glyma.07G067700;Glyma.08G076000;Glyma.08G076100;Glyma.09G102800;Glyma.10G112000;Glyma.11G091400;Glyma.13G127500;Glyma.14G179100;Glyma.15G274600;Glyma.16G168200;Glyma.17G096900;Glyma.20G209900;Glyma.20G232200
GO:0045861	negative regulation of proteolysis	7	89	0.290068	0.843617	Glyma.06G036300;Glyma.07G081100;Glyma.07G266000;Glyma.12G234800;Glyma.13G071800;Glyma.13G189500;Glyma.15G227500
GO:0009072	aromatic amino acid family metabolic process	9	119	0.290571	0.844249	Glyma.04G219200;Glyma.06G082700;Glyma.08G138800;Glyma.08G141500;Glyma.11G238200;Glyma.12G181800;Glyma.14G216200;Glyma.17G012600;Glyma.19G025100
GO:0015749	monosaccharide transport	8	104	0.290818	0.844249	Glyma.03G149333;Glyma.03G241500;Glyma.04G102600;Glyma.04G102700;Glyma.09G087400;Glyma.11G004800;Glyma.11G119500;Glyma.15G203300
GO:0006073	cellular glucan metabolic process	20	289	0.294531	0.854249	Glyma.01G225800;Glyma.03G229800;Glyma.03G249500;Glyma.04G067900;Glyma.05G187300;Glyma.05G217100;Glyma.06G069600;Glyma.08G246300;Glyma.08G334000;Glyma.09G103000;Glyma.09G168300;Glyma.10G145300;Glyma.11G017100;Glyma.15G124600;Glyma.15G275000;Glyma.16G058200;Glyma.16G165900;Glyma.18G283400;Glyma.19G227800;Glyma.20G094500
GO:0006884	cell volume homeostasis	2	18	0.296643	0.857239	Glyma.06G119300;Glyma.13G035900
GO:0009992	cellular water homeostasis	2	18	0.296643	0.857239	Glyma.06G119300;Glyma.13G035900
GO:0019288	isopentenyl diphosphate biosynthetic process, methylerythritol 4-phosphate pathway	2	18	0.296643	0.857239	Glyma.12G046000;Glyma.17G089600
GO:0046482	para-aminobenzoic acid metabolic process	2	18	0.296643	0.857239	Glyma.06G082700;Glyma.19G025100
GO:0043467	regulation of generation of precursor metabolites and energy	6	75	0.29838	0.85966	Glyma.02G141700;Glyma.04G112800;Glyma.04G247900;Glyma.05G172300;Glyma.13G106800;Glyma.19G161400
GO:0042446	hormone biosynthetic process	26	384	0.298745	0.85966	Glyma.01G019700;Glyma.02G081100;Glyma.02G081200;Glyma.03G131200;Glyma.05G237200;Glyma.05G248600;Glyma.07G093900;Glyma.08G044400;Glyma.09G182400;Glyma.09G191700;Glyma.09G203000;Glyma.10G092800;Glyma.10G124700;Glyma.11G194500;Glyma.11G256500;Glyma.13G109700;Glyma.13G109800;Glyma.13G218200;Glyma.14G045100;Glyma.14G059200;Glyma.17G009800;Glyma.17G246500;Glyma.19G062800;Glyma.19G133300;Glyma.19G133400…
GO:0008299	isoprenoid biosynthetic process	20	290	0.299844	0.85966	Glyma.01G019700;Glyma.02G273100;Glyma.03G131200;Glyma.04G052100;Glyma.05G026200;Glyma.06G221900;Glyma.08G176300;Glyma.09G203000;Glyma.10G092800;Glyma.12G003500;Glyma.12G046000;Glyma.13G218200;Glyma.14G045100;Glyma.15G250100;Glyma.17G089600;Glyma.17G100700;Glyma.19G047800;Glyma.19G062800;Glyma.19G133300;Glyma.19G133400
GO:0016106	sesquiterpenoid biosynthetic process	4	46	0.300719	0.85966	Glyma.08G176300;Glyma.14G045100;Glyma.15G250100;Glyma.19G047800
GO:1900376	regulation of secondary metabolite biosynthetic process	4	46	0.300719	0.85966	Glyma.03G130600;Glyma.06G220800;Glyma.08G201300;Glyma.15G019200
GO:0006863	purine nucleobase transport	3	32	0.303738	0.85966	Glyma.02G116400;Glyma.04G220800;Glyma.17G245700
GO:0007264	small GTPase mediated signal transduction	3	32	0.303738	0.85966	Glyma.02G289300;Glyma.07G081100;Glyma.14G025700
GO:0009110	vitamin biosynthetic process	10	136	0.305348	0.85966	Glyma.05G026200;Glyma.08G177300;Glyma.10G251500;Glyma.12G135000;Glyma.14G021800;Glyma.16G019900;Glyma.17G100700;Glyma.18G229800;Glyma.18G260800;Glyma.18G296300
GO:0060918	auxin transport	16	229	0.307966	0.85966	Glyma.01G152100;Glyma.01G157700;Glyma.02G008000;Glyma.04G052100;Glyma.06G051500;Glyma.06G189300;Glyma.08G168300;Glyma.11G087300;Glyma.13G063700;Glyma.13G106900;Glyma.13G119000;Glyma.14G099200;Glyma.14G216200;Glyma.15G203700;Glyma.17G041200;Glyma.20G098300
GO:0006732	coenzyme metabolic process	27	402	0.30891	0.85966	Glyma.01G028900;Glyma.02G005500;Glyma.02G036300;Glyma.02G222400;Glyma.04G086900;Glyma.04G112800;Glyma.06G032451;Glyma.06G032500;Glyma.07G189900;Glyma.08G025800;Glyma.09G035600;Glyma.09G126300;Glyma.10G268500;Glyma.12G106900;Glyma.13G267851;Glyma.14G021800;Glyma.14G211000;Glyma.15G038100;Glyma.15G140300;Glyma.16G019900;Glyma.18G013600;Glyma.18G229800;Glyma.18G260800;Glyma.18G284600;Glyma.18G296300…
GO:0043455	regulation of secondary metabolic process	7	91	0.309479	0.85966	Glyma.01G019700;Glyma.03G130600;Glyma.06G220800;Glyma.08G201300;Glyma.08G207700;Glyma.09G203000;Glyma.15G019200
GO:0006063	uronic acid metabolic process	1	6	0.311569	0.85966	Glyma.11G254900
GO:0007100	mitotic centrosome separation	1	6	0.311569	0.85966	Glyma.14G077200
GO:0007586	digestion	1	6	0.311569	0.85966	Glyma.15G206800
GO:0009215	purine deoxyribonucleoside triphosphate metabolic process	1	6	0.311569	0.85966	Glyma.01G090900
GO:0015688	iron chelate transport	1	6	0.311569	0.85966	Glyma.07G067700
GO:0015697	quaternary ammonium group transport	1	6	0.311569	0.85966	Glyma.16G216500
GO:0015727	lactate transport	1	6	0.311569	0.85966	Glyma.05G162600
GO:0015752	D-ribose transport	1	6	0.311569	0.85966	Glyma.11G119500
GO:0015753	D-xylose transport	1	6	0.311569	0.85966	Glyma.11G119500
GO:0015795	sorbitol transport	1	6	0.311569	0.85966	Glyma.11G119500
GO:0015797	mannitol transport	1	6	0.311569	0.85966	Glyma.11G119500
GO:0015801	aromatic amino acid transport	1	6	0.311569	0.85966	Glyma.17G192000
GO:0018973	trinitrotoluene metabolic process	1	6	0.311569	0.85966	Glyma.08G174900
GO:0018974	2,4,6-trinitrotoluene metabolic process	1	6	0.311569	0.85966	Glyma.08G174900
GO:0019326	nitrotoluene metabolic process	1	6	0.311569	0.85966	Glyma.08G174900
GO:0019586	galacturonate metabolic process	1	6	0.311569	0.85966	Glyma.11G254900
GO:0032196	transposition	1	6	0.311569	0.85966	Glyma.15G010300
GO:0033530	raffinose metabolic process	1	6	0.311569	0.85966	Glyma.03G137900
GO:0035873	lactate transmembrane transport	1	6	0.311569	0.85966	Glyma.05G162600
GO:0043949	regulation of cAMP-mediated signaling	1	6	0.311569	0.85966	Glyma.13G139400
GO:0043951	negative regulation of cAMP-mediated signaling	1	6	0.311569	0.85966	Glyma.13G139400
GO:0045744	negative regulation of G-protein coupled receptor protein signaling pathway	1	6	0.311569	0.85966	Glyma.13G139400
GO:0045903	positive regulation of translational fidelity	1	6	0.311569	0.85966	Glyma.18G203700
GO:0046166	glyceraldehyde-3-phosphate biosynthetic process	1	6	0.311569	0.85966	Glyma.15G038100
GO:0046256	2,4,6-trinitrotoluene catabolic process	1	6	0.311569	0.85966	Glyma.08G174900
GO:0046260	trinitrotoluene catabolic process	1	6	0.311569	0.85966	Glyma.08G174900
GO:0046263	nitrotoluene catabolic process	1	6	0.311569	0.85966	Glyma.08G174900
GO:0046416	D-amino acid metabolic process	1	6	0.311569	0.85966	Glyma.05G248600
GO:0046874	quinolinate metabolic process	1	6	0.311569	0.85966	Glyma.18G013600
GO:0051299	centrosome separation	1	6	0.311569	0.85966	Glyma.14G077200
GO:0070829	heterochromatin maintenance	1	6	0.311569	0.85966	Glyma.18G087100
GO:0071457	cellular response to ozone	1	6	0.311569	0.85966	Glyma.03G242900
GO:0072490	toluene-containing compound metabolic process	1	6	0.311569	0.85966	Glyma.08G174900
GO:0072491	toluene-containing compound catabolic process	1	6	0.311569	0.85966	Glyma.08G174900
GO:0080037	negative regulation of cytokinin-activated signaling pathway	1	6	0.311569	0.85966	Glyma.08G207700
GO:0090357	regulation of tryptophan metabolic process	1	6	0.311569	0.85966	Glyma.14G216200
GO:1901678	iron coordination entity transport	1	6	0.311569	0.85966	Glyma.07G067700
GO:1901804	beta-glucoside metabolic process	1	6	0.311569	0.85966	Glyma.12G240000
GO:1903427	negative regulation of reactive oxygen species biosynthetic process	1	6	0.311569	0.85966	Glyma.17G187600
GO:1904143	positive regulation of carotenoid biosynthetic process	1	6	0.311569	0.85966	Glyma.12G003500
GO:2000693	positive regulation of seed maturation	1	6	0.311569	0.85966	Glyma.03G219300
GO:0046128	purine ribonucleoside metabolic process	16	230	0.314054	0.865764	Glyma.02G222400;Glyma.04G045000;Glyma.04G086900;Glyma.06G032451;Glyma.06G032500;Glyma.06G229000;Glyma.07G039600;Glyma.07G189900;Glyma.08G164100;Glyma.09G126300;Glyma.10G268500;Glyma.12G106900;Glyma.15G038100;Glyma.15G107900;Glyma.19G000700;Glyma.19G109600
GO:0010218	response to far red light	8	107	0.317782	0.874831	Glyma.02G196500;Glyma.02G254300;Glyma.11G035900;Glyma.13G063700;Glyma.17G144700;Glyma.18G030200;Glyma.20G090000;Glyma.20G170000
GO:0032101	regulation of response to external stimulus	18	262	0.31824	0.874831	Glyma.01G166100;Glyma.02G017100;Glyma.03G215000;Glyma.04G022300;Glyma.05G237200;Glyma.07G093900;Glyma.08G044400;Glyma.08G135200;Glyma.08G197000;Glyma.09G182400;Glyma.10G017600;Glyma.11G063100;Glyma.11G077300;Glyma.16G054400;Glyma.17G239700;Glyma.19G018800;Glyma.20G144600;Glyma.20G163100
GO:0022898	regulation of transmembrane transporter activity	5	62	0.318738	0.874831	Glyma.02G250200;Glyma.11G222600;Glyma.12G074100;Glyma.14G066400;Glyma.18G035000
GO:0032409	regulation of transporter activity	5	62	0.318738	0.874831	Glyma.02G250200;Glyma.11G222600;Glyma.12G074100;Glyma.14G066400;Glyma.18G035000
GO:0032412	regulation of ion transmembrane transporter activity	5	62	0.318738	0.874831	Glyma.02G250200;Glyma.11G222600;Glyma.12G074100;Glyma.14G066400;Glyma.18G035000
GO:0009970	cellular response to sulfate starvation	2	19	0.319396	0.874831	Glyma.10G242600;Glyma.20G151500
GO:0015798	myo-inositol transport	2	19	0.319396	0.874831	Glyma.09G087400;Glyma.11G119500
GO:0006665	sphingolipid metabolic process	6	77	0.319825	0.874831	Glyma.03G249500;Glyma.08G279700;Glyma.14G043500;Glyma.17G239700;Glyma.18G146900;Glyma.18G192800
GO:0009251	glucan catabolic process	6	77	0.319825	0.874831	Glyma.08G246300;Glyma.08G334000;Glyma.09G168300;Glyma.10G106600;Glyma.16G039300;Glyma.19G113500
GO:0033108	mitochondrial respiratory chain complex assembly	3	33	0.320587	0.875407	Glyma.02G053600;Glyma.07G052700;Glyma.12G041100
GO:0051091	positive regulation of sequence-specific DNA binding transcription factor activity	3	33	0.320587	0.875407	Glyma.04G134200;Glyma.13G193800;Glyma.15G232200
GO:0044242	cellular lipid catabolic process	14	200	0.321574	0.877346	Glyma.01G019700;Glyma.02G288500;Glyma.05G180100;Glyma.07G246300;Glyma.08G311200;Glyma.09G191700;Glyma.09G203000;Glyma.09G209501;Glyma.10G124700;Glyma.11G125400;Glyma.13G218200;Glyma.17G005300;Glyma.17G239700;Glyma.20G077000
GO:0009789	positive regulation of abscisic acid-activated signaling pathway	8	108	0.326878	0.891051	Glyma.05G173500;Glyma.06G040400;Glyma.08G130800;Glyma.10G124700;Glyma.11G236600;Glyma.11G244000;Glyma.18G020400;Glyma.20G077000
GO:0009845	seed germination	27	406	0.327383	0.891334	Glyma.01G171100;Glyma.01G183500;Glyma.02G052700;Glyma.02G226000;Glyma.04G009400;Glyma.05G103200;Glyma.05G241600;Glyma.06G197600;Glyma.07G266000;Glyma.08G049000;Glyma.09G138100;Glyma.10G152200;Glyma.10G221000;Glyma.11G072000;Glyma.11G198300;Glyma.14G089800;Glyma.16G132800;Glyma.16G141100;Glyma.17G070800;Glyma.17G090900;Glyma.17G103400;Glyma.17G153000;Glyma.19G025100;Glyma.19G069200;Glyma.19G233900…
GO:0051188	cofactor biosynthetic process	28	422	0.327821	0.891334	Glyma.01G028900;Glyma.02G036300;Glyma.02G222400;Glyma.03G119500;Glyma.03G130600;Glyma.04G050400;Glyma.04G086900;Glyma.05G026200;Glyma.06G032451;Glyma.06G032500;Glyma.06G063500;Glyma.06G221900;Glyma.08G025800;Glyma.09G035600;Glyma.09G126300;Glyma.10G268500;Glyma.14G021800;Glyma.15G038100;Glyma.15G140300;Glyma.16G019900;Glyma.17G100700;Glyma.17G217100;Glyma.18G013600;Glyma.18G229800;Glyma.18G260800…
GO:0007140	male meiosis	5	63	0.330822	0.891334	Glyma.07G066800;Glyma.07G081100;Glyma.09G256000;Glyma.16G032900;Glyma.18G236800
GO:0009631	cold acclimation	5	63	0.330822	0.891334	Glyma.04G009400;Glyma.05G043200;Glyma.10G058500;Glyma.12G047500;Glyma.13G106900
GO:1901135	carbohydrate derivative metabolic process	69	1082	0.330858	0.891334	Glyma.01G028900;Glyma.01G048500;Glyma.01G090900;Glyma.02G036300;Glyma.02G108100;Glyma.02G222400;Glyma.04G045000;Glyma.04G061900;Glyma.04G086900;Glyma.05G006000;Glyma.05G139000;Glyma.06G032451;Glyma.06G032500;Glyma.06G229000;Glyma.06G263100;Glyma.06G290000;Glyma.07G039600;Glyma.07G174000;Glyma.07G189900;Glyma.08G085800;Glyma.08G161000;Glyma.08G164100;Glyma.08G201300;Glyma.08G249900;Glyma.09G014900…
GO:0006818	hydrogen transport	16	233	0.332507	0.891334	Glyma.01G024000;Glyma.02G095400;Glyma.02G116400;Glyma.03G149333;Glyma.03G241500;Glyma.04G102600;Glyma.04G102700;Glyma.06G229000;Glyma.09G087400;Glyma.10G217900;Glyma.11G004800;Glyma.11G119500;Glyma.12G074100;Glyma.15G107900;Glyma.15G203300;Glyma.19G109600
GO:0015992	proton transport	16	233	0.332507	0.891334	Glyma.01G024000;Glyma.02G095400;Glyma.02G116400;Glyma.03G149333;Glyma.03G241500;Glyma.04G102600;Glyma.04G102700;Glyma.06G229000;Glyma.09G087400;Glyma.10G217900;Glyma.11G004800;Glyma.11G119500;Glyma.12G074100;Glyma.15G107900;Glyma.15G203300;Glyma.19G109600
GO:0042278	purine nucleoside metabolic process	16	233	0.332507	0.891334	Glyma.02G222400;Glyma.04G045000;Glyma.04G086900;Glyma.06G032451;Glyma.06G032500;Glyma.06G229000;Glyma.07G039600;Glyma.07G189900;Glyma.08G164100;Glyma.09G126300;Glyma.10G268500;Glyma.12G106900;Glyma.15G038100;Glyma.15G107900;Glyma.19G000700;Glyma.19G109600
GO:0008219	cell death	40	616	0.336539	0.891334	Glyma.01G010500;Glyma.02G053600;Glyma.03G096500;Glyma.03G242100;Glyma.03G242200;Glyma.04G091800;Glyma.04G177700;Glyma.04G190400;Glyma.04G247900;Glyma.05G064700;Glyma.05G112200;Glyma.05G119500;Glyma.06G175100;Glyma.06G187200;Glyma.06G187300;Glyma.06G187400;Glyma.07G199800;Glyma.07G244867;Glyma.08G005900;Glyma.08G074500;Glyma.08G129400;Glyma.08G360100;Glyma.09G210600;Glyma.09G246600;Glyma.09G248600…
GO:0016265	death	40	616	0.336539	0.891334	Glyma.01G010500;Glyma.02G053600;Glyma.03G096500;Glyma.03G242100;Glyma.03G242200;Glyma.04G091800;Glyma.04G177700;Glyma.04G190400;Glyma.04G247900;Glyma.05G064700;Glyma.05G112200;Glyma.05G119500;Glyma.06G175100;Glyma.06G187200;Glyma.06G187300;Glyma.06G187400;Glyma.07G199800;Glyma.07G244867;Glyma.08G005900;Glyma.08G074500;Glyma.08G129400;Glyma.08G360100;Glyma.09G210600;Glyma.09G246600;Glyma.09G248600…
GO:0006555	methionine metabolic process	3	34	0.337442	0.891334	Glyma.03G129700;Glyma.10G244100;Glyma.15G190500
GO:0006739	NADP metabolic process	3	34	0.337442	0.891334	Glyma.04G112800;Glyma.14G211000;Glyma.18G284600
GO:0015851	nucleobase transport	3	34	0.337442	0.891334	Glyma.02G116400;Glyma.04G220800;Glyma.17G245700
GO:0072523	purine-containing compound catabolic process	3	34	0.337442	0.891334	Glyma.01G090900;Glyma.10G184900;Glyma.17G148400
GO:0001505	regulation of neurotransmitter levels	7	94	0.339022	0.891334	Glyma.02G245700;Glyma.09G209501;Glyma.14G094700;Glyma.15G276400;Glyma.17G192000;Glyma.18G230800;Glyma.20G248000
GO:0044262	cellular carbohydrate metabolic process	42	649	0.339785	0.891334	Glyma.01G048500;Glyma.01G225800;Glyma.02G108100;Glyma.03G229800;Glyma.03G249500;Glyma.04G067900;Glyma.04G086900;Glyma.04G119700;Glyma.05G045900;Glyma.05G187300;Glyma.05G217100;Glyma.06G069600;Glyma.06G184200;Glyma.06G292400;Glyma.07G004200;Glyma.07G263800;Glyma.08G101000;Glyma.08G222300;Glyma.08G246300;Glyma.08G334000;Glyma.09G103000;Glyma.09G168300;Glyma.10G145300;Glyma.10G200700;Glyma.10G221000…
GO:0010431	seed maturation	9	125	0.341278	0.891334	Glyma.03G219300;Glyma.04G198600;Glyma.08G176300;Glyma.09G126300;Glyma.11G078300;Glyma.15G250100;Glyma.16G141100;Glyma.19G018600;Glyma.19G158100
GO:0007584	response to nutrient	6	79	0.341485	0.891334	Glyma.04G177700;Glyma.06G187200;Glyma.06G187300;Glyma.06G187400;Glyma.18G296300;Glyma.19G018600
GO:0007600	sensory perception	2	20	0.341966	0.891334	Glyma.10G159100;Glyma.11G121700
GO:0009190	cyclic nucleotide biosynthetic process	2	20	0.341966	0.891334	Glyma.09G014900;Glyma.09G027900
GO:0009877	nodulation	2	20	0.341966	0.891334	Glyma.06G065600;Glyma.11G063100
GO:0009963	positive regulation of flavonoid biosynthetic process	2	20	0.341966	0.891334	Glyma.04G052100;Glyma.08G220200
GO:0043434	response to peptide hormone	2	20	0.341966	0.891334	Glyma.02G024600;Glyma.02G024800
GO:0046513	ceramide biosynthetic process	2	20	0.341966	0.891334	Glyma.03G249500;Glyma.17G239700
GO:0051365	cellular response to potassium ion starvation	2	20	0.341966	0.891334	Glyma.05G045700;Glyma.05G222400
GO:0052652	cyclic purine nucleotide metabolic process	2	20	0.341966	0.891334	Glyma.09G014900;Glyma.09G027900
GO:2000122	negative regulation of stomatal complex development	2	20	0.341966	0.891334	Glyma.04G022300;Glyma.08G286700
GO:0019682	glyceraldehyde-3-phosphate metabolic process	4	49	0.342428	0.891334	Glyma.12G046000;Glyma.15G038100;Glyma.17G089600;Glyma.18G284600
GO:0048367	shoot system development	121	1933	0.344438	0.891334	Glyma.01G037200;Glyma.01G051300;Glyma.01G061100;Glyma.01G090400;Glyma.01G101800;Glyma.01G154400;Glyma.01G166100;Glyma.01G179900;Glyma.01G188400;Glyma.01G224800;Glyma.02G017100;Glyma.02G019100;Glyma.02G063900;Glyma.02G099500;Glyma.02G131300;Glyma.02G187100;Glyma.02G204000;Glyma.02G245700;Glyma.02G254300;Glyma.03G142400;Glyma.03G148300;Glyma.03G177500;Glyma.03G201100;Glyma.03G201200;Glyma.03G201550…
GO:0048366	leaf development	54	844	0.345037	0.891334	Glyma.01G037200;Glyma.01G051300;Glyma.01G154400;Glyma.01G179900;Glyma.01G224800;Glyma.02G017100;Glyma.02G019100;Glyma.02G063900;Glyma.02G099500;Glyma.02G204000;Glyma.03G201100;Glyma.03G201200;Glyma.03G201550;Glyma.03G215000;Glyma.04G091700;Glyma.04G223300;Glyma.05G103300;Glyma.05G137500;Glyma.05G215900;Glyma.06G082400;Glyma.06G125600;Glyma.06G142000;Glyma.06G164900;Glyma.07G039600;Glyma.08G008100…
GO:0006629	lipid metabolic process	86	1363	0.345145	0.891334	Glyma.01G019700;Glyma.01G028900;Glyma.02G036300;Glyma.02G081100;Glyma.02G081200;Glyma.02G123700;Glyma.02G226000;Glyma.02G273100;Glyma.02G288500;Glyma.03G131200;Glyma.03G187700;Glyma.03G221350;Glyma.03G249500;Glyma.03G264300;Glyma.04G052100;Glyma.04G104900;Glyma.05G026200;Glyma.05G064700;Glyma.05G138100;Glyma.05G180100;Glyma.06G020700;Glyma.06G105900;Glyma.06G221900;Glyma.07G019100;Glyma.07G069500…
GO:0006355	regulation of transcription, DNA-templated	225	3637	0.345979	0.891334	Glyma.01G016600;Glyma.01G019400;Glyma.01G019700;Glyma.01G051300;Glyma.01G101800;Glyma.01G179900;Glyma.01G185800;Glyma.01G188400;Glyma.01G224800;Glyma.02G019100;Glyma.02G070600;Glyma.02G080200;Glyma.02G094500;Glyma.02G099500;Glyma.02G124300;Glyma.02G161100;Glyma.02G196500;Glyma.02G218100;Glyma.02G227000;Glyma.02G232600;Glyma.02G296600;Glyma.02G303800;Glyma.03G130000;Glyma.03G130600;Glyma.03G135800…
GO:0000098	sulfur amino acid catabolic process	1	7	0.353107	0.891334	Glyma.05G248600
GO:0000270	peptidoglycan metabolic process	1	7	0.353107	0.891334	Glyma.14G056500
GO:0005980	glycogen catabolic process	1	7	0.353107	0.891334	Glyma.08G334000
GO:0006027	glycosaminoglycan catabolic process	1	7	0.353107	0.891334	Glyma.14G056500
GO:0006072	glycerol-3-phosphate metabolic process	1	7	0.353107	0.891334	Glyma.08G085800
GO:0006290	pyrimidine dimer repair	1	7	0.353107	0.891334	Glyma.03G219033
GO:0006546	glycine catabolic process	1	7	0.353107	0.891334	Glyma.14G094700
GO:0006553	lysine metabolic process	1	7	0.353107	0.891334	Glyma.17G044300
GO:0006646	phosphatidylethanolamine biosynthetic process	1	7	0.353107	0.891334	Glyma.20G170300
GO:0006983	ER overload response	1	7	0.353107	0.891334	Glyma.05G064700
GO:0007043	cell-cell junction assembly	1	7	0.353107	0.891334	Glyma.19G083200
GO:0008101	decapentaplegic signaling pathway	1	7	0.353107	0.891334	Glyma.10G200700
GO:0009085	lysine biosynthetic process	1	7	0.353107	0.891334	Glyma.17G044300
GO:0009253	peptidoglycan catabolic process	1	7	0.353107	0.891334	Glyma.14G056500
GO:0009264	deoxyribonucleotide catabolic process	1	7	0.353107	0.891334	Glyma.01G090900
GO:0010273	detoxification of copper ion	1	7	0.353107	0.891334	Glyma.01G219001
GO:0010421	hydrogen peroxide-mediated programmed cell death	1	7	0.353107	0.891334	Glyma.03G096500
GO:0010617	circadian regulation of calcium ion oscillation	1	7	0.353107	0.891334	Glyma.20G209900
GO:0015684	ferrous iron transport	1	7	0.353107	0.891334	Glyma.02G231200
GO:0015808	L-alanine transport	1	7	0.353107	0.891334	Glyma.17G192000
GO:0016239	positive regulation of macroautophagy	1	7	0.353107	0.891334	Glyma.17G239700
GO:0019355	nicotinamide nucleotide biosynthetic process from aspartate	1	7	0.353107	0.891334	Glyma.18G013600
GO:0031035	myosin filament disassembly	1	7	0.353107	0.891334	Glyma.11G123000
GO:0031037	myosin II filament disassembly	1	7	0.353107	0.891334	Glyma.11G123000
GO:0032261	purine nucleotide salvage	1	7	0.353107	0.891334	Glyma.04G045000
GO:0032328	alanine transport	1	7	0.353107	0.891334	Glyma.17G192000
GO:0032801	receptor catabolic process	1	7	0.353107	0.891334	Glyma.15G201800
GO:0033231	carbohydrate export	1	7	0.353107	0.891334	Glyma.17G039300
GO:0033240	positive regulation of cellular amine metabolic process	1	7	0.353107	0.891334	Glyma.14G216200
GO:0033499	galactose catabolic process via UDP-galactose	1	7	0.353107	0.891334	Glyma.19G020700
GO:0034398	telomere tethering at nuclear periphery	1	7	0.353107	0.891334	Glyma.12G235000
GO:0034627	'de novo' NAD biosynthetic process	1	7	0.353107	0.891334	Glyma.18G013600
GO:0034628	'de novo' NAD biosynthetic process from aspartate	1	7	0.353107	0.891334	Glyma.18G013600
GO:0035344	hypoxanthine transport	1	7	0.353107	0.891334	Glyma.17G245700
GO:0044035	multi-organism catabolic process	1	7	0.353107	0.891334	Glyma.14G056500
GO:0044040	multi-organism carbohydrate metabolic process	1	7	0.353107	0.891334	Glyma.14G056500
GO:0044041	multi-organism carbohydrate catabolic process	1	7	0.353107	0.891334	Glyma.14G056500
GO:0044209	AMP salvage	1	7	0.353107	0.891334	Glyma.04G045000
GO:0044278	cell wall disruption in other organism	1	7	0.353107	0.891334	Glyma.14G056500
GO:0045764	positive regulation of cellular amino acid metabolic process	1	7	0.353107	0.891334	Glyma.14G216200
GO:0045842	positive regulation of mitotic metaphase/anaphase transition	1	7	0.353107	0.891334	Glyma.14G077200
GO:0045880	positive regulation of smoothened signaling pathway	1	7	0.353107	0.891334	Glyma.10G200700
GO:0045921	positive regulation of exocytosis	1	7	0.353107	0.891334	Glyma.11G085900
GO:0046386	deoxyribose phosphate catabolic process	1	7	0.353107	0.891334	Glyma.01G090900
GO:0051195	negative regulation of cofactor metabolic process	1	7	0.353107	0.891334	Glyma.17G187600
GO:0051672	catabolism by organism of cell wall peptidoglycan in other organism	1	7	0.353107	0.891334	Glyma.14G056500
GO:0055122	response to very low light intensity stimulus	1	7	0.353107	0.891334	Glyma.20G090000
GO:0061488	adenine import into cell	1	7	0.353107	0.891334	Glyma.17G245700
GO:0061489	guanine import into cell	1	7	0.353107	0.891334	Glyma.17G245700
GO:0090097	regulation of decapentaplegic signaling pathway	1	7	0.353107	0.891334	Glyma.10G200700
GO:0098702	adenine import across plasma membrane	1	7	0.353107	0.891334	Glyma.17G245700
GO:0098710	guanine import across plasma membrane	1	7	0.353107	0.891334	Glyma.17G245700
GO:0098721	uracil import across plasma membrane	1	7	0.353107	0.891334	Glyma.17G245700
GO:1901970	positive regulation of mitotic sister chromatid separation	1	7	0.353107	0.891334	Glyma.14G077200
GO:1902101	positive regulation of metaphase/anaphase transition of cell cycle	1	7	0.353107	0.891334	Glyma.14G077200
GO:1902265	abscisic acid homeostasis	1	7	0.353107	0.891334	Glyma.02G226000
GO:1902431	uracil import into cell	1	7	0.353107	0.891334	Glyma.17G245700
GO:1903716	guanine transmembrane transport	1	7	0.353107	0.891334	Glyma.17G245700
GO:1903874	ferrous iron transmembrane transport	1	7	0.353107	0.891334	Glyma.02G231200
GO:1990169	stress response to copper ion	1	7	0.353107	0.891334	Glyma.01G219001
GO:2000121	regulation of removal of superoxide radicals	1	7	0.353107	0.891334	Glyma.05G112200
GO:0009759	indole glucosinolate biosynthetic process	3	35	0.354271	0.8932	Glyma.09G048700;Glyma.09G048800;Glyma.16G149300
GO:0051193	regulation of cofactor metabolic process	8	111	0.354409	0.8932	Glyma.03G130600;Glyma.04G177700;Glyma.06G063500;Glyma.06G187200;Glyma.06G187300;Glyma.06G187400;Glyma.17G187600;Glyma.17G217100
GO:0048878	chemical homeostasis	47	734	0.35582	0.896045	Glyma.01G157700;Glyma.02G095400;Glyma.02G226000;Glyma.02G231200;Glyma.03G122500;Glyma.03G130600;Glyma.03G171500;Glyma.03G185900;Glyma.04G020300;Glyma.04G078300;Glyma.04G184000;Glyma.05G240600;Glyma.05G241600;Glyma.06G079800;Glyma.06G106700;Glyma.06G119300;Glyma.07G047200;Glyma.07G067700;Glyma.08G005900;Glyma.08G049000;Glyma.08G076000;Glyma.08G076100;Glyma.08G220200;Glyma.09G010700;Glyma.09G102800…
GO:0048364	root development	70	1107	0.356462	0.896951	Glyma.01G007500;Glyma.01G106700;Glyma.01G157700;Glyma.01G225800;Glyma.02G017100;Glyma.02G019100;Glyma.02G024600;Glyma.02G024800;Glyma.02G072400;Glyma.02G094500;Glyma.02G099500;Glyma.02G169200;Glyma.02G254300;Glyma.03G161400;Glyma.03G173300;Glyma.03G215000;Glyma.03G215500;Glyma.04G091700;Glyma.04G101900;Glyma.04G104900;Glyma.04G118900;Glyma.04G184000;Glyma.05G068600;Glyma.05G217100;Glyma.05G241600…
GO:0018958	phenol-containing compound metabolic process	7	96	0.358918	0.902413	Glyma.05G237200;Glyma.07G093900;Glyma.07G199800;Glyma.08G044400;Glyma.09G182400;Glyma.18G283400;Glyma.19G025100
GO:0042752	regulation of circadian rhythm	6	81	0.363286	0.905875	Glyma.11G130600;Glyma.11G229700;Glyma.12G055000;Glyma.13G369800;Glyma.20G170000;Glyma.20G209900
GO:0052543	callose deposition in cell wall	6	81	0.363286	0.905875	Glyma.08G201300;Glyma.09G048700;Glyma.09G048800;Glyma.14G021800;Glyma.15G019200;Glyma.16G149300
GO:1901568	fatty acid derivative metabolic process	8	112	0.363648	0.905875	Glyma.02G086100;Glyma.03G221350;Glyma.03G260300;Glyma.09G209501;Glyma.14G043500;Glyma.17G246500;Glyma.19G218300;Glyma.20G248000
GO:0006558	L-phenylalanine metabolic process	2	21	0.364291	0.905875	Glyma.12G181800;Glyma.17G012600
GO:0009554	megasporogenesis	2	21	0.364291	0.905875	Glyma.10G256400;Glyma.20G135200
GO:0010107	potassium ion import	2	21	0.364291	0.905875	Glyma.06G164900;Glyma.08G008100
GO:0010161	red light signaling pathway	2	21	0.364291	0.905875	Glyma.04G058900;Glyma.20G090000
GO:0010215	cellulose microfibril organization	2	21	0.364291	0.905875	Glyma.04G160100;Glyma.06G205400
GO:0010244	response to low fluence blue light stimulus by blue low-fluence system	2	21	0.364291	0.905875	Glyma.12G181800;Glyma.20G209900
GO:0031505	fungal-type cell wall organization	2	21	0.364291	0.905875	Glyma.08G246300;Glyma.18G296300
GO:0032352	positive regulation of hormone metabolic process	2	21	0.364291	0.905875	Glyma.14G059200;Glyma.14G216200
GO:0071852	fungal-type cell wall organization or biogenesis	2	21	0.364291	0.905875	Glyma.08G246300;Glyma.18G296300
GO:1902221	erythrose 4-phosphate/phosphoenolpyruvate family amino acid metabolic process	2	21	0.364291	0.905875	Glyma.12G181800;Glyma.17G012600
GO:1904064	positive regulation of cation transmembrane transport	2	21	0.364291	0.905875	Glyma.06G164900;Glyma.08G008100
GO:0006714	sesquiterpenoid metabolic process	5	66	0.367273	0.911861	Glyma.02G226000;Glyma.08G176300;Glyma.14G045100;Glyma.15G250100;Glyma.19G047800
GO:0007052	mitotic spindle organization	5	66	0.367273	0.911861	Glyma.09G127000;Glyma.10G229400;Glyma.14G077200;Glyma.16G173700;Glyma.20G163900
GO:1902578	single-organism localization	228	3699	0.367764	0.912366	Glyma.01G024000;Glyma.01G106700;Glyma.01G114500;Glyma.01G114550;Glyma.01G123400;Glyma.01G152100;Glyma.01G154400;Glyma.01G157700;Glyma.01G178500;Glyma.01G202500;Glyma.01G208200;Glyma.01G210500;Glyma.01G219001;Glyma.01G220600;Glyma.01G224400;Glyma.01G228600;Glyma.02G003700;Glyma.02G008000;Glyma.02G022200;Glyma.02G090000;Glyma.02G095400;Glyma.02G116400;Glyma.02G147900;Glyma.02G163200;Glyma.02G231200…
GO:0022622	root system development	70	1111	0.36826	0.912882	Glyma.01G007500;Glyma.01G106700;Glyma.01G157700;Glyma.01G225800;Glyma.02G017100;Glyma.02G019100;Glyma.02G024600;Glyma.02G024800;Glyma.02G072400;Glyma.02G094500;Glyma.02G099500;Glyma.02G169200;Glyma.02G254300;Glyma.03G161400;Glyma.03G173300;Glyma.03G215000;Glyma.03G215500;Glyma.04G091700;Glyma.04G101900;Glyma.04G104900;Glyma.04G118900;Glyma.04G184000;Glyma.05G068600;Glyma.05G217100;Glyma.05G241600…
GO:0010817	regulation of hormone levels	52	819	0.369953	0.915885	Glyma.01G019700;Glyma.01G152100;Glyma.01G157700;Glyma.02G008000;Glyma.02G081100;Glyma.02G081200;Glyma.03G131200;Glyma.03G187700;Glyma.04G045000;Glyma.04G052100;Glyma.05G173500;Glyma.05G237200;Glyma.05G248600;Glyma.06G051500;Glyma.06G189300;Glyma.07G093900;Glyma.07G199800;Glyma.08G044400;Glyma.08G113600;Glyma.08G130800;Glyma.08G168300;Glyma.09G182400;Glyma.09G191700;Glyma.09G203000;Glyma.10G092800…
GO:0042592	homeostatic process	60	949	0.370245	0.915885	Glyma.01G157700;Glyma.02G095400;Glyma.02G226000;Glyma.02G231200;Glyma.02G238700;Glyma.03G001800;Glyma.03G122500;Glyma.03G130600;Glyma.03G171500;Glyma.03G185900;Glyma.04G020300;Glyma.04G078300;Glyma.04G184000;Glyma.05G135000;Glyma.05G172300;Glyma.05G240600;Glyma.05G241600;Glyma.06G079800;Glyma.06G106700;Glyma.06G119300;Glyma.07G047200;Glyma.07G067700;Glyma.08G005900;Glyma.08G049000;Glyma.08G076000…
GO:0090421	embryonic meristem initiation	4	51	0.370337	0.915885	Glyma.04G104900;Glyma.06G086600;Glyma.06G105900;Glyma.08G173400
GO:0006066	alcohol metabolic process	24	367	0.370852	0.916443	Glyma.02G081100;Glyma.02G081200;Glyma.02G226000;Glyma.02G273100;Glyma.03G187700;Glyma.06G020700;Glyma.07G110900;Glyma.07G162900;Glyma.08G176300;Glyma.10G183000;Glyma.10G221000;Glyma.11G122700;Glyma.12G106900;Glyma.14G045100;Glyma.14G090400;Glyma.15G038100;Glyma.15G250100;Glyma.17G153000;Glyma.17G232255;Glyma.17G239700;Glyma.17G246500;Glyma.19G047800;Glyma.20G170300;Glyma.20G170500
GO:1901576	organic substance biosynthetic process	454	7429	0.372745	0.920403	Glyma.01G006500;Glyma.01G016600;Glyma.01G019200;Glyma.01G019400;Glyma.01G019700;Glyma.01G028900;Glyma.01G048500;Glyma.01G051300;Glyma.01G071300;Glyma.01G090900;Glyma.01G101800;Glyma.01G139600;Glyma.01G169200;Glyma.01G171100;Glyma.01G179900;Glyma.01G185800;Glyma.01G188400;Glyma.01G224800;Glyma.01G225800;Glyma.01G228700;Glyma.01G239600;Glyma.02G001500;Glyma.02G003700;Glyma.02G017200;Glyma.02G019100…
GO:0009966	regulation of signal transduction	64	1015	0.373241	0.920913	Glyma.01G019800;Glyma.01G157700;Glyma.01G186800;Glyma.02G008000;Glyma.02G080200;Glyma.02G250200;Glyma.02G254300;Glyma.03G130600;Glyma.03G148300;Glyma.05G139000;Glyma.05G173500;Glyma.05G191700;Glyma.06G040400;Glyma.06G063500;Glyma.06G189300;Glyma.07G041400;Glyma.07G174000;Glyma.07G247500;Glyma.08G130800;Glyma.08G207700;Glyma.09G202600;Glyma.10G124700;Glyma.10G200700;Glyma.11G087300;Glyma.11G222600…
GO:0071472	cellular response to salt stress	6	82	0.374216	0.922601	Glyma.03G242900;Glyma.05G138100;Glyma.08G093200;Glyma.13G088100;Glyma.19G025100;Glyma.20G000800
GO:0072329	monocarboxylic acid catabolic process	9	129	0.375831	0.924413	Glyma.02G288500;Glyma.05G180100;Glyma.07G246300;Glyma.08G311200;Glyma.09G191700;Glyma.10G124700;Glyma.11G125400;Glyma.17G005300;Glyma.20G077000
GO:1903506	regulation of nucleic acid-templated transcription	228	3704	0.376425	0.924413	Glyma.01G016600;Glyma.01G019400;Glyma.01G019700;Glyma.01G051300;Glyma.01G101800;Glyma.01G179900;Glyma.01G185800;Glyma.01G188400;Glyma.01G224800;Glyma.02G019100;Glyma.02G070600;Glyma.02G080200;Glyma.02G094500;Glyma.02G099500;Glyma.02G124300;Glyma.02G161100;Glyma.02G196500;Glyma.02G218100;Glyma.02G227000;Glyma.02G232600;Glyma.02G296600;Glyma.02G303800;Glyma.03G130000;Glyma.03G130600;Glyma.03G135800…
GO:2001141	regulation of RNA biosynthetic process	228	3704	0.376425	0.924413	Glyma.01G016600;Glyma.01G019400;Glyma.01G019700;Glyma.01G051300;Glyma.01G101800;Glyma.01G179900;Glyma.01G185800;Glyma.01G188400;Glyma.01G224800;Glyma.02G019100;Glyma.02G070600;Glyma.02G080200;Glyma.02G094500;Glyma.02G099500;Glyma.02G124300;Glyma.02G161100;Glyma.02G196500;Glyma.02G218100;Glyma.02G227000;Glyma.02G232600;Glyma.02G296600;Glyma.02G303800;Glyma.03G130000;Glyma.03G130600;Glyma.03G135800…
GO:0044036	cell wall macromolecule metabolic process	17	256	0.376721	0.924413	Glyma.01G171100;Glyma.01G225800;Glyma.02G052700;Glyma.03G184500;Glyma.05G217100;Glyma.06G292400;Glyma.07G004200;Glyma.08G222300;Glyma.08G246300;Glyma.11G017100;Glyma.11G072000;Glyma.12G080100;Glyma.16G053300;Glyma.16G132800;Glyma.18G296300;Glyma.19G096100;Glyma.20G134200
GO:0009312	oligosaccharide biosynthetic process	5	67	0.379449	0.924413	Glyma.03G148300;Glyma.04G119700;Glyma.06G184200;Glyma.13G092500;Glyma.17G067800
GO:0042445	hormone metabolic process	37	579	0.381668	0.924413	Glyma.01G019700;Glyma.02G081100;Glyma.02G081200;Glyma.03G131200;Glyma.03G187700;Glyma.04G045000;Glyma.05G173500;Glyma.05G237200;Glyma.05G248600;Glyma.07G093900;Glyma.07G199800;Glyma.08G044400;Glyma.08G113600;Glyma.08G130800;Glyma.09G182400;Glyma.09G191700;Glyma.09G203000;Glyma.10G092800;Glyma.10G124700;Glyma.11G194500;Glyma.11G244000;Glyma.11G256500;Glyma.13G109700;Glyma.13G109800;Glyma.13G191400…
GO:1901615	organic hydroxy compound metabolic process	36	563	0.38245	0.924413	Glyma.02G081100;Glyma.02G081200;Glyma.02G226000;Glyma.02G273100;Glyma.03G187700;Glyma.04G219200;Glyma.05G026200;Glyma.05G237200;Glyma.06G020700;Glyma.07G093900;Glyma.07G110900;Glyma.07G162900;Glyma.07G199800;Glyma.08G044400;Glyma.08G141500;Glyma.08G176300;Glyma.09G182400;Glyma.10G183000;Glyma.10G221000;Glyma.11G122700;Glyma.12G106900;Glyma.12G240000;Glyma.14G045100;Glyma.14G090400;Glyma.15G038100…
GO:1902600	hydrogen ion transmembrane transport	15	225	0.382573	0.924413	Glyma.01G024000;Glyma.02G095400;Glyma.02G116400;Glyma.03G149333;Glyma.03G241500;Glyma.04G102600;Glyma.04G102700;Glyma.06G229000;Glyma.09G087400;Glyma.10G217900;Glyma.11G004800;Glyma.11G119500;Glyma.15G107900;Glyma.15G203300;Glyma.19G109600
GO:0055086	nucleobase-containing small molecule metabolic process	39	612	0.384099	0.924413	Glyma.01G028900;Glyma.01G090900;Glyma.02G005500;Glyma.02G036300;Glyma.02G116400;Glyma.02G222400;Glyma.04G045000;Glyma.04G086900;Glyma.04G112800;Glyma.06G032451;Glyma.06G032500;Glyma.06G229000;Glyma.07G039600;Glyma.07G105400;Glyma.07G189900;Glyma.08G025800;Glyma.08G161000;Glyma.08G164100;Glyma.08G249900;Glyma.09G014900;Glyma.09G027900;Glyma.09G035600;Glyma.09G126300;Glyma.10G184900;Glyma.10G268500…
GO:0010152	pollen maturation	4	52	0.384268	0.924413	Glyma.08G085800;Glyma.10G258800;Glyma.16G050500;Glyma.20G132400
GO:0052386	cell wall thickening	6	83	0.385155	0.924413	Glyma.08G201300;Glyma.09G048700;Glyma.09G048800;Glyma.14G021800;Glyma.15G019200;Glyma.16G149300
GO:0009187	cyclic nucleotide metabolic process	2	22	0.38632	0.924413	Glyma.09G014900;Glyma.09G027900
GO:0009635	response to herbicide	2	22	0.38632	0.924413	Glyma.08G174900;Glyma.11G124500
GO:0018106	peptidyl-histidine phosphorylation	2	22	0.38632	0.924413	Glyma.05G241600;Glyma.08G049000
GO:0030166	proteoglycan biosynthetic process	2	22	0.38632	0.924413	Glyma.10G200700;Glyma.19G018800
GO:0031322	ascospore-type prospore-specific spindle pole body remodeling	2	22	0.38632	0.924413	Glyma.08G234500;Glyma.15G219400
GO:0032544	plastid translation	2	22	0.38632	0.924413	Glyma.03G120300;Glyma.13G357200
GO:0036473	cell death in response to oxidative stress	2	22	0.38632	0.924413	Glyma.03G096500;Glyma.11G121700
GO:0043620	regulation of DNA-templated transcription in response to stress	2	22	0.38632	0.924413	Glyma.05G135000;Glyma.16G054400
GO:0051300	spindle pole body organization	2	22	0.38632	0.924413	Glyma.08G234500;Glyma.15G219400
GO:1990395	meiotic spindle pole body organization	2	22	0.38632	0.924413	Glyma.08G234500;Glyma.15G219400
GO:0006022	aminoglycan metabolic process	3	37	0.387732	0.924413	Glyma.10G200700;Glyma.14G056500;Glyma.15G206800
GO:0045839	negative regulation of mitotic nuclear division	3	37	0.387732	0.924413	Glyma.01G232600;Glyma.06G119700;Glyma.07G081100
GO:0070301	cellular response to hydrogen peroxide	3	37	0.387732	0.924413	Glyma.03G096500;Glyma.11G121700;Glyma.19G025100
GO:1902358	sulfate transmembrane transport	3	37	0.387732	0.924413	Glyma.01G024000;Glyma.03G156700;Glyma.15G014000
GO:1904062	regulation of cation transmembrane transport	3	37	0.387732	0.924413	Glyma.06G164900;Glyma.08G008100;Glyma.12G074100
GO:0071555	cell wall organization	28	435	0.388555	0.924413	Glyma.01G150700;Glyma.03G007700;Glyma.03G208200;Glyma.04G160100;Glyma.06G205400;Glyma.07G004200;Glyma.07G260300;Glyma.08G179700;Glyma.08G201300;Glyma.08G222300;Glyma.08G246300;Glyma.09G048700;Glyma.09G048800;Glyma.10G122300;Glyma.12G195500;Glyma.13G095300;Glyma.13G138300;Glyma.14G021800;Glyma.14G221400;Glyma.15G019200;Glyma.16G053300;Glyma.16G149300;Glyma.17G013600;Glyma.18G296300;Glyma.19G083200…
GO:0009119	ribonucleoside metabolic process	18	274	0.388817	0.924413	Glyma.02G222400;Glyma.04G045000;Glyma.04G086900;Glyma.06G032451;Glyma.06G032500;Glyma.06G229000;Glyma.07G039600;Glyma.07G189900;Glyma.08G161000;Glyma.08G164100;Glyma.09G126300;Glyma.10G268500;Glyma.12G106900;Glyma.15G038100;Glyma.15G107900;Glyma.16G058200;Glyma.19G000700;Glyma.19G109600
GO:0043622	cortical microtubule organization	7	99	0.388923	0.924413	Glyma.05G187300;Glyma.07G066800;Glyma.09G256000;Glyma.15G124600;Glyma.16G032900;Glyma.16G165900;Glyma.18G236800
GO:0044419	interspecies interaction between organisms	16	242	0.389155	0.924413	Glyma.04G059000;Glyma.04G061900;Glyma.06G059700;Glyma.06G065600;Glyma.07G066800;Glyma.09G022400;Glyma.09G256000;Glyma.11G063100;Glyma.11G218900;Glyma.12G235000;Glyma.14G056500;Glyma.16G032900;Glyma.17G015000;Glyma.18G038500;Glyma.18G236800;Glyma.20G052500
GO:1901421	positive regulation of response to alcohol	8	115	0.391478	0.924413	Glyma.05G173500;Glyma.06G040400;Glyma.08G130800;Glyma.10G124700;Glyma.11G236600;Glyma.11G244000;Glyma.18G020400;Glyma.20G077000
GO:0006208	pyrimidine nucleobase catabolic process	1	8	0.39214	0.924413	Glyma.07G105400
GO:0006212	uracil catabolic process	1	8	0.39214	0.924413	Glyma.07G105400
GO:0006241	CTP biosynthetic process	1	8	0.39214	0.924413	Glyma.08G161000
GO:0006651	diacylglycerol biosynthetic process	1	8	0.39214	0.924413	Glyma.08G085800
GO:0006657	CDP-choline pathway	1	8	0.39214	0.924413	Glyma.20G170300
GO:0009143	nucleoside triphosphate catabolic process	1	8	0.39214	0.924413	Glyma.01G090900
GO:0009208	pyrimidine ribonucleoside triphosphate metabolic process	1	8	0.39214	0.924413	Glyma.08G161000
GO:0009209	pyrimidine ribonucleoside triphosphate biosynthetic process	1	8	0.39214	0.924413	Glyma.08G161000
GO:0009298	GDP-mannose biosynthetic process	1	8	0.39214	0.924413	Glyma.18G296300
GO:0009623	response to parasitic fungus	1	8	0.39214	0.924413	Glyma.01G022400
GO:0009961	response to 1-aminocyclopropane-1-carboxylic acid	1	8	0.39214	0.924413	Glyma.07G190100
GO:0010042	response to manganese ion	1	8	0.39214	0.924413	Glyma.02G095400
GO:0010155	regulation of proton transport	1	8	0.39214	0.924413	Glyma.12G074100
GO:0015729	oxaloacetate transport	1	8	0.39214	0.924413	Glyma.01G024000
GO:0019322	pentose biosynthetic process	1	8	0.39214	0.924413	Glyma.08G249900
GO:0019566	arabinose metabolic process	1	8	0.39214	0.924413	Glyma.08G249900
GO:0019567	arabinose biosynthetic process	1	8	0.39214	0.924413	Glyma.08G249900
GO:0019860	uracil metabolic process	1	8	0.39214	0.924413	Glyma.07G105400
GO:0032890	regulation of organic acid transport	1	8	0.39214	0.924413	Glyma.08G254800
GO:0034397	telomere localization	1	8	0.39214	0.924413	Glyma.12G235000
GO:0042754	negative regulation of circadian rhythm	1	8	0.39214	0.924413	Glyma.13G369800
GO:0046036	CTP metabolic process	1	8	0.39214	0.924413	Glyma.08G161000
GO:0046622	positive regulation of organ growth	1	8	0.39214	0.924413	Glyma.01G061100
GO:0048144	fibroblast proliferation	1	8	0.39214	0.924413	Glyma.07G081100
GO:0048145	regulation of fibroblast proliferation	1	8	0.39214	0.924413	Glyma.07G081100
GO:1900111	positive regulation of histone H3-K9 dimethylation	1	8	0.39214	0.924413	Glyma.18G087100
GO:1902356	oxaloacetate(2-) transmembrane transport	1	8	0.39214	0.924413	Glyma.01G024000
GO:1902458	positive regulation of stomatal opening	1	8	0.39214	0.924413	Glyma.12G062900
GO:0051701	interaction with host	9	131	0.393222	0.926276	Glyma.04G061900;Glyma.07G066800;Glyma.09G022400;Glyma.09G256000;Glyma.11G218900;Glyma.16G032900;Glyma.18G038500;Glyma.18G236800;Glyma.20G052500
GO:2000280	regulation of root development	12	179	0.395617	0.930965	Glyma.02G094500;Glyma.03G173300;Glyma.04G101900;Glyma.04G118900;Glyma.06G063500;Glyma.10G016500;Glyma.13G133100;Glyma.13G226600;Glyma.17G217100;Glyma.18G287200;Glyma.19G213100;Glyma.20G158500
GO:0009767	photosynthetic electron transport chain	6	84	0.396093	0.930965	Glyma.04G112800;Glyma.04G247900;Glyma.05G051300;Glyma.05G172300;Glyma.13G106800;Glyma.15G107900
GO:0030004	cellular monovalent inorganic cation homeostasis	6	84	0.396093	0.930965	Glyma.03G171500;Glyma.04G184000;Glyma.09G010700;Glyma.13G127500;Glyma.14G179100;Glyma.15G115200
GO:0009723	response to ethylene	33	518	0.397898	0.933752	Glyma.01G022400;Glyma.02G017100;Glyma.03G130600;Glyma.03G215000;Glyma.04G064100;Glyma.05G063500;Glyma.06G290000;Glyma.07G244867;Glyma.08G076000;Glyma.08G076100;Glyma.08G254200;Glyma.09G102800;Glyma.10G007000;Glyma.10G017600;Glyma.11G192800;Glyma.12G117000;Glyma.12G203900;Glyma.12G222200;Glyma.13G051100;Glyma.13G054300;Glyma.13G088100;Glyma.14G116800;Glyma.15G012000;Glyma.15G041100;Glyma.15G264300…
GO:0046164	alcohol catabolic process	4	53	0.398161	0.933752	Glyma.10G221000;Glyma.15G038100;Glyma.17G153000;Glyma.20G170500
GO:1903008	organelle disassembly	4	53	0.398161	0.933752	Glyma.09G127000;Glyma.10G229400;Glyma.16G173700;Glyma.20G163900
GO:0010942	positive regulation of cell death	8	116	0.400773	0.939182	Glyma.04G177700;Glyma.04G190400;Glyma.05G112200;Glyma.06G175100;Glyma.06G187200;Glyma.06G187300;Glyma.06G187400;Glyma.12G214100
GO:0009123	nucleoside monophosphate metabolic process	15	228	0.402368	0.941675	Glyma.02G222400;Glyma.04G045000;Glyma.04G086900;Glyma.06G032451;Glyma.06G032500;Glyma.06G229000;Glyma.07G189900;Glyma.09G126300;Glyma.10G268500;Glyma.12G106900;Glyma.15G038100;Glyma.15G107900;Glyma.16G058200;Glyma.19G000700;Glyma.19G109600
GO:0009644	response to high light intensity	10	148	0.402619	0.941675	Glyma.03G264300;Glyma.04G247900;Glyma.05G063500;Glyma.05G172300;Glyma.09G254302;Glyma.10G257900;Glyma.13G106800;Glyma.16G008700;Glyma.19G263300;Glyma.20G133200
GO:0042180	cellular ketone metabolic process	14	212	0.402727	0.941675	Glyma.01G019700;Glyma.02G081100;Glyma.02G081200;Glyma.03G205500;Glyma.05G237200;Glyma.07G093900;Glyma.07G199800;Glyma.08G044400;Glyma.09G182400;Glyma.09G203000;Glyma.14G216200;Glyma.17G070800;Glyma.18G260800;Glyma.18G283400
GO:0009968	negative regulation of signal transduction	27	422	0.403851	0.943293	Glyma.02G080200;Glyma.02G250200;Glyma.05G139000;Glyma.07G174000;Glyma.08G207700;Glyma.11G222600;Glyma.13G054300;Glyma.13G106800;Glyma.13G139400;Glyma.13G161500;Glyma.13G195200;Glyma.14G066400;Glyma.14G110900;Glyma.14G116800;Glyma.15G201800;Glyma.15G264300;Glyma.16G164800;Glyma.17G109800;Glyma.17G211000;Glyma.17G216800;Glyma.18G035000;Glyma.18G042300;Glyma.18G212200;Glyma.18G270600;Glyma.19G069200…
GO:0017004	cytochrome complex assembly	3	38	0.404311	0.943293	Glyma.02G053600;Glyma.07G052700;Glyma.12G041100
GO:0050826	response to freezing	3	38	0.404311	0.943293	Glyma.11G150452;Glyma.12G073000;Glyma.13G363300
GO:0031033	myosin filament organization	2	23	0.408006	0.948427	Glyma.10G286300;Glyma.11G123000
GO:0046209	nitric oxide metabolic process	2	23	0.408006	0.948427	Glyma.02G245700;Glyma.15G276400
GO:0048577	negative regulation of short-day photoperiodism, flowering	2	23	0.408006	0.948427	Glyma.11G200400;Glyma.14G206800
GO:0071491	cellular response to red light	2	23	0.408006	0.948427	Glyma.04G058900;Glyma.20G090000
GO:1901379	regulation of potassium ion transmembrane transport	2	23	0.408006	0.948427	Glyma.06G164900;Glyma.08G008100
GO:0016042	lipid catabolic process	14	213	0.409591	0.951415	Glyma.01G019700;Glyma.02G288500;Glyma.05G180100;Glyma.07G246300;Glyma.08G311200;Glyma.09G191700;Glyma.09G203000;Glyma.09G209501;Glyma.10G124700;Glyma.11G125400;Glyma.13G218200;Glyma.17G005300;Glyma.17G239700;Glyma.20G077000
GO:0044255	cellular lipid metabolic process	75	1207	0.410578	0.952931	Glyma.01G019700;Glyma.01G028900;Glyma.02G036300;Glyma.02G123700;Glyma.02G226000;Glyma.02G273100;Glyma.02G288500;Glyma.03G131200;Glyma.03G221350;Glyma.03G249500;Glyma.03G264300;Glyma.04G052100;Glyma.04G104900;Glyma.05G026200;Glyma.05G064700;Glyma.05G138100;Glyma.05G180100;Glyma.06G105900;Glyma.06G221900;Glyma.07G019100;Glyma.07G069500;Glyma.07G161900;Glyma.07G246300;Glyma.08G085800;Glyma.08G093200…
GO:0009640	photomorphogenesis	10	149	0.410845	0.952931	Glyma.02G024600;Glyma.02G024800;Glyma.02G187100;Glyma.04G058900;Glyma.12G222200;Glyma.13G063700;Glyma.14G006900;Glyma.15G092500;Glyma.17G161700;Glyma.20G090000
GO:0035967	cellular response to topologically incorrect protein	5	70	0.415885	0.963745	Glyma.02G161100;Glyma.09G146500;Glyma.12G203900;Glyma.16G198500;Glyma.16G198600
GO:0065008	regulation of biological quality	145	2359	0.416114	0.963745	Glyma.01G019700;Glyma.01G152100;Glyma.01G157700;Glyma.02G008000;Glyma.02G081100;Glyma.02G081200;Glyma.02G090000;Glyma.02G095400;Glyma.02G226000;Glyma.02G231200;Glyma.02G238700;Glyma.02G245700;Glyma.03G001800;Glyma.03G122500;Glyma.03G130600;Glyma.03G131200;Glyma.03G171500;Glyma.03G185900;Glyma.03G187700;Glyma.04G009400;Glyma.04G020300;Glyma.04G045000;Glyma.04G052100;Glyma.04G061900;Glyma.04G078300…
GO:0051783	regulation of nuclear division	7	102	0.41896	0.968162	Glyma.01G232600;Glyma.02G289300;Glyma.06G119700;Glyma.07G081100;Glyma.14G025700;Glyma.14G077200;Glyma.15G078300
GO:0006997	nucleus organization	8	118	0.419361	0.968162	Glyma.02G196500;Glyma.05G152100;Glyma.09G127000;Glyma.10G229400;Glyma.12G235000;Glyma.16G173700;Glyma.17G091300;Glyma.20G163900
GO:0000038	very long-chain fatty acid metabolic process	3	39	0.420756	0.968162	Glyma.05G064700;Glyma.11G100100;Glyma.14G043500
GO:0010469	regulation of receptor activity	3	39	0.420756	0.968162	Glyma.01G186800;Glyma.07G247500;Glyma.13G226600
GO:0016115	terpenoid catabolic process	3	39	0.420756	0.968162	Glyma.01G019700;Glyma.09G203000;Glyma.13G218200
GO:0045931	positive regulation of mitotic cell cycle	3	39	0.420756	0.968162	Glyma.02G289300;Glyma.14G025700;Glyma.14G077200
GO:0071482	cellular response to light stimulus	14	215	0.423334	0.968162	Glyma.03G242900;Glyma.04G058900;Glyma.04G134200;Glyma.06G221900;Glyma.11G035900;Glyma.11G229700;Glyma.12G074100;Glyma.13G193800;Glyma.14G006900;Glyma.15G232200;Glyma.17G144700;Glyma.18G050600;Glyma.20G090000;Glyma.20G209900
GO:0009116	nucleoside metabolic process	18	280	0.424877	0.968162	Glyma.02G222400;Glyma.04G045000;Glyma.04G086900;Glyma.06G032451;Glyma.06G032500;Glyma.06G229000;Glyma.07G039600;Glyma.07G189900;Glyma.08G161000;Glyma.08G164100;Glyma.09G126300;Glyma.10G268500;Glyma.12G106900;Glyma.15G038100;Glyma.15G107900;Glyma.16G058200;Glyma.19G000700;Glyma.19G109600
GO:0033554	cellular response to stress	122	1985	0.426275	0.968162	Glyma.01G010500;Glyma.01G019200;Glyma.01G019800;Glyma.01G090900;Glyma.02G003700;Glyma.02G014000;Glyma.02G017100;Glyma.02G017200;Glyma.02G053600;Glyma.02G161100;Glyma.02G232600;Glyma.02G290800;Glyma.03G001800;Glyma.03G096500;Glyma.03G130600;Glyma.03G215000;Glyma.03G215500;Glyma.03G219033;Glyma.03G219300;Glyma.03G242900;Glyma.04G035600;Glyma.04G171800;Glyma.04G177700;Glyma.04G247900;Glyma.05G045700…
GO:0072528	pyrimidine-containing compound biosynthetic process	5	71	0.427964	0.968162	Glyma.02G116400;Glyma.08G161000;Glyma.10G251500;Glyma.12G135000;Glyma.16G058200
GO:0009686	gibberellin biosynthetic process	8	119	0.428643	0.968162	Glyma.01G019700;Glyma.03G131200;Glyma.09G203000;Glyma.10G092800;Glyma.13G218200;Glyma.19G062800;Glyma.19G133300;Glyma.19G133400
GO:0000973	posttranscriptional tethering of RNA polymerase II gene DNA at nuclear periphery	1	9	0.428819	0.968162	Glyma.12G235000
GO:0001541	ovarian follicle development	1	9	0.428819	0.968162	Glyma.08G103300
GO:0006552	leucine catabolic process	1	9	0.428819	0.968162	Glyma.10G187300
GO:0006883	cellular sodium ion homeostasis	1	9	0.428819	0.968162	Glyma.14G179100
GO:0009092	homoserine metabolic process	1	9	0.428819	0.968162	Glyma.03G129700
GO:0009148	pyrimidine nucleoside triphosphate biosynthetic process	1	9	0.428819	0.968162	Glyma.08G161000
GO:0009151	purine deoxyribonucleotide metabolic process	1	9	0.428819	0.968162	Glyma.01G090900
GO:0009722	detection of cytokinin stimulus	1	9	0.428819	0.968162	Glyma.04G064100
GO:0010336	gibberellic acid homeostasis	1	9	0.428819	0.968162	Glyma.03G122500
GO:0019405	alditol catabolic process	1	9	0.428819	0.968162	Glyma.15G038100
GO:0019563	glycerol catabolic process	1	9	0.428819	0.968162	Glyma.15G038100
GO:0022602	ovulation cycle process	1	9	0.428819	0.968162	Glyma.08G103300
GO:0031038	myosin II filament organization	1	9	0.428819	0.968162	Glyma.11G123000
GO:0034052	positive regulation of plant-type hypersensitive response	1	9	0.428819	0.968162	Glyma.05G112200
GO:0046337	phosphatidylethanolamine metabolic process	1	9	0.428819	0.968162	Glyma.20G170300
GO:0048530	fruit morphogenesis	1	9	0.428819	0.968162	Glyma.03G148300
GO:0051292	nuclear pore complex assembly	1	9	0.428819	0.968162	Glyma.12G235000
GO:0051984	positive regulation of chromosome segregation	1	9	0.428819	0.968162	Glyma.14G077200
GO:0060148	positive regulation of posttranscriptional gene silencing	1	9	0.428819	0.968162	Glyma.02G086100
GO:0061687	detoxification of inorganic compound	1	9	0.428819	0.968162	Glyma.01G219001
GO:0071454	cellular response to anoxia	1	9	0.428819	0.968162	Glyma.06G186300
GO:2001024	negative regulation of response to drug	1	9	0.428819	0.968162	Glyma.11G121700
GO:2001039	negative regulation of cellular response to drug	1	9	0.428819	0.968162	Glyma.11G121700
GO:0009064	glutamine family amino acid metabolic process	7	103	0.42895	0.968162	Glyma.03G128300;Glyma.05G188500;Glyma.06G082400;Glyma.06G127400;Glyma.13G210800;Glyma.14G111800;Glyma.15G102000
GO:0006563	L-serine metabolic process	2	24	0.429311	0.968162	Glyma.10G159700;Glyma.20G228900
GO:0031321	ascospore-type prospore assembly	2	24	0.429311	0.968162	Glyma.08G234500;Glyma.15G219400
GO:0023051	regulation of signaling	66	1067	0.433653	0.977258	Glyma.01G019800;Glyma.01G157700;Glyma.01G186800;Glyma.02G008000;Glyma.02G080200;Glyma.02G250200;Glyma.02G254300;Glyma.03G130600;Glyma.03G148300;Glyma.05G139000;Glyma.05G173500;Glyma.05G191700;Glyma.06G040400;Glyma.06G063500;Glyma.06G189300;Glyma.06G254900;Glyma.07G041400;Glyma.07G174000;Glyma.07G247500;Glyma.08G130800;Glyma.08G207700;Glyma.09G202600;Glyma.10G124700;Glyma.10G200700;Glyma.11G087300…
GO:0006766	vitamin metabolic process	10	152	0.435513	0.980755	Glyma.05G026200;Glyma.08G177300;Glyma.10G251500;Glyma.12G135000;Glyma.14G021800;Glyma.16G019900;Glyma.17G100700;Glyma.18G229800;Glyma.18G260800;Glyma.18G296300
GO:0051607	defense response to virus	8	120	0.43791	0.984913	Glyma.03G201100;Glyma.03G201200;Glyma.03G201550;Glyma.03G201600;Glyma.18G050600;Glyma.19G198700;Glyma.20G052500;Glyma.20G209900
GO:0009056	catabolic process	153	2501	0.437981	0.984913	Glyma.01G019700;Glyma.01G090900;Glyma.01G146500;Glyma.01G163000;Glyma.01G171100;Glyma.01G239600;Glyma.02G024600;Glyma.02G024800;Glyma.02G052700;Glyma.02G105600;Glyma.02G194400;Glyma.02G222400;Glyma.02G232600;Glyma.02G254300;Glyma.02G288500;Glyma.02G309300;Glyma.03G070400;Glyma.03G125600;Glyma.03G137900;Glyma.03G148300;Glyma.03G182800;Glyma.03G184500;Glyma.03G200000;Glyma.03G205500;Glyma.03G215500…
GO:0010383	cell wall polysaccharide metabolic process	13	201	0.438701	0.985625	Glyma.01G171100;Glyma.01G225800;Glyma.02G052700;Glyma.05G217100;Glyma.07G004200;Glyma.08G222300;Glyma.08G246300;Glyma.11G017100;Glyma.11G072000;Glyma.16G053300;Glyma.16G132800;Glyma.19G096100;Glyma.20G134200
GO:0006694	steroid biosynthetic process	7	104	0.438918	0.985625	Glyma.02G081100;Glyma.02G081200;Glyma.02G273100;Glyma.06G020700;Glyma.07G110900;Glyma.14G090400;Glyma.17G232255
GO:0009914	hormone transport	16	250	0.440347	0.988133	Glyma.01G152100;Glyma.01G157700;Glyma.02G008000;Glyma.04G052100;Glyma.06G051500;Glyma.06G189300;Glyma.08G168300;Glyma.11G087300;Glyma.13G063700;Glyma.13G106900;Glyma.13G119000;Glyma.14G099200;Glyma.14G216200;Glyma.15G203700;Glyma.17G041200;Glyma.20G098300
GO:0010228	vegetative to reproductive phase transition of meristem	27	430	0.442958	0.993289	Glyma.01G019800;Glyma.01G037200;Glyma.02G017100;Glyma.02G099500;Glyma.03G036500;Glyma.03G141700;Glyma.03G215000;Glyma.08G292300;Glyma.09G202600;Glyma.10G017600;Glyma.10G265400;Glyma.11G131200;Glyma.11G200400;Glyma.11G229700;Glyma.11G242200;Glyma.12G241800;Glyma.14G089800;Glyma.14G206800;Glyma.15G217100;Glyma.17G202100;Glyma.18G014900;Glyma.18G087100;Glyma.18G193400;Glyma.19G144200;Glyma.20G060400…
GO:0010646	regulation of cell communication	67	1087	0.444821	0.996617	Glyma.01G019800;Glyma.01G157700;Glyma.01G186800;Glyma.02G008000;Glyma.02G080200;Glyma.02G250200;Glyma.02G254300;Glyma.03G130600;Glyma.03G148300;Glyma.05G139000;Glyma.05G173500;Glyma.05G191700;Glyma.06G040400;Glyma.06G063500;Glyma.06G189300;Glyma.06G254900;Glyma.07G041400;Glyma.07G174000;Glyma.07G247500;Glyma.08G130800;Glyma.08G207700;Glyma.09G202600;Glyma.10G124700;Glyma.10G200700;Glyma.11G087300…
GO:0023057	negative regulation of signaling	27	431	0.447858	0.996617	Glyma.02G080200;Glyma.02G250200;Glyma.05G139000;Glyma.07G174000;Glyma.08G207700;Glyma.11G222600;Glyma.13G054300;Glyma.13G106800;Glyma.13G139400;Glyma.13G161500;Glyma.13G195200;Glyma.14G066400;Glyma.14G110900;Glyma.14G116800;Glyma.15G201800;Glyma.15G264300;Glyma.16G164800;Glyma.17G109800;Glyma.17G211000;Glyma.17G216800;Glyma.18G035000;Glyma.18G042300;Glyma.18G212200;Glyma.18G270600;Glyma.19G069200…
GO:0010452	histone H3-K36 methylation	2	25	0.450202	0.996617	Glyma.11G130600;Glyma.12G055000
GO:0019320	hexose catabolic process	2	25	0.450202	0.996617	Glyma.12G106900;Glyma.19G020700
GO:1901652	response to peptide	2	25	0.450202	0.996617	Glyma.02G024600;Glyma.02G024800
GO:0016108	tetraterpenoid metabolic process	4	57	0.453043	0.996617	Glyma.04G052100;Glyma.06G221900;Glyma.12G003500;Glyma.19G047800
GO:0016116	carotenoid metabolic process	4	57	0.453043	0.996617	Glyma.04G052100;Glyma.06G221900;Glyma.12G003500;Glyma.19G047800
GO:0030705	cytoskeleton-dependent intracellular transport	4	57	0.453043	0.996617	Glyma.09G127000;Glyma.10G229400;Glyma.16G173700;Glyma.20G163900
GO:1901401	regulation of tetrapyrrole metabolic process	4	57	0.453043	0.996617	Glyma.03G119500;Glyma.06G063500;Glyma.17G217100;Glyma.19G123800
GO:0008300	isoprenoid catabolic process	3	41	0.453157	0.996617	Glyma.01G019700;Glyma.09G203000;Glyma.13G218200
GO:0045824	negative regulation of innate immune response	3	41	0.453157	0.996617	Glyma.05G112200;Glyma.08G360100;Glyma.20G222000
GO:0097502	mannosylation	3	41	0.453157	0.996617	Glyma.04G061900;Glyma.07G004200;Glyma.08G222300
GO:1900425	negative regulation of defense response to bacterium	3	41	0.453157	0.996617	Glyma.01G166100;Glyma.04G022300;Glyma.11G077300
GO:0033014	tetrapyrrole biosynthetic process	8	122	0.456384	0.996617	Glyma.03G119500;Glyma.04G050400;Glyma.05G026200;Glyma.06G063500;Glyma.06G221900;Glyma.17G100700;Glyma.17G217100;Glyma.19G123800
GO:0010648	negative regulation of cell communication	27	433	0.45766	0.996617	Glyma.02G080200;Glyma.02G250200;Glyma.05G139000;Glyma.07G174000;Glyma.08G207700;Glyma.11G222600;Glyma.13G054300;Glyma.13G106800;Glyma.13G139400;Glyma.13G161500;Glyma.13G195200;Glyma.14G066400;Glyma.14G110900;Glyma.14G116800;Glyma.15G201800;Glyma.15G264300;Glyma.16G164800;Glyma.17G109800;Glyma.17G211000;Glyma.17G216800;Glyma.18G035000;Glyma.18G042300;Glyma.18G212200;Glyma.18G270600;Glyma.19G069200…
GO:0006013	mannose metabolic process	1	10	0.463287	0.996617	Glyma.18G229800
GO:0006030	chitin metabolic process	1	10	0.463287	0.996617	Glyma.15G206800
GO:0006032	chitin catabolic process	1	10	0.463287	0.996617	Glyma.15G206800
GO:0006076	(1->3)-beta-D-glucan catabolic process	1	10	0.463287	0.996617	Glyma.08G246300
GO:0006450	regulation of translational fidelity	1	10	0.463287	0.996617	Glyma.18G203700
GO:0006571	tyrosine biosynthetic process	1	10	0.463287	0.996617	Glyma.12G181800
GO:0006670	sphingosine metabolic process	1	10	0.463287	0.996617	Glyma.17G239700
GO:0006878	cellular copper ion homeostasis	1	10	0.463287	0.996617	Glyma.10G112000
GO:0008585	female gonad development	1	10	0.463287	0.996617	Glyma.08G103300
GO:0009772	photosynthetic electron transport in photosystem II	1	10	0.463287	0.996617	Glyma.15G107900
GO:0010601	positive regulation of auxin biosynthetic process	1	10	0.463287	0.996617	Glyma.14G059200
GO:0010930	negative regulation of auxin mediated signaling pathway	1	10	0.463287	0.996617	Glyma.15G264300
GO:0015757	galactose transport	1	10	0.463287	0.996617	Glyma.11G119500
GO:0015813	L-glutamate transport	1	10	0.463287	0.996617	Glyma.17G192000
GO:0016560	protein import into peroxisome matrix, docking	1	10	0.463287	0.996617	Glyma.05G068600
GO:0019184	nonribosomal peptide biosynthetic process	1	10	0.463287	0.996617	Glyma.03G130600
GO:0022615	protein to membrane docking	1	10	0.463287	0.996617	Glyma.05G068600
GO:0030994	primary cell septum disassembly	1	10	0.463287	0.996617	Glyma.08G246300
GO:0031937	positive regulation of chromatin silencing	1	10	0.463287	0.996617	Glyma.18G087100
GO:0034756	regulation of iron ion transport	1	10	0.463287	0.996617	Glyma.11G192800
GO:0034975	protein folding in endoplasmic reticulum	1	10	0.463287	0.996617	Glyma.04G247900
GO:0035434	copper ion transmembrane transport	1	10	0.463287	0.996617	Glyma.01G106700
GO:0043181	vacuolar sequestering	1	10	0.463287	0.996617	Glyma.14G179100
GO:0045604	regulation of epidermal cell differentiation	1	10	0.463287	0.996617	Glyma.10G122200
GO:0045682	regulation of epidermis development	1	10	0.463287	0.996617	Glyma.10G122200
GO:0045723	positive regulation of fatty acid biosynthetic process	1	10	0.463287	0.996617	Glyma.17G070800
GO:0046039	GTP metabolic process	1	10	0.463287	0.996617	Glyma.08G164100
GO:0046348	amino sugar catabolic process	1	10	0.463287	0.996617	Glyma.15G206800
GO:0046512	sphingosine biosynthetic process	1	10	0.463287	0.996617	Glyma.17G239700
GO:0046545	development of primary female sexual characteristics	1	10	0.463287	0.996617	Glyma.08G103300
GO:0046900	tetrahydrofolylpolyglutamate metabolic process	1	10	0.463287	0.996617	Glyma.13G267851
GO:0046931	pore complex assembly	1	10	0.463287	0.996617	Glyma.12G235000
GO:0048681	negative regulation of axon regeneration	1	10	0.463287	0.996617	Glyma.19G018800
GO:0050650	chondroitin sulfate proteoglycan biosynthetic process	1	10	0.463287	0.996617	Glyma.10G200700
GO:0050654	chondroitin sulfate proteoglycan metabolic process	1	10	0.463287	0.996617	Glyma.10G200700
GO:0050996	positive regulation of lipid catabolic process	1	10	0.463287	0.996617	Glyma.17G239700
GO:0051275	beta-glucan catabolic process	1	10	0.463287	0.996617	Glyma.08G246300
GO:0051574	positive regulation of histone H3-K9 methylation	1	10	0.463287	0.996617	Glyma.18G087100
GO:0070571	negative regulation of neuron projection regeneration	1	10	0.463287	0.996617	Glyma.19G018800
GO:0070871	cell wall organization involved in conjugation with cellular fusion	1	10	0.463287	0.996617	Glyma.08G246300
GO:0071853	fungal-type cell wall disassembly	1	10	0.463287	0.996617	Glyma.08G246300
GO:0090100	positive regulation of transmembrane receptor protein serine/threonine kinase signaling pathway	1	10	0.463287	0.996617	Glyma.10G200700
GO:0090436	leaf pavement cell development	1	10	0.463287	0.996617	Glyma.18G087100
GO:1901072	glucosamine-containing compound catabolic process	1	10	0.463287	0.996617	Glyma.15G206800
GO:1904541	fungal-type cell wall disassembly involved in conjugation with cellular fusion	1	10	0.463287	0.996617	Glyma.08G246300
GO:0042743	hydrogen peroxide metabolic process	5	74	0.463858	0.99717	Glyma.04G177700;Glyma.06G187200;Glyma.06G187300;Glyma.06G187400;Glyma.17G187600
GO:0006351	transcription, DNA-templated	229	3770	0.464421	0.997398	Glyma.01G006500;Glyma.01G016600;Glyma.01G019400;Glyma.01G019700;Glyma.01G051300;Glyma.01G101800;Glyma.01G179900;Glyma.01G185800;Glyma.01G188400;Glyma.01G224800;Glyma.02G019100;Glyma.02G070600;Glyma.02G080200;Glyma.02G094500;Glyma.02G099500;Glyma.02G124300;Glyma.02G161100;Glyma.02G187100;Glyma.02G196500;Glyma.02G218100;Glyma.02G227000;Glyma.02G232600;Glyma.02G296600;Glyma.02G303800;Glyma.03G130000…
GO:0034654	nucleobase-containing compound biosynthetic process	262	4316	0.464593	0.997398	Glyma.01G006500;Glyma.01G016600;Glyma.01G019400;Glyma.01G019700;Glyma.01G028900;Glyma.01G051300;Glyma.01G090900;Glyma.01G101800;Glyma.01G179900;Glyma.01G185800;Glyma.01G188400;Glyma.01G224800;Glyma.02G019100;Glyma.02G036300;Glyma.02G070600;Glyma.02G080200;Glyma.02G094500;Glyma.02G099500;Glyma.02G116400;Glyma.02G124300;Glyma.02G161100;Glyma.02G187100;Glyma.02G196500;Glyma.02G218100;Glyma.02G222400…
GO:0048831	regulation of shoot system development	34	550	0.466543	1	Glyma.01G037200;Glyma.01G166100;Glyma.02G017100;Glyma.02G099500;Glyma.02G245700;Glyma.02G254300;Glyma.03G215000;Glyma.04G058900;Glyma.04G188100;Glyma.04G223300;Glyma.05G018800;Glyma.05G239400;Glyma.05G241600;Glyma.06G127900;Glyma.06G142000;Glyma.06G164900;Glyma.06G297100;Glyma.08G008100;Glyma.08G049000;Glyma.08G292300;Glyma.09G274000;Glyma.10G017600;Glyma.10G122200;Glyma.10G180100;Glyma.11G077300…
GO:0052545	callose localization	7	107	0.468636	1	Glyma.07G199800;Glyma.08G201300;Glyma.09G048700;Glyma.09G048800;Glyma.14G021800;Glyma.15G019200;Glyma.16G149300
GO:0006836	neurotransmitter transport	3	42	0.469074	1	Glyma.12G181100;Glyma.17G192000;Glyma.18G230800
GO:0010411	xyloglucan metabolic process	3	42	0.469074	1	Glyma.01G225800;Glyma.05G217100;Glyma.11G017100
GO:0051784	negative regulation of nuclear division	3	42	0.469074	1	Glyma.01G232600;Glyma.06G119700;Glyma.07G081100
GO:2001057	reactive nitrogen species metabolic process	3	42	0.469074	1	Glyma.02G245700;Glyma.09G137000;Glyma.15G276400
GO:0000002	mitochondrial genome maintenance	2	26	0.470651	1	Glyma.05G068600;Glyma.10G251500
GO:0006144	purine nucleobase metabolic process	2	26	0.470651	1	Glyma.10G184900;Glyma.17G148400
GO:0010077	maintenance of inflorescence meristem identity	2	26	0.470651	1	Glyma.05G018800;Glyma.10G122200
GO:0019915	lipid storage	2	26	0.470651	1	Glyma.08G085800;Glyma.13G253600
GO:0046112	nucleobase biosynthetic process	2	26	0.470651	1	Glyma.02G116400;Glyma.08G161000
GO:0050803	regulation of synapse structure or activity	2	26	0.470651	1	Glyma.06G254900;Glyma.18G230800
GO:0051131	chaperone-mediated protein complex assembly	2	26	0.470651	1	Glyma.17G063900;Glyma.19G018600
GO:0030865	cortical cytoskeleton organization	8	124	0.474743	1	Glyma.05G187300;Glyma.07G066800;Glyma.09G256000;Glyma.10G286300;Glyma.15G124600;Glyma.16G032900;Glyma.16G165900;Glyma.18G236800
GO:0051238	sequestering of metal ion	5	75	0.475678	1	Glyma.02G090000;Glyma.05G240600;Glyma.08G076000;Glyma.08G076100;Glyma.16G168200
GO:0034293	sexual sporulation	7	108	0.478461	1	Glyma.08G234500;Glyma.10G256400;Glyma.10G258800;Glyma.14G059200;Glyma.15G219400;Glyma.20G132400;Glyma.20G135200
GO:2001023	regulation of response to drug	4	59	0.479879	1	Glyma.11G121700;Glyma.13G006700;Glyma.14G004300;Glyma.20G062000
GO:2001038	regulation of cellular response to drug	4	59	0.479879	1	Glyma.11G121700;Glyma.13G006700;Glyma.14G004300;Glyma.20G062000
GO:0044092	negative regulation of molecular function	23	372	0.482202	1	Glyma.02G250200;Glyma.02G261900;Glyma.03G029100;Glyma.03G070400;Glyma.03G215800;Glyma.04G118700;Glyma.04G118900;Glyma.04G236200;Glyma.06G036300;Glyma.06G128500;Glyma.06G192400;Glyma.07G266000;Glyma.11G222600;Glyma.12G074100;Glyma.12G234800;Glyma.13G071800;Glyma.13G106800;Glyma.13G189500;Glyma.14G066400;Glyma.15G227500;Glyma.18G035000;Glyma.19G212300;Glyma.20G173800
GO:0009638	phototropism	3	43	0.484779	1	Glyma.12G074100;Glyma.20G090000;Glyma.20G209900
GO:0033865	nucleoside bisphosphate metabolic process	5	76	0.487411	1	Glyma.01G028900;Glyma.02G036300;Glyma.07G039600;Glyma.09G035600;Glyma.15G140300
GO:0033875	ribonucleoside bisphosphate metabolic process	5	76	0.487411	1	Glyma.01G028900;Glyma.02G036300;Glyma.07G039600;Glyma.09G035600;Glyma.15G140300
GO:0034032	purine nucleoside bisphosphate metabolic process	5	76	0.487411	1	Glyma.01G028900;Glyma.02G036300;Glyma.07G039600;Glyma.09G035600;Glyma.15G140300
GO:0033037	polysaccharide localization	7	109	0.488236	1	Glyma.07G199800;Glyma.08G201300;Glyma.09G048700;Glyma.09G048800;Glyma.14G021800;Glyma.15G019200;Glyma.16G149300
GO:0009240	isopentenyl diphosphate biosynthetic process	2	27	0.490635	1	Glyma.12G046000;Glyma.17G089600
GO:0015791	polyol transport	2	27	0.490635	1	Glyma.09G087400;Glyma.11G119500
GO:0030203	glycosaminoglycan metabolic process	2	27	0.490635	1	Glyma.10G200700;Glyma.14G056500
GO:0042761	very long-chain fatty acid biosynthetic process	2	27	0.490635	1	Glyma.11G100100;Glyma.14G043500
GO:0046365	monosaccharide catabolic process	2	27	0.490635	1	Glyma.12G106900;Glyma.19G020700
GO:0046490	isopentenyl diphosphate metabolic process	2	27	0.490635	1	Glyma.12G046000;Glyma.17G089600
GO:1901068	guanosine-containing compound metabolic process	2	27	0.490635	1	Glyma.07G039600;Glyma.08G164100
GO:0097659	nucleic acid-templated transcription	232	3835	0.492032	1	Glyma.01G006500;Glyma.01G016600;Glyma.01G019400;Glyma.01G019700;Glyma.01G051300;Glyma.01G101800;Glyma.01G179900;Glyma.01G185800;Glyma.01G188400;Glyma.01G224800;Glyma.02G019100;Glyma.02G070600;Glyma.02G080200;Glyma.02G094500;Glyma.02G099500;Glyma.02G124300;Glyma.02G161100;Glyma.02G187100;Glyma.02G196500;Glyma.02G218100;Glyma.02G227000;Glyma.02G232600;Glyma.02G296600;Glyma.02G303800;Glyma.03G130000…
GO:0000188	inactivation of MAPK activity	1	11	0.495676	1	Glyma.20G173800
GO:0006984	ER-nucleus signaling pathway	1	11	0.495676	1	Glyma.05G064700
GO:0007338	single fertilization	1	11	0.495676	1	Glyma.07G004300
GO:0007422	peripheral nervous system development	1	11	0.495676	1	Glyma.07G081100
GO:0008277	regulation of G-protein coupled receptor protein signaling pathway	1	11	0.495676	1	Glyma.13G139400
GO:0009147	pyrimidine nucleoside triphosphate metabolic process	1	11	0.495676	1	Glyma.08G161000
GO:0010031	circumnutation	1	11	0.495676	1	Glyma.05G025000
GO:0015825	L-serine transport	1	11	0.495676	1	Glyma.17G192000
GO:0018401	peptidyl-proline hydroxylation to 4-hydroxy-L-proline	1	11	0.495676	1	Glyma.16G121700
GO:0019471	4-hydroxyproline metabolic process	1	11	0.495676	1	Glyma.16G121700
GO:0019933	cAMP-mediated signaling	1	11	0.495676	1	Glyma.13G139400
GO:0019935	cyclic-nucleotide-mediated signaling	1	11	0.495676	1	Glyma.13G139400
GO:0032329	serine transport	1	11	0.495676	1	Glyma.17G192000
GO:0033539	fatty acid beta-oxidation using acyl-CoA dehydrogenase	1	11	0.495676	1	Glyma.05G180100
GO:0043407	negative regulation of MAP kinase activity	1	11	0.495676	1	Glyma.20G173800
GO:0045806	negative regulation of endocytosis	1	11	0.495676	1	Glyma.18G230800
GO:0045840	positive regulation of mitotic nuclear division	1	11	0.495676	1	Glyma.14G077200
GO:0048578	positive regulation of long-day photoperiodism, flowering	1	11	0.495676	1	Glyma.20G170000
GO:0048679	regulation of axon regeneration	1	11	0.495676	1	Glyma.19G018800
GO:0051298	centrosome duplication	1	11	0.495676	1	Glyma.14G077200
GO:0070570	regulation of neuron projection regeneration	1	11	0.495676	1	Glyma.19G018800
GO:0071475	cellular hyperosmotic salinity response	1	11	0.495676	1	Glyma.19G025100
GO:0072387	flavin adenine dinucleotide metabolic process	1	11	0.495676	1	Glyma.20G209900
GO:0097501	stress response to metal ion	1	11	0.495676	1	Glyma.01G219001
GO:1900367	positive regulation of defense response to insect	1	11	0.495676	1	Glyma.08G135200
GO:0043241	protein complex disassembly	7	110	0.497957	1	Glyma.09G127000;Glyma.10G229400;Glyma.11G123000;Glyma.15G125300;Glyma.16G027400;Glyma.16G173700;Glyma.20G163900
GO:1902410	mitotic cytokinetic process	7	110	0.497957	1	Glyma.02G289300;Glyma.07G066800;Glyma.09G256000;Glyma.14G025700;Glyma.16G032900;Glyma.17G076600;Glyma.18G236800
GO:0008202	steroid metabolic process	12	193	0.499537	1	Glyma.02G081100;Glyma.02G081200;Glyma.02G273100;Glyma.03G187700;Glyma.06G020700;Glyma.07G110900;Glyma.07G162900;Glyma.11G122700;Glyma.11G181200;Glyma.14G090400;Glyma.17G232255;Glyma.17G246500
GO:0019369	arachidonic acid metabolic process	3	44	0.500257	1	Glyma.09G209501;Glyma.17G246500;Glyma.20G248000
GO:0042136	neurotransmitter biosynthetic process	3	44	0.500257	1	Glyma.09G209501;Glyma.15G276400;Glyma.20G248000
GO:0009850	auxin metabolic process	8	127	0.501991	1	Glyma.05G173500;Glyma.08G113600;Glyma.08G130800;Glyma.11G244000;Glyma.14G045100;Glyma.14G059200;Glyma.14G216200;Glyma.19G025100
GO:0046165	alcohol biosynthetic process	13	210	0.502558	1	Glyma.02G081100;Glyma.02G081200;Glyma.02G273100;Glyma.06G020700;Glyma.07G110900;Glyma.08G176300;Glyma.14G045100;Glyma.14G090400;Glyma.15G250100;Glyma.17G232255;Glyma.17G239700;Glyma.19G047800;Glyma.20G170300
GO:0015995	chlorophyll biosynthetic process	6	94	0.503727	1	Glyma.03G119500;Glyma.05G026200;Glyma.06G063500;Glyma.17G100700;Glyma.17G217100;Glyma.19G123800
GO:0018130	heterocycle biosynthetic process	282	4671	0.504726	1	Glyma.01G006500;Glyma.01G016600;Glyma.01G019400;Glyma.01G019700;Glyma.01G028900;Glyma.01G051300;Glyma.01G090900;Glyma.01G101800;Glyma.01G179900;Glyma.01G185800;Glyma.01G188400;Glyma.01G224800;Glyma.01G239600;Glyma.02G019100;Glyma.02G036300;Glyma.02G070600;Glyma.02G080200;Glyma.02G094500;Glyma.02G099500;Glyma.02G103500;Glyma.02G116400;Glyma.02G124300;Glyma.02G161100;Glyma.02G187100;Glyma.02G196500…
GO:0006637	acyl-CoA metabolic process	4	61	0.506183	1	Glyma.01G028900;Glyma.02G036300;Glyma.09G035600;Glyma.15G140300
GO:0035383	thioester metabolic process	4	61	0.506183	1	Glyma.01G028900;Glyma.02G036300;Glyma.09G035600;Glyma.15G140300
GO:0045489	pectin biosynthetic process	4	61	0.506183	1	Glyma.07G004200;Glyma.08G222300;Glyma.16G053300;Glyma.19G096100
GO:0050821	protein stabilization	4	61	0.506183	1	Glyma.04G009400;Glyma.04G112800;Glyma.12G003500;Glyma.13G363300
GO:0048481	plant ovule development	7	111	0.507619	1	Glyma.01G188400;Glyma.03G177500;Glyma.06G164900;Glyma.08G008100;Glyma.11G053800;Glyma.11G150452;Glyma.12G073000
GO:0010363	regulation of plant-type hypersensitive response	2	28	0.510137	1	Glyma.05G112200;Glyma.08G360100
GO:0015804	neutral amino acid transport	2	28	0.510137	1	Glyma.02G253200;Glyma.17G192000
GO:0030437	ascospore formation	2	28	0.510137	1	Glyma.08G234500;Glyma.15G219400
GO:0042726	flavin-containing compound metabolic process	2	28	0.510137	1	Glyma.08G177300;Glyma.20G209900
GO:0043935	sexual sporulation resulting in formation of a cellular spore	2	28	0.510137	1	Glyma.08G234500;Glyma.15G219400
GO:0046132	pyrimidine ribonucleoside biosynthetic process	2	28	0.510137	1	Glyma.08G161000;Glyma.16G058200
GO:0050804	modulation of synaptic transmission	2	28	0.510137	1	Glyma.06G254900;Glyma.18G230800
GO:0060070	canonical Wnt signaling pathway	2	28	0.510137	1	Glyma.10G200700;Glyma.15G201800
GO:0060828	regulation of canonical Wnt signaling pathway	2	28	0.510137	1	Glyma.10G200700;Glyma.15G201800
GO:0070726	cell wall assembly	2	28	0.510137	1	Glyma.04G160100;Glyma.06G205400
GO:0071668	plant-type cell wall assembly	2	28	0.510137	1	Glyma.04G160100;Glyma.06G205400
GO:0098739	import across plasma membrane	2	28	0.510137	1	Glyma.17G192000;Glyma.17G245700
GO:0002683	negative regulation of immune system process	6	95	0.514161	1	Glyma.05G112200;Glyma.08G360100;Glyma.09G069900;Glyma.15G177900;Glyma.17G048900;Glyma.20G222000
GO:0048511	rhythmic process	18	295	0.514837	1	Glyma.03G130000;Glyma.05G025000;Glyma.05G033000;Glyma.05G152100;Glyma.05G239400;Glyma.08G103300;Glyma.11G130600;Glyma.11G229700;Glyma.12G055000;Glyma.12G074100;Glyma.13G369800;Glyma.15G236200;Glyma.17G093900;Glyma.19G132300;Glyma.20G060400;Glyma.20G158500;Glyma.20G170000;Glyma.20G209900
GO:0009058	biosynthetic process	470	7795	0.51541	1	Glyma.01G006500;Glyma.01G016600;Glyma.01G019200;Glyma.01G019400;Glyma.01G019700;Glyma.01G028900;Glyma.01G048500;Glyma.01G051300;Glyma.01G061100;Glyma.01G071300;Glyma.01G090900;Glyma.01G101800;Glyma.01G139600;Glyma.01G150700;Glyma.01G169200;Glyma.01G171100;Glyma.01G179600;Glyma.01G179900;Glyma.01G185800;Glyma.01G188400;Glyma.01G224800;Glyma.01G225800;Glyma.01G228700;Glyma.01G239600;Glyma.02G001500…
GO:0009608	response to symbiont	3	45	0.515495	1	Glyma.01G022400;Glyma.02G196500;Glyma.20G158500
GO:2000243	positive regulation of reproductive process	10	162	0.516642	1	Glyma.03G148300;Glyma.03G219300;Glyma.05G018800;Glyma.05G239400;Glyma.06G164900;Glyma.08G008100;Glyma.17G202100;Glyma.18G087100;Glyma.20G170000;Glyma.20G209900
GO:0031122	cytoplasmic microtubule organization	7	112	0.517217	1	Glyma.05G187300;Glyma.07G066800;Glyma.09G256000;Glyma.15G124600;Glyma.16G032900;Glyma.16G165900;Glyma.18G236800
GO:0032506	cytokinetic process	7	112	0.517217	1	Glyma.02G289300;Glyma.07G066800;Glyma.09G256000;Glyma.14G025700;Glyma.16G032900;Glyma.17G076600;Glyma.18G236800
GO:0034754	cellular hormone metabolic process	7	112	0.517217	1	Glyma.02G081100;Glyma.02G081200;Glyma.04G045000;Glyma.05G173500;Glyma.08G130800;Glyma.11G244000;Glyma.11G256500
GO:0042133	neurotransmitter metabolic process	4	62	0.51911	1	Glyma.09G209501;Glyma.14G094700;Glyma.15G276400;Glyma.20G248000
GO:0051651	maintenance of location in cell	5	79	0.52201	1	Glyma.05G240600;Glyma.08G076000;Glyma.08G076100;Glyma.14G179100;Glyma.16G168200
GO:0047484	regulation of response to osmotic stress	6	96	0.52451	1	Glyma.03G215500;Glyma.04G091700;Glyma.06G162200;Glyma.11G236600;Glyma.14G179100;Glyma.18G020400
GO:0033013	tetrapyrrole metabolic process	10	163	0.524582	1	Glyma.03G119500;Glyma.04G050400;Glyma.05G026200;Glyma.06G063500;Glyma.06G221900;Glyma.10G187300;Glyma.11G157976;Glyma.17G100700;Glyma.17G217100;Glyma.19G123800
GO:0006810	transport	230	3820	0.524663	1	Glyma.01G024000;Glyma.01G106700;Glyma.01G114500;Glyma.01G114550;Glyma.01G123400;Glyma.01G152100;Glyma.01G154400;Glyma.01G157700;Glyma.01G178500;Glyma.01G202500;Glyma.01G208200;Glyma.01G210500;Glyma.01G219001;Glyma.01G220600;Glyma.01G224400;Glyma.01G228600;Glyma.02G003700;Glyma.02G008000;Glyma.02G022200;Glyma.02G090000;Glyma.02G095400;Glyma.02G116400;Glyma.02G147900;Glyma.02G163200;Glyma.02G231200…
GO:0000920	cell separation after cytokinesis	1	12	0.526113	1	Glyma.08G246300
GO:0001300	chronological cell aging	1	12	0.526113	1	Glyma.12G106900
GO:0006071	glycerol metabolic process	1	12	0.526113	1	Glyma.15G038100
GO:0006166	purine ribonucleoside salvage	1	12	0.526113	1	Glyma.04G045000
GO:0009871	jasmonic acid and ethylene-dependent systemic resistance, ethylene mediated signaling pathway	1	12	0.526113	1	Glyma.15G264300
GO:0015012	heparan sulfate proteoglycan biosynthetic process	1	12	0.526113	1	Glyma.10G200700
GO:0015793	glycerol transport	1	12	0.526113	1	Glyma.11G119500
GO:0015812	gamma-aminobutyric acid transport	1	12	0.526113	1	Glyma.12G181100
GO:0019400	alditol metabolic process	1	12	0.526113	1	Glyma.15G038100
GO:0019673	GDP-mannose metabolic process	1	12	0.526113	1	Glyma.18G296300
GO:0030201	heparan sulfate proteoglycan metabolic process	1	12	0.526113	1	Glyma.10G200700
GO:0030856	regulation of epithelial cell differentiation	1	12	0.526113	1	Glyma.10G122200
GO:0031270	pseudopodium retraction	1	12	0.526113	1	Glyma.10G286300
GO:0032060	bleb assembly	1	12	0.526113	1	Glyma.10G286300
GO:0032608	interferon-beta production	1	12	0.526113	1	Glyma.01G006500
GO:0032648	regulation of interferon-beta production	1	12	0.526113	1	Glyma.01G006500
GO:0032728	positive regulation of interferon-beta production	1	12	0.526113	1	Glyma.01G006500
GO:0032876	negative regulation of DNA endoreduplication	1	12	0.526113	1	Glyma.06G020700
GO:0033356	UDP-L-arabinose metabolic process	1	12	0.526113	1	Glyma.08G249900
GO:0036123	histone H3-K9 dimethylation	1	12	0.526113	1	Glyma.18G087100
GO:0045879	negative regulation of smoothened signaling pathway	1	12	0.526113	1	Glyma.13G139400
GO:0045962	positive regulation of development, heterochronic	1	12	0.526113	1	Glyma.15G092500
GO:0046520	sphingoid biosynthetic process	1	12	0.526113	1	Glyma.17G239700
GO:0046928	regulation of neurotransmitter secretion	1	12	0.526113	1	Glyma.18G230800
GO:0051588	regulation of neurotransmitter transport	1	12	0.526113	1	Glyma.18G230800
GO:0060327	cytoplasmic actin-based contraction involved in cell motility	1	12	0.526113	1	Glyma.10G286300
GO:0060328	cytoplasmic actin-based contraction involved in forward cell motility	1	12	0.526113	1	Glyma.10G286300
GO:0061615	glycolytic process through fructose-6-phosphate	1	12	0.526113	1	Glyma.04G086900
GO:0070827	chromatin maintenance	1	12	0.526113	1	Glyma.18G087100
GO:0080154	regulation of fertilization	1	12	0.526113	1	Glyma.03G148300
GO:1900109	regulation of histone H3-K9 dimethylation	1	12	0.526113	1	Glyma.18G087100
GO:1901672	positive regulation of systemic acquired resistance	1	12	0.526113	1	Glyma.20G163100
GO:2000378	negative regulation of reactive oxygen species metabolic process	1	12	0.526113	1	Glyma.17G187600
GO:0006576	cellular biogenic amine metabolic process	7	113	0.526747	1	Glyma.01G071300;Glyma.02G128000;Glyma.04G007700;Glyma.06G007500;Glyma.14G216200;Glyma.17G239700;Glyma.20G170300
GO:0032774	RNA biosynthetic process	232	3855	0.527888	1	Glyma.01G006500;Glyma.01G016600;Glyma.01G019400;Glyma.01G019700;Glyma.01G051300;Glyma.01G101800;Glyma.01G179900;Glyma.01G185800;Glyma.01G188400;Glyma.01G224800;Glyma.02G019100;Glyma.02G070600;Glyma.02G080200;Glyma.02G094500;Glyma.02G099500;Glyma.02G124300;Glyma.02G161100;Glyma.02G187100;Glyma.02G196500;Glyma.02G218100;Glyma.02G227000;Glyma.02G232600;Glyma.02G296600;Glyma.02G303800;Glyma.03G130000…
GO:0006672	ceramide metabolic process	2	29	0.529141	1	Glyma.03G249500;Glyma.17G239700
GO:0009773	photosynthetic electron transport in photosystem I	2	29	0.529141	1	Glyma.04G112800;Glyma.05G051300
GO:0015919	peroxisomal membrane transport	2	29	0.529141	1	Glyma.05G068600;Glyma.11G125400
GO:0016558	protein import into peroxisome matrix	2	29	0.529141	1	Glyma.05G068600;Glyma.11G125400
GO:0030111	regulation of Wnt signaling pathway	2	29	0.529141	1	Glyma.10G200700;Glyma.15G201800
GO:0034767	positive regulation of ion transmembrane transport	2	29	0.529141	1	Glyma.06G164900;Glyma.08G008100
GO:0046339	diacylglycerol metabolic process	2	29	0.529141	1	Glyma.08G085800;Glyma.09G209501
GO:0019747	regulation of isoprenoid metabolic process	3	46	0.530479	1	Glyma.01G019700;Glyma.09G203000;Glyma.12G003500
GO:0045834	positive regulation of lipid metabolic process	3	46	0.530479	1	Glyma.12G003500;Glyma.17G070800;Glyma.17G239700
GO:0007623	circadian rhythm	17	281	0.530873	1	Glyma.03G130000;Glyma.05G025000;Glyma.05G033000;Glyma.05G152100;Glyma.05G239400;Glyma.11G130600;Glyma.11G229700;Glyma.12G055000;Glyma.12G074100;Glyma.13G369800;Glyma.15G236200;Glyma.17G093900;Glyma.19G132300;Glyma.20G060400;Glyma.20G158500;Glyma.20G170000;Glyma.20G209900
GO:0022900	electron transport chain	10	164	0.532479	1	Glyma.04G020300;Glyma.04G112800;Glyma.04G247900;Glyma.05G051300;Glyma.05G172300;Glyma.07G189900;Glyma.10G187300;Glyma.13G106800;Glyma.15G107900;Glyma.20G057600
GO:0044772	mitotic cell cycle phase transition	10	164	0.532479	1	Glyma.02G289300;Glyma.07G081100;Glyma.09G127000;Glyma.10G229400;Glyma.11G130600;Glyma.12G055000;Glyma.14G025700;Glyma.14G077200;Glyma.16G173700;Glyma.20G163900
GO:0009566	fertilization	5	80	0.533319	1	Glyma.03G148300;Glyma.03G203000;Glyma.07G004300;Glyma.18G182000;Glyma.19G200800
GO:0048236	plant-type spore development	5	80	0.533319	1	Glyma.10G256400;Glyma.10G258800;Glyma.14G059200;Glyma.20G132400;Glyma.20G135200
GO:0019953	sexual reproduction	24	399	0.536112	1	Glyma.01G106700;Glyma.03G148300;Glyma.03G203000;Glyma.07G004300;Glyma.07G066800;Glyma.07G081100;Glyma.08G234500;Glyma.08G246300;Glyma.09G084500;Glyma.09G098300;Glyma.09G256000;Glyma.10G256400;Glyma.10G258800;Glyma.14G028300;Glyma.14G059200;Glyma.14G077200;Glyma.15G203900;Glyma.15G219400;Glyma.16G032900;Glyma.18G182000;Glyma.18G236800;Glyma.19G200800;Glyma.20G132400;Glyma.20G135200
GO:0016102	diterpenoid biosynthetic process	8	131	0.537612	1	Glyma.01G019700;Glyma.03G131200;Glyma.09G203000;Glyma.10G092800;Glyma.13G218200;Glyma.19G062800;Glyma.19G133300;Glyma.19G133400
GO:1901616	organic hydroxy compound catabolic process	4	64	0.544471	1	Glyma.10G221000;Glyma.15G038100;Glyma.17G153000;Glyma.20G170500
GO:1902850	microtubule cytoskeleton organization involved in mitosis	5	81	0.544506	1	Glyma.09G127000;Glyma.10G229400;Glyma.14G077200;Glyma.16G173700;Glyma.20G163900
GO:0043647	inositol phosphate metabolic process	3	47	0.5452	1	Glyma.10G221000;Glyma.17G153000;Glyma.20G170500
GO:0010311	lateral root formation	7	115	0.545585	1	Glyma.01G157700;Glyma.03G161400;Glyma.07G161900;Glyma.11G087300;Glyma.11G119500;Glyma.20G007900;Glyma.20G144600
GO:0000272	polysaccharide catabolic process	8	132	0.546365	1	Glyma.06G292400;Glyma.08G246300;Glyma.08G334000;Glyma.09G168300;Glyma.10G106600;Glyma.16G039300;Glyma.19G113500;Glyma.20G134200
GO:0015994	chlorophyll metabolic process	8	132	0.546365	1	Glyma.03G119500;Glyma.05G026200;Glyma.06G063500;Glyma.10G187300;Glyma.11G157976;Glyma.17G100700;Glyma.17G217100;Glyma.19G123800
GO:0008655	pyrimidine-containing compound salvage	2	30	0.547637	1	Glyma.02G116400;Glyma.16G058200
GO:0010044	response to aluminum ion	2	30	0.547637	1	Glyma.06G115800;Glyma.08G055000
GO:0010222	stem vascular tissue pattern formation	2	30	0.547637	1	Glyma.01G154400;Glyma.11G090200
GO:0016055	Wnt signaling pathway	2	30	0.547637	1	Glyma.10G200700;Glyma.15G201800
GO:0042439	ethanolamine-containing compound metabolic process	2	30	0.547637	1	Glyma.17G239700;Glyma.20G170300
GO:0046134	pyrimidine nucleoside biosynthetic process	2	30	0.547637	1	Glyma.08G161000;Glyma.16G058200
GO:0051567	histone H3-K9 methylation	2	30	0.547637	1	Glyma.18G087100;Glyma.20G052500
GO:0080186	developmental vegetative growth	2	30	0.547637	1	Glyma.01G037200;Glyma.08G292300
GO:0009664	plant-type cell wall organization	17	284	0.548881	1	Glyma.01G150700;Glyma.03G007700;Glyma.03G208200;Glyma.04G160100;Glyma.06G205400;Glyma.07G004200;Glyma.07G260300;Glyma.08G179700;Glyma.08G222300;Glyma.10G122300;Glyma.12G195500;Glyma.13G138300;Glyma.14G221400;Glyma.16G053300;Glyma.17G013600;Glyma.19G096100;Glyma.20G214200
GO:0051259	protein oligomerization	11	183	0.549072	1	Glyma.01G008500;Glyma.04G198600;Glyma.05G041600;Glyma.06G162200;Glyma.09G127000;Glyma.10G229400;Glyma.10G242600;Glyma.16G173700;Glyma.18G260800;Glyma.20G151500;Glyma.20G163900
GO:0098771	inorganic ion homeostasis	24	402	0.551264	1	Glyma.02G095400;Glyma.02G231200;Glyma.03G130600;Glyma.03G171500;Glyma.04G020300;Glyma.04G184000;Glyma.05G240600;Glyma.06G106700;Glyma.07G047200;Glyma.07G067700;Glyma.08G076000;Glyma.08G076100;Glyma.09G010700;Glyma.09G102800;Glyma.10G112000;Glyma.11G091400;Glyma.13G127500;Glyma.14G179100;Glyma.15G115200;Glyma.15G274600;Glyma.16G168200;Glyma.17G096900;Glyma.20G209900;Glyma.20G232200
GO:1901617	organic hydroxy compound biosynthetic process	20	335	0.552169	1	Glyma.02G081100;Glyma.02G081200;Glyma.02G273100;Glyma.03G187700;Glyma.05G026200;Glyma.05G237200;Glyma.06G020700;Glyma.07G093900;Glyma.07G110900;Glyma.08G044400;Glyma.08G176300;Glyma.09G182400;Glyma.14G045100;Glyma.14G090400;Glyma.15G250100;Glyma.17G100700;Glyma.17G232255;Glyma.17G239700;Glyma.19G047800;Glyma.20G170300
GO:0000972	transcription-dependent tethering of RNA polymerase II gene DNA at nuclear periphery	1	13	0.554713	1	Glyma.12G235000
GO:0006195	purine nucleotide catabolic process	1	13	0.554713	1	Glyma.01G090900
GO:0006656	phosphatidylcholine biosynthetic process	1	13	0.554713	1	Glyma.20G170300
GO:0007076	mitotic chromosome condensation	1	13	0.554713	1	Glyma.14G077200
GO:0007098	centrosome cycle	1	13	0.554713	1	Glyma.14G077200
GO:0009200	deoxyribonucleoside triphosphate metabolic process	1	13	0.554713	1	Glyma.01G090900
GO:0009438	methylglyoxal metabolic process	1	13	0.554713	1	Glyma.03G205500
GO:0009609	response to symbiotic bacterium	1	13	0.554713	1	Glyma.20G158500
GO:0009649	entrainment of circadian clock	1	13	0.554713	1	Glyma.11G229700
GO:0009835	fruit ripening	1	13	0.554713	1	Glyma.01G051300
GO:0009866	induced systemic resistance, ethylene mediated signaling pathway	1	13	0.554713	1	Glyma.15G264300
GO:0015786	UDP-glucose transport	1	13	0.554713	1	Glyma.08G055000
GO:0016241	regulation of macroautophagy	1	13	0.554713	1	Glyma.17G239700
GO:0016337	single organismal cell-cell adhesion	1	13	0.554713	1	Glyma.10G159100
GO:0018874	benzoate metabolic process	1	13	0.554713	1	Glyma.19G025100
GO:0019388	galactose catabolic process	1	13	0.554713	1	Glyma.19G020700
GO:0032106	positive regulation of response to extracellular stimulus	1	13	0.554713	1	Glyma.17G239700
GO:0032109	positive regulation of response to nutrient levels	1	13	0.554713	1	Glyma.17G239700
GO:0033298	contractile vacuole organization	1	13	0.554713	1	Glyma.10G286300
GO:0046185	aldehyde catabolic process	1	13	0.554713	1	Glyma.03G205500
GO:0046786	viral replication complex formation and maintenance	1	13	0.554713	1	Glyma.17G015000
GO:0050879	multicellular organismal movement	1	13	0.554713	1	Glyma.05G025000
GO:0051297	centrosome organization	1	13	0.554713	1	Glyma.14G077200
GO:0051596	methylglyoxal catabolic process	1	13	0.554713	1	Glyma.03G205500
GO:0052646	alditol phosphate metabolic process	1	13	0.554713	1	Glyma.08G085800
GO:0060359	response to ammonium ion	1	13	0.554713	1	Glyma.06G127400
GO:1900363	regulation of mRNA polyadenylation	1	13	0.554713	1	Glyma.18G087100
GO:1901332	negative regulation of lateral root development	1	13	0.554713	1	Glyma.04G101900
GO:1901959	positive regulation of cutin biosynthetic process	1	13	0.554713	1	Glyma.17G070800
GO:2000306	positive regulation of photomorphogenesis	1	13	0.554713	1	Glyma.15G092500
GO:0007051	spindle organization	7	116	0.554885	1	Glyma.08G234500;Glyma.09G127000;Glyma.10G229400;Glyma.14G077200;Glyma.15G219400;Glyma.16G173700;Glyma.20G163900
GO:0009911	positive regulation of flower development	7	116	0.554885	1	Glyma.05G018800;Glyma.05G239400;Glyma.06G164900;Glyma.08G008100;Glyma.17G202100;Glyma.18G087100;Glyma.20G209900
GO:0042545	cell wall modification	10	167	0.555887	1	Glyma.08G201300;Glyma.09G048700;Glyma.09G048800;Glyma.10G122300;Glyma.13G095300;Glyma.14G021800;Glyma.15G019200;Glyma.16G149300;Glyma.19G083200;Glyma.20G112600
GO:1901137	carbohydrate derivative biosynthetic process	41	688	0.555987	1	Glyma.01G028900;Glyma.01G048500;Glyma.02G036300;Glyma.02G108100;Glyma.02G222400;Glyma.04G045000;Glyma.04G061900;Glyma.04G086900;Glyma.05G006000;Glyma.06G032451;Glyma.06G032500;Glyma.06G229000;Glyma.07G039600;Glyma.08G161000;Glyma.08G164100;Glyma.09G014900;Glyma.09G027900;Glyma.09G035600;Glyma.09G048700;Glyma.09G048800;Glyma.09G126300;Glyma.10G200700;Glyma.10G268500;Glyma.11G063100;Glyma.11G209681…
GO:0009311	oligosaccharide metabolic process	10	168	0.563588	1	Glyma.03G137900;Glyma.03G148300;Glyma.04G119700;Glyma.06G119300;Glyma.06G184200;Glyma.08G101000;Glyma.13G035900;Glyma.13G092500;Glyma.14G056500;Glyma.17G067800
GO:0009926	auxin polar transport	11	185	0.5638	1	Glyma.01G152100;Glyma.02G008000;Glyma.04G052100;Glyma.06G051500;Glyma.06G189300;Glyma.13G063700;Glyma.13G119000;Glyma.14G099200;Glyma.15G203700;Glyma.17G041200;Glyma.20G098300
GO:0048569	post-embryonic organ development	28	472	0.564767	1	Glyma.01G007500;Glyma.01G157700;Glyma.01G188400;Glyma.02G024600;Glyma.02G024800;Glyma.02G099500;Glyma.03G148300;Glyma.03G161400;Glyma.03G177500;Glyma.04G101900;Glyma.05G068600;Glyma.07G161900;Glyma.08G173400;Glyma.09G161100;Glyma.10G122200;Glyma.10G180100;Glyma.11G053800;Glyma.11G087300;Glyma.11G119500;Glyma.13G063700;Glyma.16G026400;Glyma.16G050500;Glyma.16G054400;Glyma.16G077900;Glyma.16G078900…
GO:0010017	red or far-red light signaling pathway	6	100	0.564961	1	Glyma.04G058900;Glyma.11G035900;Glyma.11G229700;Glyma.14G006900;Glyma.17G144700;Glyma.20G090000
GO:0072527	pyrimidine-containing compound metabolic process	6	100	0.564961	1	Glyma.02G116400;Glyma.07G105400;Glyma.08G161000;Glyma.10G251500;Glyma.12G135000;Glyma.16G058200
GO:0006108	malate metabolic process	2	31	0.565617	1	Glyma.01G008500;Glyma.02G005500
GO:0006787	porphyrin-containing compound catabolic process	2	31	0.565617	1	Glyma.10G187300;Glyma.11G157976
GO:0009610	response to symbiotic fungus	2	31	0.565617	1	Glyma.01G022400;Glyma.02G196500
GO:0009645	response to low light intensity stimulus	2	31	0.565617	1	Glyma.12G181800;Glyma.20G209900
GO:0009704	de-etiolation	2	31	0.565617	1	Glyma.02G024600;Glyma.02G024800
GO:0010047	fruit dehiscence	2	31	0.565617	1	Glyma.06G164900;Glyma.08G008100
GO:0015996	chlorophyll catabolic process	2	31	0.565617	1	Glyma.10G187300;Glyma.11G157976
GO:0018202	peptidyl-histidine modification	2	31	0.565617	1	Glyma.05G241600;Glyma.08G049000
GO:0033015	tetrapyrrole catabolic process	2	31	0.565617	1	Glyma.10G187300;Glyma.11G157976
GO:0046149	pigment catabolic process	2	31	0.565617	1	Glyma.10G187300;Glyma.11G157976
GO:0060688	regulation of morphogenesis of a branching structure	2	31	0.565617	1	Glyma.01G166100;Glyma.11G077300
GO:2000032	regulation of secondary shoot formation	2	31	0.565617	1	Glyma.01G166100;Glyma.11G077300
GO:0071417	cellular response to organonitrogen compound	5	83	0.566487	1	Glyma.01G179000;Glyma.02G269600;Glyma.08G201300;Glyma.11G063200;Glyma.15G019200
GO:0072348	sulfur compound transport	5	83	0.566487	1	Glyma.01G024000;Glyma.03G156700;Glyma.05G241600;Glyma.08G049000;Glyma.15G014000
GO:1901605	alpha-amino acid metabolic process	25	422	0.56705	1	Glyma.03G128300;Glyma.03G129700;Glyma.05G188500;Glyma.05G248600;Glyma.06G082400;Glyma.06G127400;Glyma.10G159700;Glyma.10G187300;Glyma.10G244100;Glyma.12G181800;Glyma.13G210800;Glyma.13G267851;Glyma.14G094700;Glyma.14G111800;Glyma.14G216200;Glyma.15G102000;Glyma.15G190500;Glyma.16G027700;Glyma.16G118800;Glyma.16G121700;Glyma.17G012600;Glyma.17G044300;Glyma.18G013600;Glyma.18G080000;Glyma.20G228900
GO:0002832	negative regulation of response to biotic stimulus	4	66	0.569121	1	Glyma.01G166100;Glyma.04G022300;Glyma.11G077300;Glyma.20G144600
GO:0009309	amine biosynthetic process	4	66	0.569121	1	Glyma.01G071300;Glyma.02G128000;Glyma.04G007700;Glyma.06G007500
GO:0042401	cellular biogenic amine biosynthetic process	4	66	0.569121	1	Glyma.01G071300;Glyma.02G128000;Glyma.04G007700;Glyma.06G007500
GO:0090332	stomatal closure	4	66	0.569121	1	Glyma.03G242100;Glyma.03G242200;Glyma.19G109000;Glyma.19G239500
GO:0090407	organophosphate biosynthetic process	30	507	0.57091	1	Glyma.01G028900;Glyma.02G036300;Glyma.02G222400;Glyma.04G045000;Glyma.04G086900;Glyma.05G026200;Glyma.06G032451;Glyma.06G032500;Glyma.06G229000;Glyma.07G039600;Glyma.08G025800;Glyma.08G161000;Glyma.08G164100;Glyma.09G014900;Glyma.09G027900;Glyma.09G035600;Glyma.09G126300;Glyma.10G268500;Glyma.12G046000;Glyma.15G038100;Glyma.15G107900;Glyma.15G140300;Glyma.16G058200;Glyma.17G089600;Glyma.17G100700…
GO:0048467	gynoecium development	11	186	0.571091	1	Glyma.01G188400;Glyma.03G177500;Glyma.05G111500;Glyma.06G164900;Glyma.08G008100;Glyma.11G035900;Glyma.11G053800;Glyma.11G150452;Glyma.12G073000;Glyma.17G144700;Glyma.17G155400
GO:0016999	antibiotic metabolic process	10	169	0.571234	1	Glyma.02G005500;Glyma.06G082400;Glyma.06G305700;Glyma.08G157700;Glyma.10G284500;Glyma.12G106900;Glyma.12G193800;Glyma.12G240000;Glyma.13G308700;Glyma.19G025100
GO:0071478	cellular response to radiation	14	237	0.571464	1	Glyma.03G242900;Glyma.04G058900;Glyma.04G134200;Glyma.06G221900;Glyma.11G035900;Glyma.11G229700;Glyma.12G074100;Glyma.13G193800;Glyma.14G006900;Glyma.15G232200;Glyma.17G144700;Glyma.18G050600;Glyma.20G090000;Glyma.20G209900
GO:0035670	plant-type ovary development	7	118	0.573228	1	Glyma.01G188400;Glyma.03G177500;Glyma.06G164900;Glyma.08G008100;Glyma.11G053800;Glyma.11G150452;Glyma.12G073000
GO:0010183	pollen tube guidance	3	49	0.573814	1	Glyma.08G285900;Glyma.11G150452;Glyma.12G073000
GO:0031023	microtubule organizing center organization	3	49	0.573814	1	Glyma.08G234500;Glyma.14G077200;Glyma.15G219400
GO:2000031	regulation of salicylic acid mediated signaling pathway	3	49	0.573814	1	Glyma.13G006700;Glyma.14G004300;Glyma.20G062000
GO:0044249	cellular biosynthetic process	435	7256	0.574843	1	Glyma.01G006500;Glyma.01G016600;Glyma.01G019400;Glyma.01G019700;Glyma.01G028900;Glyma.01G048500;Glyma.01G051300;Glyma.01G071300;Glyma.01G090900;Glyma.01G101800;Glyma.01G139600;Glyma.01G150700;Glyma.01G169200;Glyma.01G171100;Glyma.01G179900;Glyma.01G185800;Glyma.01G188400;Glyma.01G224800;Glyma.01G225800;Glyma.01G239600;Glyma.02G001500;Glyma.02G003700;Glyma.02G017200;Glyma.02G019100;Glyma.02G036300…
GO:0009812	flavonoid metabolic process	14	238	0.577894	1	Glyma.01G228700;Glyma.03G187700;Glyma.04G052100;Glyma.06G063500;Glyma.06G221900;Glyma.08G110701;Glyma.08G220200;Glyma.09G075200;Glyma.09G248600;Glyma.11G011500;Glyma.12G240000;Glyma.17G217100;Glyma.18G244100;Glyma.19G030500
GO:0016125	sterol metabolic process	8	136	0.580675	1	Glyma.02G273100;Glyma.06G020700;Glyma.07G110900;Glyma.07G162900;Glyma.11G122700;Glyma.14G090400;Glyma.17G232255;Glyma.17G246500
GO:1900150	regulation of defense response to fungus	4	67	0.581164	1	Glyma.02G017100;Glyma.03G215000;Glyma.10G017600;Glyma.11G063100
GO:2000030	regulation of response to red or far red light	4	67	0.581164	1	Glyma.04G058900;Glyma.08G174900;Glyma.12G235000;Glyma.15G092500
GO:0000746	conjugation	1	14	0.581589	1	Glyma.08G246300
GO:0000747	conjugation with cellular fusion	1	14	0.581589	1	Glyma.08G246300
GO:0006167	AMP biosynthetic process	1	14	0.581589	1	Glyma.04G045000
GO:0006771	riboflavin metabolic process	1	14	0.581589	1	Glyma.08G177300
GO:0009083	branched-chain amino acid catabolic process	1	14	0.581589	1	Glyma.10G187300
GO:0009231	riboflavin biosynthetic process	1	14	0.581589	1	Glyma.08G177300
GO:0009394	2'-deoxyribonucleotide metabolic process	1	14	0.581589	1	Glyma.01G090900
GO:0018027	peptidyl-lysine dimethylation	1	14	0.581589	1	Glyma.18G087100
GO:0019692	deoxyribose phosphate metabolic process	1	14	0.581589	1	Glyma.01G090900
GO:0030038	contractile actin filament bundle assembly	1	14	0.581589	1	Glyma.10G286300
GO:0031102	neuron projection regeneration	1	14	0.581589	1	Glyma.19G018800
GO:0031103	axon regeneration	1	14	0.581589	1	Glyma.19G018800
GO:0042135	neurotransmitter catabolic process	1	14	0.581589	1	Glyma.14G094700
GO:0042182	ketone catabolic process	1	14	0.581589	1	Glyma.03G205500
GO:0042698	ovulation cycle	1	14	0.581589	1	Glyma.08G103300
GO:0043409	negative regulation of MAPK cascade	1	14	0.581589	1	Glyma.20G173800
GO:0046033	AMP metabolic process	1	14	0.581589	1	Glyma.04G045000
GO:0048678	response to axon injury	1	14	0.581589	1	Glyma.19G018800
GO:0050764	regulation of phagocytosis	1	14	0.581589	1	Glyma.18G249600
GO:0051016	barbed-end actin filament capping	1	14	0.581589	1	Glyma.16G027400
GO:0051103	DNA ligation involved in DNA repair	1	14	0.581589	1	Glyma.02G017200
GO:0070542	response to fatty acid	1	14	0.581589	1	Glyma.05G222400
GO:0070919	production of siRNA involved in chromatin silencing by small RNA	1	14	0.581589	1	Glyma.20G052500
GO:0071398	cellular response to fatty acid	1	14	0.581589	1	Glyma.05G222400
GO:1902290	positive regulation of defense response to oomycetes	1	14	0.581589	1	Glyma.11G063100
GO:1902446	regulation of shade avoidance	1	14	0.581589	1	Glyma.12G235000
GO:1904424	regulation of GTP binding	1	14	0.581589	1	Glyma.01G152100
GO:1904426	positive regulation of GTP binding	1	14	0.581589	1	Glyma.01G152100
GO:1904475	regulation of Ras GTPase binding	1	14	0.581589	1	Glyma.01G152100
GO:1904477	positive regulation of Ras GTPase binding	1	14	0.581589	1	Glyma.01G152100
GO:2001106	regulation of Rho guanyl-nucleotide exchange factor activity	1	14	0.581589	1	Glyma.01G152100
GO:2001108	positive regulation of Rho guanyl-nucleotide exchange factor activity	1	14	0.581589	1	Glyma.01G152100
GO:0043934	sporulation	7	119	0.582264	1	Glyma.08G234500;Glyma.10G256400;Glyma.10G258800;Glyma.14G059200;Glyma.15G219400;Glyma.20G132400;Glyma.20G135200
GO:0043266	regulation of potassium ion transport	2	32	0.583076	1	Glyma.06G164900;Glyma.08G008100
GO:0046889	positive regulation of lipid biosynthetic process	2	32	0.583076	1	Glyma.12G003500;Glyma.17G070800
GO:0061647	histone H3-K9 modification	2	32	0.583076	1	Glyma.18G087100;Glyma.20G052500
GO:2000038	regulation of stomatal complex development	2	32	0.583076	1	Glyma.04G022300;Glyma.08G286700
GO:0009739	response to gibberellin	19	324	0.584492	1	Glyma.01G183500;Glyma.02G309300;Glyma.03G131200;Glyma.03G148300;Glyma.07G139800;Glyma.07G140000;Glyma.07G140400;Glyma.08G042100;Glyma.10G092800;Glyma.13G046300;Glyma.14G219100;Glyma.15G041100;Glyma.16G141100;Glyma.17G242400;Glyma.18G259400;Glyma.19G062800;Glyma.19G133300;Glyma.19G133400;Glyma.20G180800
GO:0071489	cellular response to red or far red light	6	102	0.584555	1	Glyma.04G058900;Glyma.11G035900;Glyma.11G229700;Glyma.14G006900;Glyma.17G144700;Glyma.20G090000
GO:0000086	G2/M transition of mitotic cell cycle	3	50	0.587692	1	Glyma.07G081100;Glyma.11G130600;Glyma.12G055000
GO:0006690	icosanoid metabolic process	3	50	0.587692	1	Glyma.09G209501;Glyma.17G246500;Glyma.20G248000
GO:0009084	glutamine family amino acid biosynthetic process	3	50	0.587692	1	Glyma.03G128300;Glyma.05G188500;Glyma.06G127400
GO:0050918	positive chemotaxis	3	50	0.587692	1	Glyma.08G285900;Glyma.11G150452;Glyma.12G073000
GO:0032102	negative regulation of response to external stimulus	5	85	0.587912	1	Glyma.01G166100;Glyma.04G022300;Glyma.11G077300;Glyma.19G018800;Glyma.20G144600
GO:0006779	porphyrin-containing compound biosynthetic process	7	120	0.591207	1	Glyma.03G119500;Glyma.04G050400;Glyma.05G026200;Glyma.06G063500;Glyma.17G100700;Glyma.17G217100;Glyma.19G123800
GO:0009637	response to blue light	12	206	0.591774	1	Glyma.05G239400;Glyma.11G242200;Glyma.12G074100;Glyma.12G181800;Glyma.13G063700;Glyma.15G092500;Glyma.17G096700;Glyma.18G014900;Glyma.19G010100;Glyma.20G090000;Glyma.20G170000;Glyma.20G209900
GO:0009690	cytokinin metabolic process	4	68	0.593011	1	Glyma.04G045000;Glyma.05G173500;Glyma.08G130800;Glyma.11G244000
GO:0042440	pigment metabolic process	18	309	0.59552	1	Glyma.03G119500;Glyma.03G187700;Glyma.04G050400;Glyma.04G052100;Glyma.05G026200;Glyma.06G063500;Glyma.06G221900;Glyma.09G248600;Glyma.10G187300;Glyma.11G157976;Glyma.12G003500;Glyma.12G240000;Glyma.17G100700;Glyma.17G217100;Glyma.18G244100;Glyma.19G030500;Glyma.19G047800;Glyma.19G123800
GO:0019751	polyol metabolic process	5	86	0.598405	1	Glyma.10G221000;Glyma.15G038100;Glyma.17G153000;Glyma.17G239700;Glyma.20G170500
GO:0033500	carbohydrate homeostasis	5	86	0.598405	1	Glyma.04G078300;Glyma.05G241600;Glyma.06G079800;Glyma.08G005900;Glyma.08G049000
GO:0045892	negative regulation of transcription, DNA-templated	34	581	0.598729	1	Glyma.01G185800;Glyma.02G099500;Glyma.02G303800;Glyma.04G223300;Glyma.05G045700;Glyma.05G111500;Glyma.06G142000;Glyma.06G164900;Glyma.06G307700;Glyma.07G023300;Glyma.07G262700;Glyma.08G008100;Glyma.08G036100;Glyma.09G005700;Glyma.09G274000;Glyma.10G122200;Glyma.10G180100;Glyma.10G257900;Glyma.11G035900;Glyma.11G056200;Glyma.12G019400;Glyma.13G267500;Glyma.13G267700;Glyma.13G310100;Glyma.13G370100…
GO:0000212	meiotic spindle organization	2	33	0.600011	1	Glyma.08G234500;Glyma.15G219400
GO:0022413	reproductive process in single-celled organism	2	33	0.600011	1	Glyma.08G234500;Glyma.15G219400
GO:0043270	positive regulation of ion transport	2	33	0.600011	1	Glyma.06G164900;Glyma.08G008100
GO:0046184	aldehyde biosynthetic process	2	33	0.600011	1	Glyma.10G284500;Glyma.15G038100
GO:0046898	response to cycloheximide	2	33	0.600011	1	Glyma.02G309300;Glyma.20G180800
GO:1902456	regulation of stomatal opening	2	33	0.600011	1	Glyma.12G062900;Glyma.13G106800
GO:0010959	regulation of metal ion transport	3	51	0.601277	1	Glyma.06G164900;Glyma.08G008100;Glyma.11G192800
GO:0010229	inflorescence development	4	69	0.604657	1	Glyma.07G105700;Glyma.09G172500;Glyma.11G150452;Glyma.12G073000
GO:0048235	pollen sperm cell differentiation	4	69	0.604657	1	Glyma.01G106700;Glyma.09G098300;Glyma.14G028300;Glyma.15G203900
GO:0051252	regulation of RNA metabolic process	231	3882	0.604681	1	Glyma.01G016600;Glyma.01G019400;Glyma.01G019700;Glyma.01G051300;Glyma.01G101800;Glyma.01G179900;Glyma.01G185800;Glyma.01G188400;Glyma.01G224800;Glyma.02G019100;Glyma.02G070600;Glyma.02G080200;Glyma.02G094500;Glyma.02G099500;Glyma.02G124300;Glyma.02G161100;Glyma.02G196500;Glyma.02G218100;Glyma.02G227000;Glyma.02G232600;Glyma.02G296600;Glyma.02G303800;Glyma.03G130000;Glyma.03G130600;Glyma.03G135800…
GO:0071554	cell wall organization or biogenesis	52	887	0.606625	1	Glyma.01G150700;Glyma.01G171100;Glyma.01G225800;Glyma.02G052700;Glyma.02G224800;Glyma.03G007700;Glyma.03G184500;Glyma.03G208200;Glyma.04G067900;Glyma.04G118700;Glyma.04G160100;Glyma.05G187300;Glyma.05G217100;Glyma.06G069600;Glyma.06G205400;Glyma.06G292400;Glyma.07G004200;Glyma.07G260300;Glyma.08G179700;Glyma.08G201300;Glyma.08G222300;Glyma.08G246300;Glyma.08G249900;Glyma.09G048700;Glyma.09G048800…
GO:0006273	lagging strand elongation	1	15	0.606843	1	Glyma.02G017200
GO:0006544	glycine metabolic process	1	15	0.606843	1	Glyma.14G094700
GO:0006999	nuclear pore organization	1	15	0.606843	1	Glyma.12G235000
GO:0010344	seed oilbody biogenesis	1	15	0.606843	1	Glyma.08G085800
GO:0019048	modulation by virus of host morphology or physiology	1	15	0.606843	1	Glyma.20G052500
GO:0032092	positive regulation of protein binding	1	15	0.606843	1	Glyma.01G152100
GO:0034311	diol metabolic process	1	15	0.606843	1	Glyma.17G239700
GO:0034312	diol biosynthetic process	1	15	0.606843	1	Glyma.17G239700
GO:0043618	regulation of transcription from RNA polymerase II promoter in response to stress	1	15	0.606843	1	Glyma.05G135000
GO:0046470	phosphatidylcholine metabolic process	1	15	0.606843	1	Glyma.20G170300
GO:0048026	positive regulation of mRNA splicing, via spliceosome	1	15	0.606843	1	Glyma.12G235000
GO:0055078	sodium ion homeostasis	1	15	0.606843	1	Glyma.14G179100
GO:0071474	cellular hyperosmotic response	1	15	0.606843	1	Glyma.19G025100
GO:0098602	single organism cell adhesion	1	15	0.606843	1	Glyma.10G159100
GO:1900378	positive regulation of secondary metabolite biosynthetic process	1	15	0.606843	1	Glyma.03G130600
GO:1901992	positive regulation of mitotic cell cycle phase transition	1	15	0.606843	1	Glyma.14G077200
GO:1902025	nitrate import	1	15	0.606843	1	Glyma.13G226600
GO:1903035	negative regulation of response to wounding	1	15	0.606843	1	Glyma.19G018800
GO:0051260	protein homooligomerization	7	122	0.608797	1	Glyma.01G008500;Glyma.04G198600;Glyma.09G127000;Glyma.10G229400;Glyma.16G173700;Glyma.18G260800;Glyma.20G163900
GO:0051346	negative regulation of hydrolase activity	7	122	0.608797	1	Glyma.02G261900;Glyma.06G036300;Glyma.07G266000;Glyma.12G234800;Glyma.13G071800;Glyma.13G189500;Glyma.15G227500
GO:0048580	regulation of post-embryonic development	51	871	0.609502	1	Glyma.01G019800;Glyma.01G037200;Glyma.01G183500;Glyma.02G017100;Glyma.02G099500;Glyma.02G226000;Glyma.02G245700;Glyma.02G254300;Glyma.03G215000;Glyma.03G219300;Glyma.04G009400;Glyma.04G022300;Glyma.04G058900;Glyma.04G101900;Glyma.04G188100;Glyma.05G018800;Glyma.05G119500;Glyma.05G239400;Glyma.05G241600;Glyma.06G063500;Glyma.06G127900;Glyma.06G164900;Glyma.06G297100;Glyma.07G266000;Glyma.08G008100…
GO:0044403	symbiosis, encompassing mutualism through parasitism	13	226	0.610585	1	Glyma.04G061900;Glyma.06G065600;Glyma.07G066800;Glyma.09G022400;Glyma.09G256000;Glyma.11G063100;Glyma.11G218900;Glyma.12G235000;Glyma.16G032900;Glyma.17G015000;Glyma.18G038500;Glyma.18G236800;Glyma.20G052500
GO:0009896	positive regulation of catabolic process	9	157	0.610838	1	Glyma.02G232600;Glyma.03G070400;Glyma.03G182800;Glyma.11G163300;Glyma.14G077200;Glyma.14G200200;Glyma.17G239700;Glyma.18G056600;Glyma.19G183400
GO:0009832	plant-type cell wall biogenesis	19	329	0.611566	1	Glyma.01G225800;Glyma.02G224800;Glyma.04G067900;Glyma.04G160100;Glyma.05G187300;Glyma.05G217100;Glyma.06G069600;Glyma.06G205400;Glyma.07G004200;Glyma.08G222300;Glyma.08G249900;Glyma.09G103000;Glyma.11G017100;Glyma.14G191500;Glyma.14G216200;Glyma.15G275000;Glyma.16G053300;Glyma.16G165900;Glyma.19G096100
GO:0015980	energy derivation by oxidation of organic compounds	11	192	0.613716	1	Glyma.02G005500;Glyma.03G229800;Glyma.03G249500;Glyma.06G082400;Glyma.07G189900;Glyma.08G157700;Glyma.08G334000;Glyma.10G145300;Glyma.12G106900;Glyma.19G227800;Glyma.20G094500
GO:0000741	karyogamy	3	52	0.614563	1	Glyma.02G196500;Glyma.05G152100;Glyma.17G091300
GO:0010197	polar nucleus fusion	3	52	0.614563	1	Glyma.02G196500;Glyma.05G152100;Glyma.17G091300
GO:0042447	hormone catabolic process	3	52	0.614563	1	Glyma.01G019700;Glyma.09G203000;Glyma.13G218200
GO:0010014	meristem initiation	4	70	0.616097	1	Glyma.04G104900;Glyma.06G086600;Glyma.06G105900;Glyma.08G173400
GO:0031647	regulation of protein stability	4	70	0.616097	1	Glyma.04G009400;Glyma.04G112800;Glyma.12G003500;Glyma.13G363300
GO:0032505	reproduction of a single-celled organism	2	34	0.616421	1	Glyma.08G234500;Glyma.15G219400
GO:0034764	positive regulation of transmembrane transport	2	34	0.616421	1	Glyma.06G164900;Glyma.08G008100
GO:0043174	nucleoside salvage	2	34	0.616421	1	Glyma.04G045000;Glyma.16G058200
GO:0045216	cell-cell junction organization	2	34	0.616421	1	Glyma.10G159100;Glyma.19G083200
GO:0023014	signal transduction by protein phosphorylation	9	158	0.618468	1	Glyma.05G191700;Glyma.07G066800;Glyma.09G256000;Glyma.11G150452;Glyma.12G073000;Glyma.13G106900;Glyma.16G032900;Glyma.18G236800;Glyma.20G173800
GO:0048440	carpel development	9	158	0.618468	1	Glyma.01G188400;Glyma.03G177500;Glyma.05G111500;Glyma.06G164900;Glyma.08G008100;Glyma.11G053800;Glyma.11G150452;Glyma.12G073000;Glyma.17G155400
GO:0051235	maintenance of location	8	141	0.621769	1	Glyma.02G090000;Glyma.05G240600;Glyma.08G076000;Glyma.08G076100;Glyma.08G085800;Glyma.13G253600;Glyma.14G179100;Glyma.16G168200
GO:0006721	terpenoid metabolic process	19	331	0.622177	1	Glyma.01G019700;Glyma.02G226000;Glyma.03G131200;Glyma.04G052100;Glyma.05G026200;Glyma.06G221900;Glyma.08G176300;Glyma.09G203000;Glyma.10G092800;Glyma.12G003500;Glyma.13G218200;Glyma.14G045100;Glyma.15G250100;Glyma.17G089600;Glyma.17G100700;Glyma.19G047800;Glyma.19G062800;Glyma.19G133300;Glyma.19G133400
GO:0007267	cell-cell signaling	7	124	0.625977	1	Glyma.01G186800;Glyma.02G081100;Glyma.02G081200;Glyma.06G254900;Glyma.07G247500;Glyma.15G201800;Glyma.18G230800
GO:0043901	negative regulation of multi-organism process	4	71	0.627329	1	Glyma.01G166100;Glyma.04G022300;Glyma.11G077300;Glyma.20G144600
GO:0045229	external encapsulating structure organization	29	503	0.627471	1	Glyma.01G150700;Glyma.03G007700;Glyma.03G208200;Glyma.04G160100;Glyma.06G205400;Glyma.07G004200;Glyma.07G260300;Glyma.08G179700;Glyma.08G201300;Glyma.08G222300;Glyma.08G246300;Glyma.09G048700;Glyma.09G048800;Glyma.10G122300;Glyma.12G195500;Glyma.13G095300;Glyma.13G138300;Glyma.14G021800;Glyma.14G221400;Glyma.15G019200;Glyma.16G053300;Glyma.16G149300;Glyma.17G013600;Glyma.18G296300;Glyma.19G083200…
GO:0043405	regulation of MAP kinase activity	3	53	0.627547	1	Glyma.05G191700;Glyma.13G106900;Glyma.20G173800
GO:0048579	negative regulation of long-day photoperiodism, flowering	3	53	0.627547	1	Glyma.11G200400;Glyma.14G206800;Glyma.20G060400
GO:0008610	lipid biosynthetic process	46	792	0.628234	1	Glyma.01G019700;Glyma.01G028900;Glyma.02G036300;Glyma.02G081100;Glyma.02G081200;Glyma.02G273100;Glyma.03G131200;Glyma.03G249500;Glyma.04G052100;Glyma.04G104900;Glyma.05G026200;Glyma.06G020700;Glyma.06G105900;Glyma.06G221900;Glyma.07G019100;Glyma.07G110900;Glyma.08G085800;Glyma.08G161000;Glyma.08G176300;Glyma.08G204300;Glyma.08G279700;Glyma.09G126300;Glyma.09G203000;Glyma.10G092800;Glyma.11G100100…
GO:0042737	drug catabolic process	5	89	0.628956	1	Glyma.07G105400;Glyma.10G184900;Glyma.14G094700;Glyma.15G206800;Glyma.17G148400
GO:0009744	response to sucrose	10	177	0.630177	1	Glyma.01G114500;Glyma.01G114550;Glyma.02G019100;Glyma.03G128300;Glyma.03G242900;Glyma.05G241600;Glyma.08G049000;Glyma.13G161500;Glyma.17G109800;Glyma.18G296300
GO:0034285	response to disaccharide	10	177	0.630177	1	Glyma.01G114500;Glyma.01G114550;Glyma.02G019100;Glyma.03G128300;Glyma.03G242900;Glyma.05G241600;Glyma.08G049000;Glyma.13G161500;Glyma.17G109800;Glyma.18G296300
GO:0000187	activation of MAPK activity	1	16	0.630575	1	Glyma.13G106900
GO:0006107	oxaloacetate metabolic process	1	16	0.630575	1	Glyma.02G005500
GO:0006266	DNA ligation	1	16	0.630575	1	Glyma.02G017200
GO:0007173	epidermal growth factor receptor signaling pathway	1	16	0.630575	1	Glyma.20G156400
GO:0009727	detection of ethylene stimulus	1	16	0.630575	1	Glyma.04G064100
GO:0009939	positive regulation of gibberellic acid mediated signaling pathway	1	16	0.630575	1	Glyma.03G148300
GO:0010977	negative regulation of neuron projection development	1	16	0.630575	1	Glyma.19G018800
GO:0015800	acidic amino acid transport	1	16	0.630575	1	Glyma.17G192000
GO:0031034	myosin filament assembly	1	16	0.630575	1	Glyma.10G286300
GO:0042058	regulation of epidermal growth factor receptor signaling pathway	1	16	0.630575	1	Glyma.20G156400
GO:0043478	pigment accumulation in response to UV light	1	16	0.630575	1	Glyma.13G063700
GO:0043479	pigment accumulation in tissues in response to UV light	1	16	0.630575	1	Glyma.13G063700
GO:0043480	pigment accumulation in tissues	1	16	0.630575	1	Glyma.13G063700
GO:0043481	anthocyanin accumulation in tissues in response to UV light	1	16	0.630575	1	Glyma.13G063700
GO:0043570	maintenance of DNA repeat elements	1	16	0.630575	1	Glyma.03G219033
GO:0045923	positive regulation of fatty acid metabolic process	1	16	0.630575	1	Glyma.17G070800
GO:0050665	hydrogen peroxide biosynthetic process	1	16	0.630575	1	Glyma.17G187600
GO:0072337	modified amino acid transport	1	16	0.630575	1	Glyma.16G216500
GO:2000050	regulation of non-canonical Wnt signaling pathway	1	16	0.630575	1	Glyma.15G201800
GO:2000904	regulation of starch metabolic process	1	16	0.630575	1	Glyma.16G058200
GO:0071669	plant-type cell wall organization or biogenesis	31	538	0.631303	1	Glyma.01G150700;Glyma.01G225800;Glyma.02G224800;Glyma.03G007700;Glyma.03G208200;Glyma.04G067900;Glyma.04G118700;Glyma.04G160100;Glyma.05G187300;Glyma.05G217100;Glyma.06G069600;Glyma.06G205400;Glyma.07G004200;Glyma.07G260300;Glyma.08G179700;Glyma.08G222300;Glyma.08G249900;Glyma.09G103000;Glyma.10G122300;Glyma.11G017100;Glyma.12G195500;Glyma.13G138300;Glyma.14G191500;Glyma.14G216200;Glyma.14G221400…
GO:0009220	pyrimidine ribonucleotide biosynthetic process	2	35	0.632309	1	Glyma.08G161000;Glyma.16G058200
GO:0030435	sporulation resulting in formation of a cellular spore	2	35	0.632309	1	Glyma.08G234500;Glyma.15G219400
GO:0034330	cell junction organization	2	35	0.632309	1	Glyma.10G159100;Glyma.19G083200
GO:0048587	regulation of short-day photoperiodism, flowering	2	35	0.632309	1	Glyma.11G200400;Glyma.14G206800
GO:0060992	response to fungicide	2	35	0.632309	1	Glyma.02G309300;Glyma.20G180800
GO:0032984	macromolecular complex disassembly	7	125	0.634407	1	Glyma.09G127000;Glyma.10G229400;Glyma.11G123000;Glyma.15G125300;Glyma.16G027400;Glyma.16G173700;Glyma.20G163900
GO:0070588	calcium ion transmembrane transport	7	125	0.634407	1	Glyma.01G219001;Glyma.03G157700;Glyma.07G004300;Glyma.11G048300;Glyma.19G038600;Glyma.19G136400;Glyma.19G159900
GO:0006099	tricarboxylic acid cycle	3	54	0.640226	1	Glyma.02G005500;Glyma.06G082400;Glyma.08G157700
GO:0051181	cofactor transport	3	54	0.640226	1	Glyma.03G185900;Glyma.05G162600;Glyma.19G186100
GO:1900618	regulation of shoot system morphogenesis	3	54	0.640226	1	Glyma.01G166100;Glyma.11G077300;Glyma.20G209900
GO:0055046	microgametogenesis	6	108	0.640458	1	Glyma.01G106700;Glyma.02G303800;Glyma.09G098300;Glyma.12G190800;Glyma.14G028300;Glyma.15G203900
GO:0006778	porphyrin-containing compound metabolic process	9	161	0.640885	1	Glyma.03G119500;Glyma.04G050400;Glyma.05G026200;Glyma.06G063500;Glyma.10G187300;Glyma.11G157976;Glyma.17G100700;Glyma.17G217100;Glyma.19G123800
GO:0010876	lipid localization	11	196	0.640942	1	Glyma.02G022200;Glyma.04G239900;Glyma.06G124000;Glyma.06G191300;Glyma.08G085800;Glyma.10G217300;Glyma.13G253600;Glyma.15G012000;Glyma.15G212400;Glyma.18G126500;Glyma.20G174800
GO:0006949	syncytium formation	2	36	0.647678	1	Glyma.02G109100;Glyma.12G062700
GO:0010189	vitamin E biosynthetic process	2	36	0.647678	1	Glyma.05G026200;Glyma.17G100700
GO:0042360	vitamin E metabolic process	2	36	0.647678	1	Glyma.05G026200;Glyma.17G100700
GO:0090354	regulation of auxin metabolic process	2	36	0.647678	1	Glyma.14G059200;Glyma.14G216200
GO:0052546	cell wall pectin metabolic process	4	73	0.649154	1	Glyma.07G004200;Glyma.08G222300;Glyma.16G053300;Glyma.19G096100
GO:0045926	negative regulation of growth	7	127	0.650937	1	Glyma.07G247500;Glyma.09G022400;Glyma.09G140300;Glyma.11G242200;Glyma.13G054300;Glyma.18G014900;Glyma.18G270600
GO:0010162	seed dormancy process	3	55	0.652599	1	Glyma.08G176300;Glyma.15G250100;Glyma.19G158100
GO:0022611	dormancy process	3	55	0.652599	1	Glyma.08G176300;Glyma.15G250100;Glyma.19G158100
GO:0042181	ketone biosynthetic process	3	55	0.652599	1	Glyma.02G081100;Glyma.02G081200;Glyma.18G260800
GO:0051782	negative regulation of cell division	3	55	0.652599	1	Glyma.01G232600;Glyma.06G119700;Glyma.07G081100
GO:0000050	urea cycle	1	17	0.652875	1	Glyma.05G188500
GO:0010375	stomatal complex patterning	1	17	0.652875	1	Glyma.11G078300
GO:0015781	pyrimidine nucleotide-sugar transport	1	17	0.652875	1	Glyma.08G055000
GO:0019627	urea metabolic process	1	17	0.652875	1	Glyma.05G188500
GO:0031345	negative regulation of cell projection organization	1	17	0.652875	1	Glyma.19G018800
GO:0032796	uropod organization	1	17	0.652875	1	Glyma.10G286300
GO:0033120	positive regulation of RNA splicing	1	17	0.652875	1	Glyma.12G235000
GO:0034461	uropod retraction	1	17	0.652875	1	Glyma.10G286300
GO:0035567	non-canonical Wnt signaling pathway	1	17	0.652875	1	Glyma.15G201800
GO:0038127	ERBB signaling pathway	1	17	0.652875	1	Glyma.20G156400
GO:0042550	photosystem I stabilization	1	17	0.652875	1	Glyma.04G112800
GO:0046292	formaldehyde metabolic process	1	17	0.652875	1	Glyma.10G284500
GO:0046293	formaldehyde biosynthetic process	1	17	0.652875	1	Glyma.10G284500
GO:0046886	positive regulation of hormone biosynthetic process	1	17	0.652875	1	Glyma.14G059200
GO:0048759	xylem vessel member cell differentiation	1	17	0.652875	1	Glyma.14G099200
GO:0060071	Wnt signaling pathway, planar cell polarity pathway	1	17	0.652875	1	Glyma.15G201800
GO:0071265	L-methionine biosynthetic process	1	17	0.652875	1	Glyma.03G129700
GO:0090175	regulation of establishment of planar polarity	1	17	0.652875	1	Glyma.15G201800
GO:0090481	pyrimidine nucleotide-sugar transmembrane transport	1	17	0.652875	1	Glyma.08G055000
GO:1901184	regulation of ERBB signaling pathway	1	17	0.652875	1	Glyma.20G156400
GO:1902347	response to strigolactone	1	17	0.652875	1	Glyma.20G209900
GO:1903426	regulation of reactive oxygen species biosynthetic process	1	17	0.652875	1	Glyma.17G187600
GO:0009740	gibberellic acid mediated signaling pathway	9	163	0.655417	1	Glyma.03G131200;Glyma.03G148300;Glyma.08G042100;Glyma.10G092800;Glyma.16G141100;Glyma.18G259400;Glyma.19G062800;Glyma.19G133300;Glyma.19G133400
GO:0010476	gibberellin mediated signaling pathway	9	163	0.655417	1	Glyma.03G131200;Glyma.03G148300;Glyma.08G042100;Glyma.10G092800;Glyma.16G141100;Glyma.18G259400;Glyma.19G062800;Glyma.19G133300;Glyma.19G133400
GO:0051234	establishment of localization	230	3896	0.656364	1	Glyma.01G024000;Glyma.01G106700;Glyma.01G114500;Glyma.01G114550;Glyma.01G123400;Glyma.01G152100;Glyma.01G154400;Glyma.01G157700;Glyma.01G178500;Glyma.01G202500;Glyma.01G208200;Glyma.01G210500;Glyma.01G219001;Glyma.01G220600;Glyma.01G224400;Glyma.01G228600;Glyma.02G003700;Glyma.02G008000;Glyma.02G022200;Glyma.02G090000;Glyma.02G095400;Glyma.02G116400;Glyma.02G147900;Glyma.02G163200;Glyma.02G231200…
GO:1901264	carbohydrate derivative transport	8	146	0.660605	1	Glyma.01G114500;Glyma.01G114550;Glyma.04G239900;Glyma.06G124000;Glyma.07G201300;Glyma.08G055000;Glyma.13G175100;Glyma.15G092400
GO:0006520	cellular amino acid metabolic process	33	580	0.662477	1	Glyma.03G128300;Glyma.03G129700;Glyma.04G219200;Glyma.05G188500;Glyma.05G248600;Glyma.06G082400;Glyma.06G082700;Glyma.06G127400;Glyma.08G138800;Glyma.08G141500;Glyma.10G060000;Glyma.10G159700;Glyma.10G187300;Glyma.10G244100;Glyma.11G238200;Glyma.12G181800;Glyma.13G210800;Glyma.13G267851;Glyma.14G094700;Glyma.14G101500;Glyma.14G111800;Glyma.14G216200;Glyma.15G102000;Glyma.15G190500;Glyma.16G027700…
GO:0007268	synaptic transmission	2	37	0.662532	1	Glyma.06G254900;Glyma.18G230800
GO:0099536	synaptic signaling	2	37	0.662532	1	Glyma.06G254900;Glyma.18G230800
GO:0099537	trans-synaptic signaling	2	37	0.662532	1	Glyma.06G254900;Glyma.18G230800
GO:0030162	regulation of proteolysis	13	235	0.66621	1	Glyma.02G105600;Glyma.03G070400;Glyma.06G036300;Glyma.07G081100;Glyma.07G266000;Glyma.08G207700;Glyma.12G173500;Glyma.12G234800;Glyma.13G071800;Glyma.13G189500;Glyma.14G077200;Glyma.15G227500;Glyma.20G156400
GO:0034605	cellular response to heat	6	111	0.666654	1	Glyma.02G232600;Glyma.06G162200;Glyma.07G266000;Glyma.11G163300;Glyma.14G200200;Glyma.18G056600
GO:0009308	amine metabolic process	11	200	0.667112	1	Glyma.01G071300;Glyma.02G128000;Glyma.04G007700;Glyma.04G045000;Glyma.05G173500;Glyma.06G007500;Glyma.08G130800;Glyma.11G244000;Glyma.14G216200;Glyma.17G239700;Glyma.20G170300
GO:0005984	disaccharide metabolic process	5	93	0.667421	1	Glyma.04G119700;Glyma.06G184200;Glyma.08G101000;Glyma.13G092500;Glyma.17G067800
GO:0051606	detection of stimulus	9	165	0.669607	1	Glyma.02G002100;Glyma.03G157800;Glyma.04G064100;Glyma.10G002200;Glyma.10G178400;Glyma.10G286300;Glyma.14G006900;Glyma.19G160100;Glyma.20G090000
GO:0009639	response to red or far red light	23	410	0.671357	1	Glyma.02G024600;Glyma.02G024800;Glyma.02G187100;Glyma.02G196500;Glyma.02G254300;Glyma.04G058900;Glyma.05G033000;Glyma.08G174900;Glyma.09G171600;Glyma.11G035900;Glyma.11G229700;Glyma.12G222200;Glyma.12G235000;Glyma.13G063700;Glyma.13G218200;Glyma.14G006900;Glyma.15G092500;Glyma.17G093900;Glyma.17G144700;Glyma.17G161700;Glyma.18G030200;Glyma.20G090000;Glyma.20G170000
GO:0044770	cell cycle phase transition	10	183	0.67144	1	Glyma.02G289300;Glyma.07G081100;Glyma.09G127000;Glyma.10G229400;Glyma.11G130600;Glyma.12G055000;Glyma.14G025700;Glyma.14G077200;Glyma.16G173700;Glyma.20G163900
GO:0007444	imaginal disc development	1	18	0.67383	1	Glyma.14G077200
GO:0009051	pentose-phosphate shunt, oxidative branch	1	18	0.67383	1	Glyma.18G284600
GO:0009262	deoxyribonucleotide metabolic process	1	18	0.67383	1	Glyma.01G090900
GO:0009647	skotomorphogenesis	1	18	0.67383	1	Glyma.12G222200
GO:0010225	response to UV-C	1	18	0.67383	1	Glyma.06G221900
GO:0016572	histone phosphorylation	1	18	0.67383	1	Glyma.07G081100
GO:0030336	negative regulation of cell migration	1	18	0.67383	1	Glyma.18G230800
GO:0042727	flavin-containing compound biosynthetic process	1	18	0.67383	1	Glyma.08G177300
GO:0044033	multi-organism metabolic process	1	18	0.67383	1	Glyma.14G056500
GO:0044277	cell wall disassembly	1	18	0.67383	1	Glyma.08G246300
GO:0045665	negative regulation of neuron differentiation	1	18	0.67383	1	Glyma.19G018800
GO:0046355	mannan catabolic process	1	18	0.67383	1	Glyma.06G292400
GO:0046519	sphingoid metabolic process	1	18	0.67383	1	Glyma.17G239700
GO:0050768	negative regulation of neurogenesis	1	18	0.67383	1	Glyma.19G018800
GO:0090559	regulation of membrane permeability	1	18	0.67383	1	Glyma.04G009400
GO:0009749	response to glucose	6	112	0.675113	1	Glyma.01G114500;Glyma.01G114550;Glyma.02G080200;Glyma.04G078300;Glyma.06G079800;Glyma.16G164800
GO:0009685	gibberellin metabolic process	8	148	0.675459	1	Glyma.01G019700;Glyma.03G131200;Glyma.09G203000;Glyma.10G092800;Glyma.13G218200;Glyma.19G062800;Glyma.19G133300;Glyma.19G133400
GO:1902679	negative regulation of RNA biosynthetic process	36	635	0.675722	1	Glyma.01G185800;Glyma.02G099500;Glyma.02G303800;Glyma.04G223300;Glyma.05G045700;Glyma.05G111500;Glyma.06G142000;Glyma.06G164900;Glyma.06G307700;Glyma.07G023300;Glyma.07G041400;Glyma.07G262700;Glyma.08G008100;Glyma.08G036100;Glyma.09G005700;Glyma.09G274000;Glyma.10G122200;Glyma.10G180100;Glyma.10G257900;Glyma.11G035900;Glyma.11G056200;Glyma.12G019400;Glyma.13G112000;Glyma.13G267500;Glyma.13G267700…
GO:1903507	negative regulation of nucleic acid-templated transcription	36	635	0.675722	1	Glyma.01G185800;Glyma.02G099500;Glyma.02G303800;Glyma.04G223300;Glyma.05G045700;Glyma.05G111500;Glyma.06G142000;Glyma.06G164900;Glyma.06G307700;Glyma.07G023300;Glyma.07G041400;Glyma.07G262700;Glyma.08G008100;Glyma.08G036100;Glyma.09G005700;Glyma.09G274000;Glyma.10G122200;Glyma.10G180100;Glyma.10G257900;Glyma.11G035900;Glyma.11G056200;Glyma.12G019400;Glyma.13G112000;Glyma.13G267500;Glyma.13G267700…
GO:0044839	cell cycle G2/M phase transition	3	57	0.67642	1	Glyma.07G081100;Glyma.11G130600;Glyma.12G055000
GO:0072583	clathrin-mediated endocytosis	3	57	0.67642	1	Glyma.05G138100;Glyma.08G093200;Glyma.20G000800
GO:0010075	regulation of meristem growth	5	94	0.676617	1	Glyma.06G063500;Glyma.06G221900;Glyma.17G217100;Glyma.17G258700;Glyma.20G209900
GO:0009218	pyrimidine ribonucleotide metabolic process	2	38	0.676877	1	Glyma.08G161000;Glyma.16G058200
GO:0032465	regulation of cytokinesis	2	38	0.676877	1	Glyma.02G289300;Glyma.14G025700
GO:0051552	flavone metabolic process	2	38	0.676877	1	Glyma.03G187700;Glyma.12G240000
GO:0043086	negative regulation of catalytic activity	18	325	0.680126	1	Glyma.02G261900;Glyma.03G029100;Glyma.03G070400;Glyma.03G215800;Glyma.04G118700;Glyma.04G118900;Glyma.04G236200;Glyma.06G036300;Glyma.06G128500;Glyma.06G192400;Glyma.07G266000;Glyma.12G234800;Glyma.13G071800;Glyma.13G106800;Glyma.13G189500;Glyma.15G227500;Glyma.19G212300;Glyma.20G173800
GO:0044247	cellular polysaccharide catabolic process	4	76	0.680262	1	Glyma.06G292400;Glyma.08G246300;Glyma.08G334000;Glyma.09G168300
GO:0071370	cellular response to gibberellin stimulus	9	167	0.683445	1	Glyma.03G131200;Glyma.03G148300;Glyma.08G042100;Glyma.10G092800;Glyma.16G141100;Glyma.18G259400;Glyma.19G062800;Glyma.19G133300;Glyma.19G133400
GO:0006885	regulation of pH	5	95	0.685643	1	Glyma.03G171500;Glyma.04G184000;Glyma.07G047200;Glyma.09G010700;Glyma.15G115200
GO:0051090	regulation of sequence-specific DNA binding transcription factor activity	3	58	0.687869	1	Glyma.04G134200;Glyma.13G193800;Glyma.15G232200
GO:0044248	cellular catabolic process	124	2134	0.688348	1	Glyma.01G019700;Glyma.01G090900;Glyma.01G146500;Glyma.01G171100;Glyma.02G024600;Glyma.02G024800;Glyma.02G052700;Glyma.02G105600;Glyma.02G194400;Glyma.02G222400;Glyma.02G232600;Glyma.02G254300;Glyma.02G288500;Glyma.02G309300;Glyma.03G070400;Glyma.03G125600;Glyma.03G184500;Glyma.03G200000;Glyma.03G205500;Glyma.03G215500;Glyma.03G263000;Glyma.04G086900;Glyma.05G041600;Glyma.05G043200;Glyma.05G048800…
GO:0018105	peptidyl-serine phosphorylation	9	168	0.690229	1	Glyma.01G166100;Glyma.04G061500;Glyma.05G158700;Glyma.06G062100;Glyma.11G077300;Glyma.14G203000;Glyma.15G203700;Glyma.18G096500;Glyma.18G212200
GO:0044106	cellular amine metabolic process	7	132	0.690262	1	Glyma.01G071300;Glyma.02G128000;Glyma.04G007700;Glyma.06G007500;Glyma.14G216200;Glyma.17G239700;Glyma.20G170300
GO:0000266	mitochondrial fission	2	39	0.690722	1	Glyma.03G102800;Glyma.07G120900
GO:0006040	amino sugar metabolic process	2	39	0.690722	1	Glyma.10G200700;Glyma.15G206800
GO:0006814	sodium ion transport	2	39	0.690722	1	Glyma.04G061500;Glyma.06G062100
GO:0007091	metaphase/anaphase transition of mitotic cell cycle	2	39	0.690722	1	Glyma.07G081100;Glyma.14G077200
GO:0010965	regulation of mitotic sister chromatid separation	2	39	0.690722	1	Glyma.07G081100;Glyma.14G077200
GO:0030071	regulation of mitotic metaphase/anaphase transition	2	39	0.690722	1	Glyma.07G081100;Glyma.14G077200
GO:0032104	regulation of response to extracellular stimulus	2	39	0.690722	1	Glyma.16G054400;Glyma.17G239700
GO:0032107	regulation of response to nutrient levels	2	39	0.690722	1	Glyma.16G054400;Glyma.17G239700
GO:0044784	metaphase/anaphase transition of cell cycle	2	39	0.690722	1	Glyma.07G081100;Glyma.14G077200
GO:1901002	positive regulation of response to salt stress	2	39	0.690722	1	Glyma.06G162200;Glyma.14G179100
GO:1902099	regulation of metaphase/anaphase transition of cell cycle	2	39	0.690722	1	Glyma.07G081100;Glyma.14G077200
GO:1990069	stomatal opening	2	39	0.690722	1	Glyma.12G062900;Glyma.13G106800
GO:0048232	male gamete generation	10	186	0.691024	1	Glyma.01G106700;Glyma.07G066800;Glyma.07G081100;Glyma.09G084500;Glyma.09G098300;Glyma.09G256000;Glyma.14G028300;Glyma.15G203900;Glyma.16G032900;Glyma.18G236800
GO:0002792	negative regulation of peptide secretion	1	19	0.69352	1	Glyma.20G156400
GO:0006074	(1->3)-beta-D-glucan metabolic process	1	19	0.69352	1	Glyma.08G246300
GO:0006271	DNA strand elongation involved in DNA replication	1	19	0.69352	1	Glyma.02G017200
GO:0006448	regulation of translational elongation	1	19	0.69352	1	Glyma.18G203700
GO:0006513	protein monoubiquitination	1	19	0.69352	1	Glyma.13G139400
GO:0006809	nitric oxide biosynthetic process	1	19	0.69352	1	Glyma.15G276400
GO:0019374	galactolipid metabolic process	1	19	0.69352	1	Glyma.10G211300
GO:0022616	DNA strand elongation	1	19	0.69352	1	Glyma.02G017200
GO:0030866	cortical actin cytoskeleton organization	1	19	0.69352	1	Glyma.10G286300
GO:0031099	regeneration	1	19	0.69352	1	Glyma.19G018800
GO:0040013	negative regulation of locomotion	1	19	0.69352	1	Glyma.18G230800
GO:0050709	negative regulation of protein secretion	1	19	0.69352	1	Glyma.20G156400
GO:0051048	negative regulation of secretion	1	19	0.69352	1	Glyma.20G156400
GO:0051271	negative regulation of cellular component movement	1	19	0.69352	1	Glyma.18G230800
GO:0051570	regulation of histone H3-K9 methylation	1	19	0.69352	1	Glyma.18G087100
GO:0071484	cellular response to light intensity	1	19	0.69352	1	Glyma.03G242900
GO:0080024	indolebutyric acid metabolic process	1	19	0.69352	1	Glyma.19G025100
GO:0098609	cell-cell adhesion	1	19	0.69352	1	Glyma.10G159100
GO:1902288	regulation of defense response to oomycetes	1	19	0.69352	1	Glyma.11G063100
GO:1903531	negative regulation of secretion by cell	1	19	0.69352	1	Glyma.20G156400
GO:2000146	negative regulation of cell motility	1	19	0.69352	1	Glyma.18G230800
GO:0008652	cellular amino acid biosynthetic process	17	311	0.697535	1	Glyma.03G128300;Glyma.03G129700;Glyma.04G219200;Glyma.05G188500;Glyma.06G082700;Glyma.06G127400;Glyma.08G138800;Glyma.08G141500;Glyma.10G159700;Glyma.11G238200;Glyma.12G181800;Glyma.16G027700;Glyma.16G118800;Glyma.17G012600;Glyma.17G044300;Glyma.18G080000;Glyma.20G228900
GO:0006816	calcium ion transport	7	133	0.697774	1	Glyma.01G219001;Glyma.03G157700;Glyma.07G004300;Glyma.11G048300;Glyma.19G038600;Glyma.19G136400;Glyma.19G159900
GO:0009908	flower development	61	1070	0.698311	1	Glyma.01G051300;Glyma.01G061100;Glyma.01G090400;Glyma.01G101800;Glyma.01G188400;Glyma.02G099500;Glyma.02G131300;Glyma.02G187100;Glyma.02G245700;Glyma.02G254300;Glyma.03G142400;Glyma.03G148300;Glyma.03G177500;Glyma.03G264300;Glyma.04G058900;Glyma.04G091700;Glyma.04G188100;Glyma.05G018800;Glyma.05G111500;Glyma.05G239400;Glyma.06G121100;Glyma.06G127900;Glyma.06G164900;Glyma.06G297100;Glyma.07G105700…
GO:0051781	positive regulation of cell division	3	59	0.699012	1	Glyma.02G289300;Glyma.14G025700;Glyma.14G077200
GO:0043900	regulation of multi-organism process	18	329	0.699669	1	Glyma.01G152100;Glyma.01G166100;Glyma.02G017100;Glyma.03G148300;Glyma.03G215000;Glyma.04G022300;Glyma.05G237200;Glyma.07G093900;Glyma.08G044400;Glyma.08G135200;Glyma.08G197000;Glyma.08G285900;Glyma.09G182400;Glyma.10G017600;Glyma.11G063100;Glyma.11G077300;Glyma.20G144600;Glyma.20G163100
GO:1901000	regulation of response to salt stress	4	78	0.6999	1	Glyma.03G215500;Glyma.04G091700;Glyma.06G162200;Glyma.14G179100
GO:2000026	regulation of multicellular organismal development	81	1412	0.701687	1	Glyma.01G019800;Glyma.01G037200;Glyma.01G166100;Glyma.01G183500;Glyma.02G017100;Glyma.02G080200;Glyma.02G094500;Glyma.02G099500;Glyma.02G226000;Glyma.02G245700;Glyma.02G254300;Glyma.02G303800;Glyma.03G173300;Glyma.03G215000;Glyma.03G219300;Glyma.04G009400;Glyma.04G022300;Glyma.04G052100;Glyma.04G058900;Glyma.04G101900;Glyma.04G118900;Glyma.04G188100;Glyma.04G223300;Glyma.05G018800;Glyma.05G119500…
GO:0035966	response to topologically incorrect protein	5	97	0.703177	1	Glyma.02G161100;Glyma.09G146500;Glyma.12G203900;Glyma.16G198500;Glyma.16G198600
GO:0006029	proteoglycan metabolic process	2	40	0.704073	1	Glyma.10G200700;Glyma.19G018800
GO:0010483	pollen tube reception	2	40	0.704073	1	Glyma.13G054300;Glyma.18G270600
GO:0042362	fat-soluble vitamin biosynthetic process	2	40	0.704073	1	Glyma.05G026200;Glyma.17G100700
GO:0009873	ethylene-activated signaling pathway	12	224	0.705127	1	Glyma.03G130600;Glyma.05G063500;Glyma.06G290000;Glyma.07G244867;Glyma.10G007000;Glyma.12G117000;Glyma.13G088100;Glyma.14G116800;Glyma.15G264300;Glyma.17G145400;Glyma.17G211000;Glyma.20G203700
GO:0006869	lipid transport	9	171	0.710034	1	Glyma.02G022200;Glyma.04G239900;Glyma.06G124000;Glyma.06G191300;Glyma.10G217300;Glyma.15G012000;Glyma.15G212400;Glyma.18G126500;Glyma.20G174800
GO:0000730	DNA recombinase assembly	1	20	0.712023	1	Glyma.13G105600
GO:0006023	aminoglycan biosynthetic process	1	20	0.712023	1	Glyma.10G200700
GO:0006024	glycosaminoglycan biosynthetic process	1	20	0.712023	1	Glyma.10G200700
GO:0006222	UMP biosynthetic process	1	20	0.712023	1	Glyma.16G058200
GO:0006825	copper ion transport	1	20	0.712023	1	Glyma.01G106700
GO:0007269	neurotransmitter secretion	1	20	0.712023	1	Glyma.18G230800
GO:0009173	pyrimidine ribonucleoside monophosphate metabolic process	1	20	0.712023	1	Glyma.16G058200
GO:0009174	pyrimidine ribonucleoside monophosphate biosynthetic process	1	20	0.712023	1	Glyma.16G058200
GO:0010721	negative regulation of cell development	1	20	0.712023	1	Glyma.19G018800
GO:0019373	epoxygenase P450 pathway	1	20	0.712023	1	Glyma.17G246500
GO:0031268	pseudopodium organization	1	20	0.712023	1	Glyma.10G286300
GO:0032042	mitochondrial DNA metabolic process	1	20	0.712023	1	Glyma.05G068600
GO:0034332	adherens junction organization	1	20	0.712023	1	Glyma.10G159100
GO:0043476	pigment accumulation	1	20	0.712023	1	Glyma.13G063700
[truncated: 1,175 more rows]
