# Supplementary material for: Natural Variation of a PPR Coding Gene SST1 Confers Salt Tolerance During Soybean Domestication
Source: Plant Biotechnol J. 2025 Sep 25;24(2):831–55. doi: 10.1111/pbi.70382 (PMC12906803; doi:10.1111/pbi.70382)
Supplement: Supplementary file 8 — Table S7: FPKM of salt stress‐related genes in RNA‐seq. [file PBI-24-831-s011.xlsx]

## Sheet: Sheet1
Table S7. FPKM of salt stress-related genes in RNA-seq
geneid	WT_control-FPKM	WT_NaCl-FPKM	sst1-1_control-FPKM	sst1-1_NaCl-FPKM
GmSIN1	6.00349	36.4176	7.43124	98.6236
GmNHX1	21.3773	24.3911	20.995	27.2845
GmSOS1	19.3837	26.681	18.7575	25.3364
GmRBOHB-1	45.2523	62.665	41.9934	117.571
GmRBOHB-2	34.325	47.8951	32.495	61.8958
GmNCED3-1	0.413322	2.78825	0.140026	43.7221
GmNCED3-2	0.809844	5.42196	1.43346	44.3229
