# Supplementary material for: Natural Variation of a PPR Coding Gene SST1 Confers Salt Tolerance During Soybean Domestication
Source: Plant Biotechnol J. 2025 Sep 25;24(2):831–55. doi: 10.1111/pbi.70382 (PMC12906803; doi:10.1111/pbi.70382)
Supplement: Supplementary file 9 — Table S8: Differentially transcribed genes derived from the RNA‐Seq experiment. [file PBI-24-831-s012.xlsx]

## Sheet: Sheet1
Table S8. Differentially transcribed genes derived from the RNA-Seq experiment.(mitochondrial genome, sst1-1_NaCl vs sst1-1_control)
id	sst1-1_control	sst1-1_NaCl	log2(fc)	PValue
orf129	37.68	59.88	0.668275	0.0187034
atp6-1	3172.89	5892.83	0.893163	1.57972e-05
atp1-1	3771.72	13809.1	1.87232	8.91614e-19
atp1-2	3784.96	271.36	-3.802	3.61298e-60
orf107b	641.61	926.7	0.530406	0.0117215
orf136a	191.97	265.32	0.466853	0.0373298
orf145	444.54	656.71	0.562943	0.00817606
