# Supplementary material for: Natural Variation of a PPR Coding Gene SST1 Confers Salt Tolerance During Soybean Domestication
Source: Plant Biotechnol J. 2025 Sep 25;24(2):831–55. doi: 10.1111/pbi.70382 (PMC12906803; doi:10.1111/pbi.70382)
Supplement: Supplementary file 10 — Table S9: Differentially transcribed genes derived from the RNA‐Seq experiment. [file PBI-24-831-s009.xlsx]

## Sheet: Sheet1
Table S9. Differentially transcribed genes derived from the RNA-Seq experiment.(mitochondrial genome, sst1-1_control vs WT_control)
id	sst1-1_control	WT_control	log2(fc)	PValue
orf172-1	2156.53	3193.26	0.566318	0.00623683
atp1-2	77.87	3784.96	5.60307	1.11036e-100
orf172-2	578.61	843.76	0.544241	0.0105394
orf100c	300.66	422.64	0.491296	0.025439
atp1-3	10704.2	5720.98	-0.90385	1.21561e-05
