# Supplementary material for: Natural Variation of a PPR Coding Gene SST1 Confers Salt Tolerance During Soybean Domestication
Source: Plant Biotechnol J. 2025 Sep 25;24(2):831–55. doi: 10.1111/pbi.70382 (PMC12906803; doi:10.1111/pbi.70382)
Supplement: Supplementary file 11 — Table S10: FPKM of mitochondrial genome DEGs in RNA‐seq. [file PBI-24-831-s007.xlsx]

## Sheet: Sheet1
Table S10. FPKM of mitochondrial genome DEGs in RNA-seq
geneid	WT_control-FPKM	WT_NaCl-FPKM	sst1-1_control-FPKM	sst1-1_NaCl-FPKM
orf129	91.5124	107.781	96.6194	153.528
atp6-1	4211.88	5526.5	4406.79	8184.49
atp1-1	2190.64	2252.05	2470.02	9043.28
orf107b	1887.64	1903.97	1980.26	2860.19
orf136a	436.815	453.322	467.086	645.551
orf145	934.593	1025.83	1014.93	1499.34
orf172-1	4155.17	5388.12	6152.72	5431.28
atp1-2	50.9946	2569.36	2478.69	177.711
orf172-2	1114.85	1389.99	1625.75	1393.94
orf100c	992.277	1338.54	1394.87	1628.02
atp1-3	7009.99	3586.02	3746.55	4480.9
