# Supplementary material for: Natural Variation of a PPR Coding Gene SST1 Confers Salt Tolerance During Soybean Domestication
Source: Plant Biotechnol J. 2025 Sep 25;24(2):831–55. doi: 10.1111/pbi.70382 (PMC12906803; doi:10.1111/pbi.70382)
Supplement: Supplementary file 12 — Table S11: Primers used in this study. [file PBI-24-831-s005.xlsx]

## Sheet: Sheet1
Table S11. Primers used in this study
Primer name	Forward (5’-3’)	Reverse (5’-3’)
Glyma.09G000400-pUBI-PCR	ACTTGAACGGTAGCGCTTAGGGCGCGCCAATGTCTTACATGCAACTGTCTCA	CAAATGTTTGAACGATCGATGGCGCGCCCCAGTAGTCTCGACAGGAGC
Glyma.09G000700-pUBI-PCR	ACTTGAACGGTAGCGCTTAGGGCGCGCCAATGTCTCACCGGAAGTTCG	CAAATGTTTGAACGATCGATGGCGCGCCTGCCTTCAAGCGACCATA
Glyma.09G001200-pUBI-PCR	ACTTGAACGGTAGCGCTTAGGGCGCGCCAATGGTGAAAGCTATCAGAGTTGA	CAAATGTTTGAACGATCGATGGCGCGCCTACGGATTCGTAAAAGAAAAGC
SST1-Crispr-Bs-PCR	ATATATGGTCTCGATTGACCCCAAGAATTGTCACAAGTT	ATTATTGGTCTCGAAACCATACGTACTAAGACAGCGCAA
SST1- Crispr-0-PCR	TGACCCCAAGAATTGTCACAAGTTTTAGAGCTAGAAATAGC	AACCATACGTACTAAGACAGCGCAATCTCTTAGTCGACTCTAC
SST1-Identification	TCACCCGAATGCCTAAACAT	GAACAGAGGAATCCATCCCATT
SST1-106-BS2-PCR	AGAACACGGGGGACTCTAGAATGTCTTACATGCAACTGTCTCA	CCCTTGCTCACCATGGATCCCCATGAAACGGAGTCTCT
SST1-qPCR	CACCCGAATGCCTAAACAT	TGGCACATGCACTGAGTACA
Glyma.09G000700-qPCR	TCAAGCAGACATCGCGGG	GTCTGGAAGCGGCCATGT
Glyma.09G001200-qPCR	ACTGCTGTGGGTGTTGGG	TGAGGGAGGGAGGGGAAC
GmELF1b-qPCR	GTTGAAAAGCCAGGGGACA	TCTTACCCCTTGAGCGTGG
